# Supplementary material for: Limited influence of irrigation on pre-monsoon heat stress in the Indo-Gangetic Plain
Source: Nat Commun. 2022 Jul 25;13:4275. doi: 10.1038/s41467-022-31962-5 (PMC9314405; doi:10.1038/s41467-022-31962-5)
Supplement: Supplementary file 3 — Source Data [file 41467_2022_31962_MOESM3_ESM.zip]

Archive with 6 entries (6 files):
- Figure_2.xlsx
- Figure_3.xlsx
- Figure_4.xlsx
- Supplementary_Figures.xlsx
- Crop_Calender_Census_based_data.xlsx
- Figure_1.xlsx
