# Supplementary material for: Limited influence of irrigation on pre-monsoon heat stress in the Indo-Gangetic Plain
Source: Nat Commun. 2022 Jul 25;13:4275. doi: 10.1038/s41467-022-31962-5 (PMC9314405; doi:10.1038/s41467-022-31962-5)
Supplement: Supplementary file 3 — Source Data [file 41467_2022_31962_MOESM3_ESM.zip › Figure_4.xlsx]

## Sheet: 4a
0.179125	0.1743	0.16795	0.165975	0.199875	0.258525	0.246575	0.27425	0.249375	0.392275	0.360775	0.280075	0.5022	0.420875	0.302225	0.4352	0.2482	0.376925	0.3935	0.5087	0.702975	0.851175	0.881675	0.9291	0.919375	0.824825	0.750975	0.726775	0.7617	0.815575	0.7301	0.6901	0.491825	0.403125	0.36205	0.3587	0.325975	0.326225	0.37195	0.406125	0.3519	0.328975
0.2016	0.183	0.1722	0.172425	0.194725	0.26365	0.28235	0.37565	0.3686	0.292425	0.33835	0.2288	0.369875	0.12565	0.4107	0.227675	0.453825	0.655975	0.748625	0.8027	0.859425	0.906425	0.906825	0.8807	0.83175	0.814675	0.780125	0.811375	0.97415	1.036	0.83115	0.604325	0.460175	0.3996	0.406475	0.3842	0.388375	0.31035	0.296275	0.350775	0.3612	0.34075
0.2291	0.20505	0.183225	0.18475	0.17835	0.193975	0.254	0.285025	0.330275	0.3385	0.29885	0.269975	0.0367	0	0.14615	0.214625	0.328525	0.57115	0.8199	0.83745	0.848875	0.89215	0.886875	0.846475	0.80355	0.809125	0.84845	0.911575	0.841425	0.590225	0.340725	0.421025	0.446	0.5551	0.497225	0.2968	0.256925	0.227225	0.238975	0.250375	0.193725	0.262425
0.2917	0.2606	0.23675	0.208725	0.192	0.2323	0.29685	0.319375	0.31765	0.319225	0.37145	0.266025	0.0076	0	0.258025	0.094475	0.1839	0.339325	0.59425	0.70025	0.8189	0.84225	0.85835	0.86705	0.899425	0.884125	0.83165	0.520175	0.290825	0.2492	0.2321	0.356925	0.406575	0.5003	0.53375	0.480925	0.33485	0.2485	0.22135	0.213125	0.1659	0.1988
0.350725	0.349725	0.2473	0.187225	0.174325	0.225225	0.3094	0.34835	0.33145	0.31835	0.378475	0.267225	0.0335	0	0	0	0	0.1618	0.139775	0.28105	0.409225	0.594125	0.690125	0.822375	0.7575	0.446225	0.231025	0.266025	0.2499	0.2253	0.27625	0.2018	0.2227	0.37225	0.3791	0.365225	0.35705	0.3381	0.285125	0.18965	0.18975	0.206325
0.32735	0.349475	0.340375	0.253075	0.274175	0.288775	0.28055	0.269475	0.214875	0.267425	0.28	0.160125	0.210775	0.21735	0.2837	0.151	0	0	0	0.06685	0.142275	0.124775	0.13035	0.269025	0.225725	0.203575	0.1979	0.306425	0.21195	0.20375	0.204975	0.1968	0.17745	0.224875	0.23015	0.21005	0.146975	0.162275	0.250375	0.182075	0.117525	0.167625
0.393425	0.3803	0.387775	0.340025	0.2982	0.2415	0.246625	0.096225	0.1096	0.132	0.1053	0.170525	0.293175	0.2827	0.273975	0.3646	0.251175	0	0	0.245925	0.404025	0.195525	0.27015	0.112875	0.317725	0.229425	0.272075	0.28855	0.21915	0.194575	0.245625	0.233025	0.12695	0.203275	0.14775	0.097575	0.0632	0.0262	0.065175	0.098425	0.03735	0.061825
0.34385	0.387675	0.373925	0.3061	0.279375	0.2591	0.249775	0.2283	0.241825	0.164825	0.190375	0.226175	0.2983	0.378325	0.36295	0.324325	0.276225	0.081	0	0	0.080775	0.178525	0.276	0.310875	0.278425	0.279125	0.240975	0.17615	0.208625	0.29825	0.421575	0.21155	0.120875	0.064	0.062575	0.0198	0.016975	0.02685	0.033575	0.013075	0.03615	0.046275
0.331	0.3527	0.369975	0.3791	0.3473	0.367925	0.304325	0.252325	0.2298	0.1635	0.181675	0.2268	0.3585	0.44485	0.488725	0.4587	0.400925	0.350875	0.237975	0.06395	0.125775	0.18425	0.116625	0.1911	0.254275	0.20825	0.2875	0.22665	0.218625	0.258375	0.255075	0.2234	0.1073	0.026325	0.0274	0.002	0.02065	0.040375	0.0083	0.017575	0.0164	0.012475
0.364725	0.365375	0.4559	0.44765	0.392425	0.388125	0.3437	0.335	0.18935	0.122475	0.09515	0.33035	0.4388	0.6071	0.587725	0.568	0.50155	0.4128	0.279775	0.214725	0.2503	0.229025	0.099475	0.124975	0.116825	0.13875	0.200475	0.1843	0.223225	0.212025	0.1457	0.0353	0.11035	0.034	0.02065	0.00895	0.0088	0.011275	0.018325	0.02165	0.0133	0.033925
0.3504	0.376225	0.514425	0.513275	0.3977	0.387875	0.351575	0.331275	0.2098	0.2065	0.109	0.344175	0.62165	0.671525	0.627375	0.65875	0.609125	0.54915	0.4469	0.3585	0.318	0.31045	0.3564	0.07815	0.066275	0.028475	0.140975	0.1049	0.066075	0	0	0.0334	0.00495	0.00065	0	0.005225	0.0097	0	0.035875	0.0175	0.0117	0.04935
0.39335	0.3436	0.43275	0.432475	0.36285	0.392925	0.4619	0.29775	0.351175	0.257075	0.17355	0.536375	0.67135	0.550625	0.5569	0.592	0.624125	0.686175	0.58055	0.4876	0.470275	0.42565	0.323075	0.2081	0.161725	0.2362	0.137025	0.165825	0.158425	0.099525	0.07565	0.001825	0.021975	0.0077	0	0.104125	0.163825	0	0.001225	0.022725	0.03765	0.033525
0.379575	0.353125	0.398575	0.443275	0.460525	0.49305	0.437825	0.2903	0.4556	0.48855	0.4478	0.608475	0.46095	0.479575	0.452525	0.398575	0.422225	0.6036	0.62	0.5687	0.59135	0.6235	0.533075	0.352625	0.4054	0.5137	0.281875	0.15515	0.128225	0.098825	0.09795	0.011425	0.022525	0.016275	0.1602	0.2478	0.2981	0.2221	0.102125	0.04685	0.0582	0.063425
0.458525	0.382625	0.363075	0.3961	0.457975	0.454575	0.379975	0.3086	0.422725	0.642825	0.516225	0.520225	0.491375	0.40865	0.36925	0.3133	0.28735	0.394025	0.5897	0.644675	0.641875	0.6033	0.6398	0.5982	0.676325	0.6744	0.543225	0.41375	0.42405	0.45985	0.2737	0.3248	0.313575	0.3335	0.41545	0.55975	0.5229	0.379925	0.327125	0.21415	0.089625	0.0618
0.375	0.365375	0.388125	0.41985	0.467375	0.449175	0.44885	0.384125	0.4256	0.620125	0.51065	0.50345	0.46365	0.3894	0.355175	0.283725	0.30845	0.34635	0.3674	0.458875	0.58025	0.63615	0.596075	0.650575	0.7155	0.77575	0.71525	0.69465	0.70725	0.714925	0.745875	0.714	0.7159	0.65835	0.577075	0.5516	0.442975	0.471725	0.400475	0.31915	0.13145	0.136475
0.4682	0.48995	0.584	0.5653	0.5364	0.540225	0.549025	0.5409	0.432	0.63875	0.64675	0.47725	0.439125	0.373275	0.2829	0.22575	0.30335	0.35945	0.28215	0.455075	0.4553	0.517575	0.58715	0.628275	0.6393	0.59775	0.65995	0.68605	0.704575	0.78505	0.832575	0.6618	0.549275	0.485875	0.45595	0.369625	0.513925	0.517225	0.48345	0.32025	0.234175	0.220125
0.465325	0.469675	0.47905	0.498	0.506025	0.519025	0.536625	0.523625	0.5055	0.576225	0.5912	0.70585	0.39375	0.264725	0.184575	0.2398	0.254175	0.316325	0.3229	0.3056	0.27525	0.308225	0.33125	0.352975	0.3562	0.421775	0.404375	0.423875	0.54455	0.754675	0.8343	0.8674	0.8393	0.658	0.4591	0.468375	0.52105	0.544575	0.55935	0.454075	0.35695	0.318975
0.445125	0.45345	0.448825	0.449175	0.463075	0.468975	0.46235	0.477575	0.48205	0.389425	0.37975	0.48945	0.39445	0.331925	0.2661	0.27565	0.318975	0.337825	0.3318	0.336375	0.335025	0.278975	0.2696	0.283975	0.280275	0.2774	0.350325	0.454325	0.6328	0.74615	0.77325	0.813175	0.6612	0.469825	0.374625	0.524975	0.484475	0.5796	0.522	0.46965	0.420675	0.4387
0.41745	0.4338	0.428175	0.425975	0.4302	0.4307	0.42265	0.42985	0.437625	0.42505	0.355175	0.33095	0.310875	0.368175	0.303025	0.22305	0.3067	0.307675	0.2894	0.258725	0.295725	0.276175	0.299025	0.343575	0.319675	0.336875	0.366475	0.447825	0.6302	0.7645	0.761	0.78415	0.824275	0.4712	0.355225	0.4783	0.65755	0.5674	0.48205	0.51715	0.4693	0.4755
0.41495	0.42195	0.41745	0.406375	0.40715	0.40425	0.394325	0.3976	0.399075	0.3878	0.3485	0.2632	0.285825	0.482125	0.349875	0.291975	0.305275	0.293675	0.273825	0.32015	0.316725	0.27485	0.37	0.364925	0.447225	0.413275	0.3881	0.4884	0.661425	0.6913	0.6574	0.64235	0.624075	0.45705	0.3635	0.42505	0.546925	0.526575	0.4283	0.530925	0.5148	0.586275
0.41305	0.4051	0.39165	0.38825	0.382675	0.3755	0.373425	0.3759	0.36575	0.364375	0.3787	0.309725	0.344375	0.440675	0.35025	0.319	0.3334	0.286775	0.287475	0.364025	0.358225	0.274775	0.334225	0.30935	0.384375	0.4223	0.4817	0.555425	0.664225	0.645825	0.6148	0.587775	0.582775	0.54445	0.427325	0.42135	0.42035	0.4531	0.347775	0.53285	0.605325	0.6877
0.38245	0.3765	0.36485	0.36115	0.3612	0.3504	0.350575	0.349925	0.348825	0.348525	0.3651	0.38525	0.411925	0.41405	0.3484	0.403275	0.39455	0.35795	0.384525	0.350475	0.362425	0.32785	0.30665	0.34	0.3678	0.44305	0.586225	0.611	0.61285	0.586075	0.561125	0.54155	0.53915	0.540425	0.511775	0.3463	0.4289	0.488025	0.44175	0.527475	0.618475	0.7104
0.3552	0.34985	0.337425	0.336325	0.339025	0.328225	0.326325	0.333925	0.3374	0.34495	0.3643	0.3877	0.420875	0.4326	0.3177	0.4429	0.375125	0.41675	0.402175	0.37525	0.43335	0.334025	0.328825	0.306625	0.45535	0.553425	0.601525	0.5787	0.5576	0.530925	0.507125	0.486875	0.48925	0.488325	0.471625	0.392	0.4133	0.506225	0.44175	0.46865	0.56475	0.628475
0.33375	0.325925	0.321225	0.322875	0.320225	0.31505	0.316175	0.325225	0.3296	0.34895	0.371375	0.402725	0.442	0.48565	0.316325	0.3853	0.429575	0.3691	0.362425	0.372275	0.413075	0.380825	0.396925	0.4603	0.546225	0.5786	0.547425	0.53185	0.508775	0.48565	0.471325	0.456325	0.4473	0.4502	0.459225	0.392725	0.3764	0.423975	0.43915	0.392525	0.5116	0.568375
0.317675	0.3111	0.3119	0.312075	0.305525	0.3072	0.3153	0.325225	0.330675	0.358575	0.383625	0.414625	0.4581	0.506475	0.381475	0.436725	0.3886	0.39215	0.346675	0.274375	0.4343	0.51925	0.6313	0.60915	0.54645	0.5205	0.496075	0.47495	0.457525	0.4398	0.436625	0.42505	0.41055	0.42105	0.428425	0.40265	0.45275	0.516375	0.47765	0.3781	0.506375	0.58485
0.3004	0.299075	0.299175	0.30275	0.2974	0.302925	0.318775	0.329375	0.341275	0.365875	0.394475	0.4304	0.46815	0.51945	0.49865	0.321325	0.2779	0.335	0.354825	0.327875	0.342675	0.537275	0.525	0.5092	0.48045	0.4639	0.4467	0.426075	0.41155	0.40045	0.3844	0.3834	0.38865	0.393975	0.395275	0.39535	0.383525	0.355675	0.331275	0.3353	0.437075	0.53455
0.290325	0.294	0.2938	0.297225	0.298575	0.307425	0.3256	0.3386	0.3513	0.37735	0.405475	0.441375	0.4748	0.522675	0.574	0.469025	0.305125	0.2452	0.3056	0.328275	0.333725	0.543225	0.464075	0.450975	0.43275	0.4184	0.40905	0.3753	0.368675	0.365275	0.35915	0.3516	0.35685	0.360675	0.361125	0.36125	0.3687	0.364975	0.400325	0.3196	0.4128	0.608375
0.285225	0.2899	0.29585	0.2946	0.3039	0.318775	0.330925	0.34265	0.3618	0.3884	0.4185	0.4481	0.4738	0.519825	0.557175	0.528225	0.3535	0.22485	0.2305	0.223725	0.329125	0.433975	0.42125	0.401125	0.39745	0.377225	0.362475	0.3458	0.339675	0.344275	0.3369	0.33005	0.329825	0.34	0.33105	0.3376	0.34995	0.356825	0.38415	0.337875	0.3686	0.52465
0.283725	0.28915	0.2957	0.301275	0.309525	0.3227	0.334025	0.347825	0.369175	0.39085	0.419075	0.4484	0.4824	0.5156	0.549475	0.567775	0.433225	0.313925	0.308575	0.325375	0.409575	0.424225	0.3967	0.374525	0.3678	0.3466	0.33205	0.326975	0.316975	0.319775	0.319725	0.32255	0.3239	0.327375	0.32835	0.3178	0.32335	0.337875	0.336225	0.34245	0.284375	0.353075
0.283925	0.2913	0.29835	0.3041	0.31455	0.329675	0.34705	0.35275	0.367375	0.39205	0.41125	0.442325	0.469975	0.5055	0.522375	0.561225	0.5623	0.34465	0.3741	0.37675	0.4187	0.3936	0.3664	0.34825	0.33365	0.314475	0.31235	0.308175	0.30395	0.30515	0.295375	0.3007	0.314925	0.31125	0.317025	0.312525	0.315275	0.318375	0.32255	0.293975	0.301525	0.32765
0.281375	0.289825	0.290625	0.301925	0.3141	0.328725	0.340225	0.35105	0.365025	0.3834	0.400775	0.4319	0.463125	0.489675	0.49935	0.5194	0.5639	0.4387	0.333925	0.31785	0.3965	0.363275	0.341775	0.322375	0.309625	0.29925	0.3055	0.29655	0.289625	0.2919	0.286275	0.28725	0.302975	0.299925	0.292525	0.30065	0.304875	0.3109	0.304775	0.2874	0.3033	0.3083
0.281225	0.2934	0.29145	0.29695	0.311875	0.3217	0.3318	0.34745	0.361225	0.3734	0.38535	0.40925	0.431725	0.456	0.45915	0.479625	0.505475	0.475075	0.38565	0.433775	0.383275	0.3294	0.310675	0.296525	0.2926	0.3001	0.290875	0.279375	0.289725	0.284325	0.272575	0.2738	0.27915	0.281525	0.2838	0.284725	0.288025	0.289275	0.29125	0.2626	0.282	0.2897
0.2732	0.2807	0.27855	0.286675	0.29675	0.303475	0.3224	0.336525	0.34445	0.35655	0.368575	0.3846	0.39945	0.41395	0.419225	0.429475	0.44915	0.453525	0.36495	0.394425	0.36325	0.30045	0.295875	0.2911	0.287	0.28795	0.28335	0.272	0.258925	0.2667	0.267825	0.2643	0.264075	0.2691	0.27185	0.27165	0.27465	0.2836	0.29	0.269775	0.23875	0.286125
0.26515	0.26995	0.277425	0.2823	0.2865	0.302225	0.307175	0.3228	0.33495	0.3411	0.353775	0.354025	0.3626	0.367875	0.375625	0.38045	0.387875	0.3996	0.3755	0.350575	0.347725	0.2584	0.2465	0.27265	0.272325	0.2729	0.26445	0.2634	0.263925	0.250725	0.258175	0.254325	0.249575	0.257275	0.25035	0.254	0.266625	0.274625	0.2884	0.29615	0.25565	0.2733
0.2552	0.25735	0.258975	0.264	0.272475	0.279075	0.2955	0.29995	0.312025	0.311375	0.314175	0.31365	0.317275	0.32095	0.32435	0.32185	0.327325	0.329925	0.33105	0.31785	0.314725	0.248425	0.2458	0.26605	0.25975	0.252925	0.2573	0.2521	0.25345	0.25375	0.24995	0.24265	0.2424	0.252025	0.2312	0.254475	0.2583	0.275125	0.2833	0.294575	0.283525	0.266975
0.2399	0.23655	0.247075	0.2457	0.2517	0.267875	0.27255	0.2718	0.28445	0.284325	0.276425	0.277675	0.277975	0.281975	0.285575	0.281	0.27885	0.28325	0.277325	0.278975	0.274875	0.27235	0.261375	0.250275	0.240275	0.231825	0.233975	0.2295	0.2358	0.228275	0.230875	0.246775	0.228975	0.2364	0.227125	0.230275	0.25685	0.279525	0.3126	0.317925	0.31825	0.2943

## Sheet: 4a_Lat_Lon
40.5	59.5
39.5	60.5
38.5	61.5
37.5	62.5
36.5	63.5
35.5	64.5
34.5	65.5
33.5	66.5
32.5	67.5
31.5	68.5
30.5	69.5
29.5	70.5
28.5	71.5
27.5	72.5
26.5	73.5
25.5	74.5
24.5	75.5
23.5	76.5
22.5	77.5
21.5	78.5
20.5	79.5
19.5	80.5
18.5	81.5
17.5	82.5
16.5	83.5
15.5	84.5
14.5	85.5
13.5	86.5
12.5	87.5
11.5	88.5
10.5	89.5
9.5	90.5
8.5	91.5
7.5	92.5
6.5	93.5
5.5	94.5
	95.5
	96.5
	97.5
	98.5
	99.5
	100.5

## Sheet: 4b
41.124	41.047	41.279	40.835	40.959	40.2925	40.6815	40.433	40.568	40.939	40.3425	37.919	38.0145	37.8565	38.1865	37.918	38.0235	37.9435	38.0345	37.9605	38.123	40.255	40.9465	40.359	40.6415	40.382	40.7035	41.1245	41.387	41.5155	41.3945	41.444	41.4725	41.662	41.9145	41.859	41.751	41.9035	41.953	41.7915	41.6475	41.773	41.8055	41.937	42.106	42.2655	42.3545	41.731	38.6805	38.7405
40.4285	40.3235	41.099	41.245	41.2055	41.0825	41.5115	41.597	40.936	40.146	40.0315	40.1115	37.881	37.948	37.8175	37.9725	37.98	38.2	38.314	38.376	38.232	40.6465	38.6555	38.851	38.094	38.432	40.515	40.6655	41.572	41.646	41.4805	41.718	41.6315	41.967	42.0215	41.9275	42.1075	42.245	42.0045	41.8045	41.904	41.4405	41.894	41.9655	42.0795	42.187	41.932	41.938	42.141	40.909
41.1865	41.3765	41.5825	41.3695	40.747	41.413	41.5235	41.7325	40.409	37.7715	37.851	37.871	37.4145	37.6965	37.789	38.069	37.9595	38.0745	38.143	40.3825	40.502	40.804	40.911	38.571	38.1675	38.6905	38.895	40.6205	40.904	41.4925	41.728	41.7135	41.7385	41.931	42.168	42.3965	42.554	42.2035	42.3125	42.227	42.064	41.464	41.6095	41.532	42.028	41.861	42.0725	42.175	42.127	41.958
41.533	41.6035	41.54	40.7905	40.9345	38.699	41.077	41.226	41.5405	38.3115	37.9135	37.4835	37.5225	37.4025	37.9555	38.001	38.154	38.3105	40.646	40.302	40.0645	40.245	38.7855	38.588	38.9	39.123	38.984	38.7535	40.473	40.5675	41.3525	41.6625	41.8225	42.077	42.1895	42.4725	42.1425	42.325	42.1435	41.986	41.7925	41.9495	42.043	41.9715	41.8035	41.922	41.511	41.6725	42.27	42.415
41.576	41.594	41.4965	41.5775	41.325	41.0335	40.7725	40.9725	40.6685	38.033	37.6175	37.7005	37.8755	37.7285	39.6085	39.7955	38.4805	38.393	38.144	38.3115	38.679	38.6565	38.7655	38.9085	38.8045	38.94	38.4055	38.4975	38.6105	41.508	41.857	41.9985	42.1525	42.104	42.031	42.232	42.3975	42.361	42.377	42.0505	42.289	42.369	42.225	41.9555	42.059	41.995	42.2905	42.3825	42.497	42.355
41.439	41.5025	41.633	41.653	40.852	40.6755	40.861	41.1185	40.4655	37.893	38.005	37.7135	37.806	39.735	39.8715	40.767	40.3665	38.667	38.7875	40.429	38.4055	38.6635	38.8425	40.802	40.7655	40.9105	41.088	40.798	40.662	41.9	42.0925	42.3485	42.353	42.186	42.251	42.3565	42.5905	42.372	42.3075	42.3735	42.0185	42.0585	42.0155	42.1935	42.286	41.6675	41.896	42.094	42.28	42.05
41.5345	41.4735	41.465	41.4225	41.5795	41.4785	41.093	41.056	41.2245	41.109	40.194	38.157	39.856	40.0215	41.174	40.62	40.77	40.9665	40.7155	38.621	38.408	38.571	39.1845	41.029	40.8885	41.0685	40.9145	40.676	41.3275	41.5555	42.0015	42.3025	42.1405	42.3975	42.541	42.5345	42.1655	42.2925	42.3035	41.625	41.9225	41.83	42.082	42.0755	42.2465	41.6815	41.7085	42.107	42.1955	41.922
41.4915	41.44	40.807	40.904	41.317	41.3875	41.353	41.5295	41.3855	41.057	40.3415	40.481	39.8755	40.9465	40.416	40.5565	40.8685	41.318	41.2895	38.992	39.1465	40.7575	40.7095	41.014	41.2075	40.948	40.4755	38.7155	38.8495	40.5925	41.1485	41.445	41.7835	42.39	42.461	42.5815	42.798	42.5735	42.371	42.161	42.4265	42.2545	42.37	41.496	41.6185	39.5195	41.961	41.7605	41.3255	41.5035
41.3445	41.2795	41.354	41.166	41.4535	41.656	41.8125	41.5795	41.615	40.9635	41.1145	41.0025	41.484	41.5675	41.696	41.43	41.064	40.999	41.1375	40.8005	39.143	40.6875	40.7965	41.0725	41.6515	39.1525	41.0875	41.2155	38.8475	38.7755	41.6155	41.8485	41.9775	42.1005	42.565	42.752	42.6615	41.9115	42.0815	42.365	42.527	42.1345	42.0025	42.1235	41.6395	41.539	39.01	39.182	39.1145	39.068
41.7095	41.455	41.3075	41.48	41.5865	42.001	41.764	41.589	41.546	41.712	41.63	41.8	41.6515	41.863	41.678	41.992	41.053	41.279	40.584	38.8205	39.098	39.2455	41.386	41.8575	41.476	41.7545	41.688	40.9135	38.9365	39.0465	40.8515	41.7185	41.6515	41.681	41.897	41.8455	41.49	41.919	42.1105	41.713	42.2675	41.735	41.877	42.0425	39.708	39.13	39.221	39.087	38.8665	38.781
41.4345	40.7525	41.1455	41.336	41.782	41.732	41.8735	42.034	42.0545	41.85	41.5565	41.6995	41.497	40.946	40.968	40.993	41.2005	39.384	41.0175	41.1475	41.294	41.9305	42.09	41.7855	42.004	42.0845	41.173	40.4155	40.5145	41.057	41.0735	42.0455	42.305	41.9615	41.3335	39.616	39.6485	41.281	39.557	40.968	41.1555	41.346	41.753	41.113	41.3765	41.5435	41.288	41.1165	38.8135	39.012
40.9115	40.94	41.124	41.1785	41.4225	41.4955	41.615	41.9735	41.6765	39.5635	39.684	39.316	40.8735	39.0495	39.2945	39.1835	41.5535	41.467	41.659	41.9425	41.5195	41.6825	41.4865	41.677	41.3335	38.9385	38.687	38.778	38.593	38.8305	40.354	40.522	41.313	41.379	39.3065	39.493	41.861	41.5365	39.1745	39.3035	39.027	39.161	38.85	40.9585	41.163	41.285	41.0645	38.981	39.134	38.893
41.0205	40.792	40.9735	41.0595	41.3835	41.583	41.7615	41.5155	41.3875	41.5675	41.3535	41.1215	41.2475	41.3555	39.3415	41.1295	39.278	39.444	41.227	41.3005	41.241	41.4845	41.5365	39.657	39.1555	39.273	39.0165	38.644	38.438	38.9545	39.1915	41.139	41.1355	39.581	39.6955	41.2095	39.7555	39.1225	39.316	39.3195	39.1165	39.11	39.296	40.8385	39.5785	39.149	39.238	39.384	38.9065	38.9085
40.8805	41.246	41.1415	41.445	41.402	41.321	41.55	41.8435	41.813	40.2205	41.116	41.2125	39.327	40.8585	39.0185	39.014	39.104	41.0925	41.339	39.3825	39.541	39.5285	39.112	39.082	39.347	38.997	38.759	38.6665	38.8925	38.649	38.8665	38.8135	38.9655	39.184	39.239	39.3025	41.033	41.2815	39.0655	39.371	39.0595	39.264	39.241	39.487	38.964	39.119	39.0795	39.4695	39.222	39.3375
41.0455	40.9775	41.128	41.161	40.599	41.075	41.255	41.78	41.368	40.798	40.937	39.046	38.4775	38.512	38.6765	38.882	38.7305	38.6235	38.7895	38.9775	39.1805	38.7035	38.5095	38.6755	38.7255	38.648	38.4885	38.6525	38.6375	38.756	38.5415	38.747	38.9945	39.083	38.9625	39.1145	39.4095	39.3915	38.9635	39.0575	39.214	39.262	39.1745	38.9675	39.1185	39.2665	39.15	38.9365	39.0875	39.383
41.148	40.8875	41.081	40.7325	40.9975	40.9205	41.2145	41.251	41.121	41.25	39.0855	41.009	38.836	39.022	40.699	38.983	38.9135	39.043	39.1245	38.792	38.5165	38.664	38.691	38.797	38.6535	38.736	38.877	38.832	38.497	38.4595	38.712	38.9425	39.109	38.902	39.0155	39.362	39.34	38.9745	39.188	39.318	39.4165	38.957	40.7015	40.864	39.099	38.7875	39.1205	39.251	39.492	39.7085
40.936	40.959	40.899	41.034	41.077	40.88	40.963	41.1325	41.4545	39.42	38.7475	38.989	39.204	39.269	41.038	40.932	41.0605	38.9895	38.8985	38.636	38.821	38.851	38.9155	38.855	39.088	39.136	38.9455	38.569	38.669	38.711	38.796	38.697	38.881	39.0475	39.2505	39.3075	39.0685	39.226	39.266	39.344	39.19	39.4045	39.2185	39.1725	38.9485	39.0825	39.273	39.3155	39.4	39.886
40.7395	40.708	40.96	40.952	41.1315	41.2585	41.398	41.366	41.2805	40.6135	40.785	38.9795	39.4385	40.8995	41.096	38.857	38.9665	38.788	38.939	39.1465	38.851	38.778	38.7785	38.981	38.9975	39.1395	38.86	39.0825	39.019	38.9515	38.842	39.0195	38.9465	39.3205	39.128	39.2245	39.309	39.211	39.2665	39.088	39.2935	39.1385	39.345	39.0185	39.255	39.2065	39.2815	39.2225	39.3215	41.7655
41.0485	41.1565	40.851	40.829	41.052	41.22	41.148	41.115	40.87	41.008	40.854	38.668	38.5975	38.6855	38.8655	38.946	39.057	39.202	39.1565	39.089	38.6275	38.823	38.9065	38.6025	38.932	39.095	39.496	39.0965	38.9235	38.8715	39.011	39.099	39.382	39.1725	39.35	39.388	39.4055	39.325	39.236	39.349	39.137	39.1775	39.156	39.362	39.286	39.0805	39.227	39.455	39.8245	41.9425
40.8405	40.8795	40.8155	41.0105	41.0255	41.3025	40.9405	41.0715	41.4385	41.066	40.6135	38.556	38.762	38.685	38.653	38.5755	38.6675	38.991	39.279	39.0255	39.312	38.8945	39.1245	38.988	39.1775	39.192	39.354	38.723	38.7685	38.9015	39.059	39.3485	39.1735	39.417	39.447	39.4755	39.356	39.514	40.166	41.2515	39.1085	39.2685	39.3215	39.2615	38.9975	39.2125	39.384	39.7335	40.1685	41.974
41.285	41.1065	41.205	41.1175	41.1405	40.9905	41.188	41.4495	41.5415	41.2895	41.3695	40.937	40.7155	38.9725	39.12	38.378	38.7275	38.5255	38.872	39.102	39.348	39.384	39.413	39.554	39.219	39.351	39.3335	39.477	39.366	39.138	39.0535	39.233	39.48	39.4655	39.36	39.387	39.5615	39.549	39.2545	38.992	39.1825	39.6545	39.243	38.9495	39.0905	39.277	39.304	41.5725	42.3195	42.569
42.3195	42.055	41.5895	41.0595	41.1815	41.2815	41.552	41.626	41.609	41.7635	41.5775	41.248	41.23	41.3345	40.59	38.7105	38.4405	38.5815	38.516	39.1335	39.217	38.8675	38.9815	39.4685	39.378	39.6695	39.804	39.386	39.52	39.0575	39.236	39.415	39.7245	39.507	39.6545	39.5975	39.3955	39.2835	38.934	39.1045	39.19	39.0995	38.9215	39.1345	39.187	39.434	39.287	39.3505	39.827	42.206
42.368	42.191	41.9625	42.1835	41.222	41.327	41.399	41.507	41.569	41.877	41.636	41.572	41.733	41.459	41.124	38.813	38.9265	38.701	38.3825	38.5585	38.665	38.8905	38.998	39.527	39.806	40.0855	40.387	39.858	39.629	39.7915	39.501	39.997	39.6545	39.823	39.617	39.583	39.4495	39.6795	39.6615	39.5315	39.1865	39.0225	39.228	39.52	41.53	39.2655	39.437	41.316	42.1115	42.7795
42.245	42.14	42.32	42.3985	41.8165	41.476	41.54	41.542	41.591	41.985	42.186	42.148	41.554	40.9515	41.079	40.827	40.802	38.919	38.64	38.7935	39.1805	38.839	39.1335	39.266	39.716	40.063	40.124	40.305	39.9645	40.1655	39.84	40.0535	40.217	40.1715	40.1745	39.449	39.692	39.627	39.6965	39.3055	39.4245	39.323	39.2635	39.397	41.214	41.5055	41.9725	42.331	42.0525	42.3165
42.811	42.6045	42.4805	42.399	42.545	42.3775	41.7845	41.3325	41.435	41.6415	41.891	41.7475	41.0045	41.158	40.955	41.299	40.5315	40.633	38.823	38.8085	39.155	38.815	38.934	39.271	38.7275	39.076	39.209	39.9845	40.213	40.423	40.642	40.402	40.1445	39.9505	39.9585	40.203	39.994	39.6475	39.4425	39.5665	39.5855	39.3755	39.2815	39.4235	39.396	39.744	41.2805	41.535	41.834	42.173
42.9855	42.53	42.6495	42.6815	42.5315	42.4775	42.1175	42.285	41.987	41.949	41.6635	41.5645	41.6345	41.4745	41.2135	40.9515	41.01	40.472	40.609	38.9265	39.0825	38.7625	38.7425	38.6955	38.697	38.83	39.0185	39.8325	40.19	40.476	40.859	40.371	39.747	39.919	40.1415	40.2875	39.8165	39.6295	39.804	39.7295	39.32	39.3975	39.4715	39.514	39.6635	41.5945	41.781	42.464	42.398	42.89
43.2515	43.425	42.9845	42.8525	42.567	42.456	42.6605	42.71	42.9025	42.771	42.9445	42.606	42.216	42.0845	42.256	41.8015	41.3135	40.2335	38.52	38.614	40.3105	40.659	40.601	40.811	40.608	39.4545	39.6315	39.8835	40.3375	40.385	40.2385	39.98	40.09	40.0615	40.313	39.847	40.0155	39.677	39.6965	39.267	39.263	39.357	39.6265	42.1365	42.1895	42.437	42.5445	42.8025	42.676	42.823
43.6635	43.559	43.349	42.972	43.119	43.0525	43.0145	42.7605	42.7135	42.8895	42.7705	42.581	41.9045	42.014	42.444	42.192	41.767	41.898	41.0215	41.1325	41.191	41.265	41.412	42.1415	42.344	41.664	41.8585	40.1175	39.7555	39.776	39.9335	39.664	39.755	39.436	39.687	39.856	39.8355	39.723	39.4585	39.5605	39.6065	39.5805	41.8435	41.9205	42.4555	42.6135	42.521	42.715	42.988	43.173
43.6145	43.3465	43.215	43.39	43.442	43.258	42.9865	43.093	43.0285	42.9425	42.8605	42.6895	42.841	42.8055	42.4435	42.252	42.407	42.3055	42.029	41.905	42.039	41.7015	41.9995	41.879	41.943	42.1545	40.5985	39.851	39.5095	39.638	39.7335	39.8795	41.704	42.0305	40.3885	40.013	39.6355	39.6525	39.8275	39.897	40.057	42.405	42.571	42.751	42.6565	42.1715	42.3415	42.3885	42.8745	42.8585
43.7845	44.0265	43.9875	43.975	43.582	43.3935	43.4955	43.285	43.2355	43.1145	43.287	43.1985	43.0555	42.706	42.8585	42.714	42.7185	42.5895	42.5355	42.6885	42.0875	42.1765	42.5935	42.6715	42.8125	42.053	41.413	39.615	39.7595	41.2515	39.988	41.8875	42.042	41.9385	42.2605	42.56	42.757	40.388	42.293	42.2865	42.738	42.936	43.0305	42.839	42.652	42.8185	42.169	42.849	42.826	42.9175
44.289	44.194	44.313	44.0415	44.1845	44.034	43.9	43.675	43.6755	43.814	43.6745	43.358	43.0275	43.233	42.9955	42.9485	42.7205	42.9705	43.0375	42.925	42.726	42.6705	42.7505	43.0925	42.878	41.9515	42.134	41.6565	41.8565	41.944	42.257	42.26	39.9935	42.209	42.678	42.887	42.839	42.4475	42.5245	42.6985	43.2445	43.192	42.5755	42.554	42.6565	42.6825	42.9035	43.0395	43.248	43.045
44.565	44.35	44.2445	44.4535	44.3525	44.3165	44.1	44.2395	44.178	44.081	43.885	43.9995	43.841	43.5745	43.0195	42.8225	42.9825	42.8095	43.061	43.0605	43.3245	43.165	43.0265	42.8955	41.7735	41.993	37.482	40.2095	41.6185	41.981	42.4265	42.892	42.5585	42.838	43.5225	43.575	43.1735	42.628	42.8785	43.3755	43.6625	43.3255	43.555	43.4035	43.2105	42.8705	43.0745	43.2105	43.155	43.222
44.2885	44.427	44.6415	44.563	44.468	44.4485	44.6315	44.561	44.264	44.1255	44.267	44.1925	44.0155	43.7465	43.8715	43.629	43.396	43.0485	43.2195	43.454	43.6195	43.3955	42.979	43.124	42.9945	42.3925	40.727	42.4895	42.657	42.4315	43.039	42.735	42.975	42.5725	43.388	43.3005	43.596	43.5835	43.605	43.8525	43.9115	44.1	43.8265	43.531	43.149	43.3155	43.217	43.209	43.316	43.5865
44.6535	44.817	44.8735	44.7845	44.9505	44.9145	44.7545	44.353	44.5035	44.491	44.527	44.097	44.038	44.1445	44.257	44.038	43.5015	43.712	43.6965	44.0025	43.8785	43.7045	43.864	43.4495	43.532	43.44	43.623	43.8355	43.8155	43.528	43.4585	43.565	43.6645	43.4835	43.1815	43.3175	43.1555	43.1175	43.508	43.7015	43.7475	43.796	43.646	42.676	42.8625	42.5985	43.0065	43.139	43.3505	43.2595
44.8365	44.69	44.872	44.968	44.859	44.783	44.53	44.671	44.7345	44.3865	44.1965	44.3865	44.3045	44.278	44.067	43.967	44.2375	44.0145	44.001	44.032	44.326	44.4755	44.2825	43.9805	43.5865	43.775	43.5895	44.135	43.8685	44.0105	44.179	44.08	43.645	43.7865	43.9835	43.947	43.723	43.8575	44.1015	43.565	43.9075	43.6415	43.821	44.046	43.8065	43.6935	43.5885	43.737	43.4575	43.282
44.708	44.9295	45.2225	44.9415	44.76	44.865	44.8025	44.789	44.584	44.318	44.514	44.296	44.3515	44.225	44.464	44.4535	44.539	44.3415	44.3655	44.525	44.552	44.7155	44.4965	44.65	44.472	43.697	44.05	44.307	44.4655	44.431	44.4805	44.1525	44.364	44.156	44.287	44.0265	44.267	44.0455	44.3165	43.828	44.084	44.207	44.1285	44.287	43.974	44.1205	43.9085	43.772	43.126	43.229
44.878	45.104	44.912	44.7435	44.838	44.8565	44.917	44.7205	44.8585	44.612	44.3665	44.2775	44.25	44.505	44.631	44.697	44.4885	44.7105	44.623	44.7635	44.584	44.5605	44.706	44.5875	44.3275	43.7115	43.931	44.6355	44.7645	44.5485	44.4745	44.6435	44.6765	44.561	44.2585	44.41	44.4225	44.2675	44.1725	44.399	44.511	44.5045	43.975	43.7505	43.941	43.797	43.578	43.5935	43.712	43.3905
44.8155	44.6215	44.8835	44.8635	45.153	44.871	44.745	44.9765	44.7735	44.4625	44.24	44.445	44.3545	44.5495	44.5415	44.661	44.8585	44.7265	44.7235	44.58	44.813	44.7325	44.898	44.768	44.492	44.5905	44.659	44.881	44.6615	44.7945	44.766	44.903	44.5645	44.265	44.3965	44.3085	44.1965	44.1105	44.4695	44.5095	44.7755	44.28	44.406	44.142	43.9725	43.661	43.6165	43.8265	43.6385	42.9145
44.74	44.9415	44.927	44.7965	44.619	44.706	44.893	44.626	44.532	44.3235	44.5185	44.5	44.633	44.5845	44.73	44.8865	44.87	44.636	44.607	44.8465	44.934	45.096	44.9175	45.1415	45.011	45.071	44.9415	44.9905	45.1005	45.1835	45.13	44.808	44.934	44.799	44.576	44.238	44.093	44.31	44.3605	44.492	44.2215	44.3915	44.523	44.385	44.0845	44.234	44.0315	43.984	43.456	43.691
44.7725	44.6375	44.5235	44.6805	44.83	44.7985	44.8265	44.7445	44.9555	45.081	45.0685	44.781	44.7655	44.8775	44.737	44.799	44.6675	44.894	44.846	44.944	44.5615	44.824	44.99	45.298	45.1655	45.0345	45.1935	45.3445	45.2515	45.1405	45.021	45.062	45.061	45.008	44.6555	44.8565	44.8785	44.448	44.35	44.294	44.534	44.529	44.168	44.058	44.1815	44.2095	43.904	43.7925	43.9335	43.9545
44.295	43.777	43.9625	44.174	44.824	44.748	44.8025	44.9485	45.1035	45.2075	44.8575	44.9835	44.9685	44.9465	44.792	44.6825	44.8955	44.8815	44.7545	44.624	44.77	45.063	45.097	45.0005	45.026	45.271	44.636	45.152	45.144	45.2605	45.2995	45.1415	44.965	45.039	45.2695	45.1035	45.014	44.564	44.742	44.6985	44.551	44.2465	44.122	44.2505	44.3825	44.1285	44.044	44.177	44.1395	44.1125
43.8985	44.198	43.941	44.3855	44.3925	44.5555	45.0075	45.2745	45.2565	44.9485	45.003	44.92	44.743	44.682	44.838	44.909	44.92	44.8345	44.8675	45.067	45.2615	45.2955	45.1005	45.1765	44.8755	40.8315	38.475	43.0395	43.2475	45.143	45.2435	44.9905	45.164	45.0275	45.2865	45.022	44.8465	44.9945	44.7435	44.5415	44.377	44.573	44.7225	44.6625	44.4275	44.193	44.3715	44.4935	44.307	44.125
44.3055	44.3485	43.7855	43.9705	44.06	44.5075	44.1325	44.491	44.7975	44.9775	44.909	44.701	44.9025	44.811	44.9415	45.0035	44.791	44.956	45.0225	45.0435	44.671	44.8065	44.7065	44.971	44.51	42.6435	42.725	40.2365	40.2075	42.8685	44.4265	44.801	45.024	44.957	44.886	45.059	45.174	45.039	44.738	44.7415	44.951	44.912	44.878	44.72	44.8865	44.5795	44.6195	44.5015	44.346	44.466
43.266	43.5585	43.752	44.263	44.1995	44.0945	44.31	44.644	44.5875	44.6005	44.35	44.5945	43.542	43.693	42.9325	43.0815	43.224	44.1505	44.0415	43.099	43.2555	43.3415	43.513	43.8245	44.026	44.4965	43.9735	41.918	38.5805	38.632	39.451	43.907	44.51	44.478	44.737	44.6725	44.6955	44.694	44.978	45.2535	45.017	44.664	44.7315	44.907	44.7045	44.7355	44.4315	44.6125	44.618	44.248
43.535	43.112	43.6095	42.601	40.2905	40.486	39.538	40.863	41.0385	41.5015	41.5055	40.975	38.0295	38.4625	38.528	36.82	42.028	43.5465	44.035	43.8675	44.3345	44.657	44.771	44.962	44.111	43.4915	43.6465	43.7885	40.2225	39.0875	39.711	42.9505	43.2305	44.6365	44.616	44.4865	44.4305	44.6345	44.451	44.8595	44.314	44.408	44.4535	44.6565	44.589	44.7575	44.8885	44.88	44.6315	44.4455
42.241	41.965	42.6685	42.8515	42.5595	41.029	36.314	39.8745	40.0485	42.877	43.968	43.407	43.5475	43.6265	42.5715	40.3025	38.47	38.52	41.9195	43.9635	44.1285	44.471	44.5635	45.015	44.133	42.9255	43.0495	43.343	42.909	39.503	39.5495	37.9425	41.9275	43.766	44.547	44.749	44.2315	43	39.96	39.4265	39.5035	38.2455	37.5475	38.1825	38.265	39.1515	42.371	43.644	44.3465	44.539
41.517	42.073	42.3305	41.7975	41.6155	41.386	41.559	40.2535	41.5275	42.3445	42.616	42.9095	42.9535	42.6375	42.4795	42.6365	38.4345	32.7605	36.7205	42.3955	43.035	44.53	44.341	44.2855	44.4815	44.2665	44.088	43.888	44.155	44.335	44.102	42.6225	39.6615	39.7465	41.199	42.455	42.3945	42.549	42.694	40.7045	43.399	42.9215	42.5765	42.711	39.5085	34.154	40.273	40.4145	43.6935	44.664
41.6745	42.3565	41.334	40.4415	40.556	40.816	40.9525	39.7155	41.232	41.3945	41.9445	41.9755	41.9705	42.0155	42.1365	42.458	37.826	36.8825	36.8825	40.066	43.105	43.448	43.7545	44.0375	44.0825	43.747	43.715	43.846	43.9665	43.758	43.201	42.991	43.115	42.5805	42.5155	42.205	42.5285	43.2165	43.457	43.869	43.735	43.962	43.661	43.4935	41.582	38.08	38.173	40.945	43.0875	43.3775
41.5795	42.0705	41.1515	41.389	41.444	41.247	40.2375	40.3455	41.0015	41.3765	41.9975	42.137	42.415	42.662	42.724	42.661	40.9695	41.086	36.8815	41.5715	42.9205	43.154	43.1755	43.5945	43.727	43.923	44.131	43.992	43.971	43.7535	43.897	43.9455	43.832	43.024	42.389	42.484	43.3935	43.5175	43.673	44.2125	44.388	44.457	43.2795	43.775	43.9015	39.61	37.8585	40.7745	41.9855	42.1995
41.7465	41.901	42.052	41.318	40.9325	41.049	41.1465	40.4115	40.241	41.3875	41.4855	42.1785	42.3545	42.723	42.833	42.985	43.1545	39.8995	36.9715	41.4945	41.606	42.6445	42.9015	42.9415	43.053	43.191	43.829	43.37	43.2145	43.431	43.9225	43.9885	43.4455	43.5895	43.0855	42.4815	42.4925	43.1295	43.3415	43.858	44.5685	44.1075	41.1275	41.301	43.0395	41.536	32.868	32.856	33.632	41.629
42.0325	42.594	42.782	41.8155	42.0165	41.3685	41.1395	40.8645	40.208	40.379	41.3575	42.113	41.8895	42.175	42.7275	42.6975	42.38	39.7565	39.833	38.072	41.678	42.2885	41.8765	42.026	42.2485	42.745	43.268	43.363	43.1045	43.473	43.4855	43.878	44.06	43.3465	42.8905	42.199	42.4265	42.6635	43.5225	43.6605	43.798	43.928	43.956	40.631	43.443	42.3325	42.6255	33.6095	32.9835	40.328
42.5985	42.997	42.371	42.5695	42.653	41.6565	41.035	41.1995	41.1215	39.938	42.4895	42.03	42.25	42.5985	42.6245	42.8775	43.0705	42.7415	40.0915	39.519	41.6	41.829	42.6355	41.901	41.909	42.3745	42.568	43.3135	43.347	43.241	43.431	43.961	44.033	43.269	42.6505	42.804	42.7515	42.8245	43.1685	43.238	43.5695	43.5575	42.6805	40.422	40.6845	43.001	39.5595	36.546	33.2985	33.3095
41.552	41.817	42.4485	43.16	42.516	42.7085	42.7655	42.6585	42.3095	41.213	41.315	42.6035	43.131	42.9865	42.9785	43.214	43.2595	42.2925	40.4785	40.5775	34.8545	40.4875	42.4425	42.5905	42.9065	42.7965	42.961	43.7455	43.4135	43.484	43.528	43.657	43.623	43.8045	43.6505	42.194	42.3765	42.2135	42.305	42.3015	42.531	43.22	42.5405	42.7655	42.599	43.314	40.4835	40.559	37.235	33.543
41.9095	41.8985	41.84	42.6405	42.8555	43.0125	42.5615	42.1305	42.2315	42.6955	42.333	42.316	42.892	43.0435	42.931	42.213	39.9425	42.286	42.4805	41.2325	36.057	37.282	37.3475	42.137	42.7795	42.3745	42.6725	42.752	43.1675	43.4295	43.47	43.829	43.9995	44.171	43.536	41.4825	41.648	41.7015	42.113	41.677	41.7715	41.898	42.892	43.027	40.3915	42.7045	42.8295	43.6595	39.4175	36.2685
42.077	42.196	42.429	42.673	42.7125	42.4685	42.4955	42.743	42.775	42.809	42.3585	42.5765	42.5095	42.36	41.4	39.351	39.449	39.5695	42.807	42.436	40.842	40.9755	38.8105	42.423	42.805	43.1165	43.2615	42.377	43.1535	43.56	43.8095	43.8275	43.717	43.8355	43.97	44.1095	41.0105	37.785	41.098	41.3	39.491	39.418	43.5275	42.8295	43.046	39.4785	42.243	44.061	42.69	42.809
42.2275	41.8945	41.886	42.351	42.5805	42.868	43.315	42.374	42.6175	42	42.2095	40.241	41.38	41.826	42.0785	42.3045	41.7915	39.4705	39.279	39.387	39.8935	41.829	39.8285	42.2505	42.436	42.712	42.5435	43.2675	43.393	43.738	43.8565	43.883	43.704	43.92	44.077	43.7915	42.5915	41.507	41.7475	42.175	39.3845	42.201	42.371	43.425	41.0905	40.9945	42.5415	42.6605	43.82	44.2295
41.1485	41.5245	41.546	41.722	41.688	42.742	42.9995	42.9195	43.1255	42.2765	39.5555	38.631	41.08	41.2795	41.6115	42.503	42.1665	42.253	41.492	38.9595	39.0685	39.553	39.7655	39.818	42.573	42.045	43.0305	43.236	43.905	43.807	43.6815	43.5015	43.671	43.839	43.781	43.5905	43.7875	43.373	43.2535	42.583	39.0245	39.079	42.0335	43.2845	40.933	41.982	42.099	39.475	43.054	43.801
40.835	39.16	39.3435	39.3805	41.246	41.319	41.5345	41.768	42.3935	42.555	42.203	42.573	39.106	39.4325	40.04	41.596	41.7525	41.966	42.151	38.8125	38.6075	38.761	39.1865	39.109	41.6465	41.8	41.9795	43.087	43.5315	43.4635	43.622	43.5375	43.555	43.71	43.6965	44.0335	44.1555	44.1535	44.026	44.1645	43.7245	43.1255	42.9765	40.469	40.5395	40.5755	42.991	41.8985	42.672	42.7255
38.1155	38.2535	38.2685	40.455	40.7325	40.945	41.274	41.631	41.708	41.8595	42.55	42.42	41.518	41.2645	41.385	41.6055	41.661	41.5815	41.7815	41.911	39.214	37.113	36.2275	38.1065	38.196	39.435	40.0235	40.4825	40.574	42.8965	43.108	42.607	43.023	43.277	43.755	43.995	44.0115	43.539	43.8075	43.6525	44.219	41.339	41.4825	40.643	39.6755	39.912	40.4785	40.618	42.998	40.51
37.6665	37.865	37.7395	37.93	39.8895	41.6725	41.7755	41.905	42.047	41.962	42.1755	42.213	42.3315	40.878	42.1175	42.4105	41.638	41.897	38.5315	38.407	37.408	37.24	37.333	35.3095	36.2985	38.062	39.145	39.393	41.6585	42.9095	43.2585	43.5045	43.368	43.265	43.2835	43.8265	43.9855	44.209	44.022	43.9915	43.845	43.9265	43.3755	39.2945	38.603	38.7085	40.319	40.529	42.7455	40.462
37.439	37.7425	38.1685	37.8905	38.7985	39.178	39.386	41.667	42.023	42.0165	41.406	41.537	39.828	39.8365	41.1865	41.368	42	39.976	37.315	36.19	36.2685	35.917	34.512	34.8705	33.888	34.1015	35.9565	38.846	37.882	41.146	41.383	42.663	42.922	43.363	43.537	43.5405	44.0125	43.791	43.4125	43.5025	43.041	42.8445	43.12	38.042	38.0695	38.2645	38.708	38.498	40.4295	40.6275
37.556	36.9965	37.7845	38.221	38.345	38.477	38.8395	39.2945	40.503	40.6945	40.8925	41.451	41.327	39.3705	39.527	39.18	38.661	38.076	36.2285	36.348	36.3875	35.4	35.3975	35.5065	34.945	33.921	36.3265	37.967	38.262	36.609	37.2935	39.1675	41.4415	41.6405	42.346	43.282	42.9325	43.1005	43.604	43.363	40.9105	42.8285	42.965	43.641	42.749	39.127	37.947	37.983	39.267	39.6485
33.2995	34.718	36.8755	37.1135	37.062	37.554	37.966	38.236	37.9685	38.3915	40.6875	40.7005	40.89	40.5965	38.472	36.811	37.4745	37.5895	37.2485	36.9105	36.7965	36.2745	36.422	35.922	34.474	34.089	34.142	37.5885	37.963	35.992	36.935	37.073	39.5305	41.0865	41.084	42.462	42.6765	43.173	43.7505	43.19	43.2375	43.3145	43.0715	43.643	42.4805	42.627	38.8405	37.397	38.0065	36.626
29.147	29.331	30.6815	32.257	31.8025	34.5085	34.7575	36.705	38.3135	38.4255	38.7925	38.742	40.2825	38.9	38.3625	38.545	36.7105	36.3165	36.6955	36.785	36.9265	36.75	36.1125	35.9255	34.696	34.7505	34.84	37.746	37.1955	37.395	37.114	35.2575	36.0835	38.9765	39.274	41.0845	41.483	41.7285	42.407	42.64	40.8435	41.113	40.5835	42.721	42.888	40.1575	36.2895	34.193	34.2035	33.876
28.6185	29.21	30.171	30.9715	31.1615	31.3805	32.326	35.7405	38.483	38.8845	38.5655	38.793	38.634	38.784	38.724	37.622	36.0245	36.2665	36.393	36.731	36.557	36.5445	36.6245	36.7795	36.271	35.0215	34.6215	35.327	35.4415	35.5955	37.428	36.408	36.63	37.7805	40.579	40.194	40.498	40.691	41.6895	42.4055	42.562	40.541	40.732	39.862	39.726	39.3055	37.559	37.629	34.6565	34.2175
29.8345	29.0095	28.987	30.8045	32.059	31.5605	32.2105	32.319	34.862	37.5825	38.351	38.9165	39.117	38.7625	37.964	37.988	38.22	36.694	36.4755	37.1	36.7685	36.929	36.148	34.653	34.8785	34.552	34.653	34.8185	34.9695	35.265	35.2415	35.407	37.9565	38.141	37.604	37.772	37.93	37.9425	37.2425	37.784	37.9005	41.921	40.638	40.566	40.03	40.1915	39.1975	37.933	35.4145	33.5845
35.093	33.482	32.4335	33.9815	33.878	34.19	34.294	34.3435	33.8135	36.011	36.2065	38.3755	38.352	37.796	38.657	38.802	38.791	37.4435	36.078	36.5735	36.7465	36.766	35.4575	33.09	33.155	33.098	33.8845	33.743	34.295	34.3655	34.975	35.7175	34.5845	35.0335	35.0655	36.3965	36.279	34.3395	34.654	34.745	35.991	38.3365	40.156	40.7785	41.013	40.961	40.7465	39.869	40.0085	39.7695
32.977	35.148	35.5765	35.844	36.058	34.5615	35.8665	35.126	35.332	34.146	35.507	36.308	38.402	38.5925	38.028	38.6475	37.647	36.893	37.15	36.5135	35.972	35.3575	33.7585	33.7755	32.425	32.566	33.0005	33.152	33.4395	34.115	36.4105	35.466	35.6885	35.734	35.3205	36.4255	35.341	35.5635	35.013	35.9675	35.077	37.053	37.147	40.3355	40.487	40.031	40.22	40.37	40.2905	38.4585
33.5085	33.702	33.807	36.0095	35.604	33.6785	33.8305	34.4545	35.999	36.015	35.1225	35.3575	37.158	38.2225	38.174	37.923	38.1905	38.0665	36.91	36.111	35.233	35.352	33.9775	33.901	32.6955	32.905	33.008	32.9165	33.141	34.691	34.896	34.853	35.8525	35.394	34.421	34.502	34.668	33.767	34.2745	34.6335	34.8285	34.4235	35.312	37.797	38.568	38.824	39.7065	42.2705	40.5175	39.736
32.393	34.16	34.12	35.4725	35.9155	36.141	32.5505	34.8735	35.898	36.174	36.8545	36.9655	36.226	34.0915	34.264	33.5945	36.2865	37.1105	36.332	36.4695	35.9425	34.1405	34.0415	33.7935	33.9495	33.6	33.3955	33.727	33.089	33.2185	33.4115	33.9645	35.145	34.5765	34.6825	34.197	34.8795	34.6175	34.863	34.882	34.648	34.127	35.468	35.5405	36.8155	38.573	39.2585	39.962	40.1855	42.5875
31.4085	31.6485	33.799	33.928	34.996	34.4815	32.3175	31.9585	32.106	33.09	35.4125	36.5235	36.722	35.377	32.9925	32.4515	33.798	33.9845	36.952	37.8795	36.2865	35.601	35.705	34.9155	34.0055	33.576	33.1275	33.279	33.7665	33.0025	33.1465	35.0765	35.211	35.9425	34.3835	34.4825	34.4665	34.6505	34.9385	35.0425	33.544	33.3375	33.376	35.6395	36.992	39.1685	39.4515	40.73	40.564	40.6485
31.6275	31.8195	32.7185	34.9275	34.6435	35.1885	35.3535	34.4965	32.6895	32.6085	33.9085	34.189	35.751	36.0645	34.2635	32.769	32.8395	32.0545	32.766	32.6185	32.7825	35.605	38.134	36.7285	34.6165	34.6945	34.7125	34.028	33.663	33.628	33.7445	32.894	33.578	33.6215	33.378	33.506	33.682	33.498	33.5475	33.9475	34.123	33.849	35.9385	36.133	37.634	37.7255	38.624	38.9005	39.8765	39.8575
30.841	32.2175	33.4685	33.916	34.076	34.644	36.11	34.6345	32.2875	32.334	33.0195	33.1095	34.6775	36.2655	36.5345	34.763	35.0635	33.3275	32.3505	32.403	31.8945	33.3525	36.4495	36.7495	37.1255	35.7165	34.23	34.023	34.114	34.86	33.793	32.775	32.873	33.0375	32.6025	32.608	32.838	33.3845	33.482	33.3355	33.561	33.553	33.347	33.477	34.4975	36.8025	38.438	39.1115	39.2895	39.9345
31.294	32.725	32.8955	34.0685	33.9825	34.298	34.428	34.5615	35.0715	34.0715	35.719	34.784	34.969	36.681	37.211	36.537	36.909	37.07	34.6895	33.0735	31.8825	31.319	31.5035	35.843	36.5035	35.879	35.769	35.909	35.507	35.17	33.4915	33.5805	33.679	31.9355	31.7005	31.666	31.7515	32.575	34.5415	33.7335	33.6975	33.8395	34.0075	33.793	35.513	37.0715	37.287	38.28	38.57	38.2485
28.145	30.3535	31.8805	32.519	32.8265	32.889	32.885	34.506	35.417	35.497	35.768	37.631	34.1865	35.251	36.682	36.9615	37.705	36.535	35.26	34.0305	34.147	33.051	31.367	32.9105	32.207	32.4175	33.865	35.948	35.337	34.5265	34.6705	33.6495	32.3965	31.921	31.635	31.727	33.26	33.2625	32.912	32.2525	32.4795	32.562	32.629	33.912	33.956	34.3675	34.083	35.5515	38.0735	38.383
26.7135	27.906	28.4955	28.6715	30.3315	31.845	32.8525	33.128	33.265	33.6845	34.7265	35.8785	37.5515	37.729	38.382	38.994	37.708	36.989	37.1075	36.4035	34.847	33.602	32.549	32.6305	32.211	31.9585	34.0205	35.2015	35.4605	35.1365	34.5105	33.447	32.203	32.364	32.5955	33.124	33.09	32.6895	32.8145	32.312	32.3645	32.1355	32.406	32.452	28.983	22.181	23.137	34.6545	34.77	40.4035
24.375	24.9145	25.4235	26.6145	28.528	29.437	30.6225	30.926	31.8655	32.2035	33.1455	33.3495	34.3885	35.7045	36.884	37.263	37.442	38.424	37.759	35.815	36.1375	36.2595	35.583	34.4045	33.784	32.637	32.712	32.4965	33.734	33.9425	33.4185	33.6725	32.479	32.7555	32.2255	32.371	32.6215	33.3675	33.9375	33.1215	32.7075	32.768	32.272	30.8265	22.3395	20.8625	20.7845	30.3005	39.739	40.692
20.9395	21.8695	22.6255	22.392	24.5375	24.812	26.494	28.687	29.6855	30.3865	30.6185	30.67	31.1075	32.617	33.2745	33.497	34.4735	37.183	37.732	38.0495	37.8415	36.5345	33.968	33.324	33.4445	34.5365	33.594	33.2085	33.3245	33.46	33.0005	32.84	32.826	33.0175	33.154	32.0845	32.7715	33.4215	33.786	33.955	34.637	34.77	33.927	33.0635	33.181	29.5035	30.756	37.9695	40.384	41.019
20.285	19.424	19.6025	19.7265	20.193	21.217	23.5255	25.4085	26.133	27.855	29.229	29.7755	30.2205	30.3225	30.668	31.7595	34.2315	36.3385	36.547	37.813	38.6195	37.5915	34.7255	34.7295	34.3005	35.7355	35.8895	35.656	35.8035	34.66	33.5775	33.613	32.2175	32.268	32.899	32.8095	33.94	34.1105	34.2025	34.917	36.1615	35.0475	35.2655	35.392	35.3305	36.2175	36.6885	36.8805	40.403	41.458
20.4435	20.533	19.3955	18.42	17.7185	18.5085	18.719	21.4235	21.911	24.147	26.185	26.679	27.805	29.3035	30.1845	31.915	31.9925	32.8025	33.5825	35.305	37.834	38.188	39.445	38.3285	37.779	37.861	38.0485	37.1495	36.1045	34.522	32.6165	32.685	32.2655	32.3465	32.818	34.857	35.07	36.104	37.4035	38.654	38.0725	38.2975	36.985	36.0415	35.9775	35.795	35.9655	38.1165	41.18	41.1635
25.12	23.0365	20.4165	18.563	18.5835	16.7805	15.9925	17.2565	19.0045	19.2935	19.2165	21.8695	24.4545	27.3695	28.031	30.3465	30.541	29.6885	31.077	31.192	34.588	36.317	38.097	38.7955	39.068	39.4085	38.5065	36.8305	35.9305	36.0375	33.5345	32.4545	33.641	32.9625	33.085	33.6405	36.77	38.964	40.4725	40.7875	41.753	39.9815	37.656	37.308	37.461	37.0355	36.2415	39.0955	40.6415	41.2475
25.4475	24.299	24.4185	22.598	21.376	18.639	18.0265	18.1285	17.35	19.4405	18.8425	20.054	20.2155	23.1395	25.6135	27.9915	28.8985	29.3075	29.384	31.8965	33.488	35.165	35.3475	37.6465	39.1465	39.084	37.7165	37.808	35.6105	36.7865	35.672	36.025	36.1235	37.0985	35.683	37.057	38.0125	38.2485	40.08	40.056	39.6575	39.652	39.881	39.36	39.596	38.0615	37.626	37.6665	39.875	41.329
28.746	26.0765	24.154	24.6615	23.78	23.95	22.295	20.806	20.1925	20.9295	21.1685	20.702	21.041	23.1425	25.3155	25.7095	29.2975	32.931	34.3185	34.052	34.275	34.636	33.836	35.593	38.5245	38.7065	39.1605	36.3765	37.7395	38.627	38.902	37.498	37.6605	37.9455	36.5125	36.7025	35.28	37.1685	38.0205	37.5345	37.6585	38.7935	39.1785	39.8465	40.138	40.602	39.525	39.9565	41.0745	41.278
30.169	29.066	26.5115	26.58	26.124	25.228	24.4875	24.167	24.3095	24.175	23.831	23.7045	21.002	21.091	22.6945	25.68	28.6165	32.1455	32.649	35.434	35.6265	34.933	33.9735	34.11	36.2925	39.1205	38.6425	37.423	37.565	37.8425	36.714	37.4015	37.8825	38.2025	37.6695	38.071	38.954	40.138	40.4185	39.7755	37.592	38.5905	38.334	38.669	40.465	41.1055	41.121	40.8275	40.9965	41.381
29.951	30.1965	31.855	31.4005	30.3575	28.5005	28.574	27.8605	26.409	25.196	25.8525	25.983	25.5075	23.174	23.414	25.026	25.327	29.225	32.1685	33.9825	34.063	33.312	33.451	34.456	35.677	38.094	39.966	40.457	38.245	37.091	35.964	36.649	36.844	38.1975	39.9665	40.466	40.584	40.7955	41.1315	40.732	39.0305	37.865	37.8825	38.6705	40.038	41.054	40.5405	40.663	41.2665	42.1475
28.2075	29.8235	30.611	31.324	31.525	31.686	29.9195	28.099	28.328	26.709	26.7475	27.3875	25.7655	23.886	24.043	24.2075	25.594	28.25	30.476	32.08	32.31	34.0865	34.3665	35.479	35.2325	35.3485	37.901	40.2275	39.4165	39.51	39.656	38.468	37.817	39.429	40.155	40.463	40.857	40.902	40.7005	40.7205	40.81	38.6545	37.6815	39.173	40.2645	40.6515	41.146	40.9485	41.6265	42.161
27.5985	27.687	28.663	28.807	30.6815	31.5695	30.768	30.5755	30.703	30.5145	28.8585	28.3305	27.602	27.715	26.116	24.8565	25.881	27.132	27.514	29.9485	32.657	34.5395	37.2465	37.49	37.593	37.164	38.917	39.212	39.613	40.2015	40.492	39.9445	40.345	40.511	41.298	41.6895	41.7195	41.414	41.5875	40.9095	40.5475	38.3245	38.84	39.036	39.8965	40.017	40.8675	41.057	41.281	42.373
28.047	28.2365	29.0475	28.03	28.845	30.6555	30.8445	31.082	31.132	30.6855	31.031	31.219	30.069	29.9235	28.7785	27.677	27.8755	27.6335	27.6325	29.23	32.3375	32.5755	34.573	36.1115	36.764	36.5115	36.7395	37.076	38.347	38.716	39.2315	39.36	39.8715	40.355	40.3455	40.4105	40.52	39.729	39.6095	36.6785	34.702	34.752	34.995	38.2265	39.458	39.1045	39.281	41.198	41.008	42.27
26.7365	29.5835	31.1135	29.624	29.805	28.5185	29.7585	31.587	31.781	31.9	31.459	32.3185	31.424	31.731	31.876	30.8055	29.8875	27.796	27.376	27.4685	30.2555	33.39	34.583	35.4365	35.607	37.0485	35.6495	35.0295	36.415	36.5765	37.8105	38.4005	38.499	38.6015	38.8085	39.1955	38.8715	39.5325	39.139	39.2595	35.43	32.6685	33.6395	36.543	36.7515	36.895	40.0355	41.282	41.8525	41.92
29.2325	31.7325	31.869	32.293	31.904	31.1685	30.154	30.29	31.6145	31.8915	31.9955	31.156	31.299	32.3785	32.8935	32.0865	29.9835	30.077	28.7515	27.6025	29.8265	32.533	33.042	35.332	36.645	35.47	33.663	33.8285	33.59	35.0835	36.779	37.093	37.2565	37.9835	38.234	38.497	38.1725	38.3995	39.3545	39.6285	36.68	32.4305	35.7915	35.946	36.309	37.6395	39.625	41.0935	41.3325	41.7375
28.3905	30.1745	29.3625	30.6225	32.7	32.9165	32.8615	31.903	31.5555	31.6395	31.694	32.0875	31.922	32.837	32.289	32.462	32.027	31.9565	31.9925	28.618	28.7545	27.8565	30.2575	33.376	35.116	35.455	36.448	35.868	35.4525	35.4795	35.6615	36.31	37.087	37.505	37.597	37.704	37.8445	38.6015	38.996	38.9175	35.475	35.5675	34.087	35.5635	36.675	38.1555	38.332	40.1935	41.2125	41.433
25.897	27.371	28.292	28.6065	30.83	31.9305	32.0245	32.317	32.482	30.9405	30.024	31.283	32.2235	32.449	32.636	32.12	32.859	33.617	33.856	33.361	31.088	29.4355	29.5375	29.647	31.2065	33.9935	34.884	34.7735	34.8355	35.0355	35.3865	36.406	37.299	38.099	38.258	38.2375	37.783	38.1585	38.7645	38.884	38.863	34.317	35.4915	35.8845	36.2055	38.581	40.6975	41.1025	41.2285	41.417
23.1335	23.4575	25.3465	27.392	28.747	30.223	30.5305	31.866	32.8845	32.455	31.5025	31.5405	31.5685	32.9855	33.527	33.484	33.6345	33.809	32.9085	32.24	31.23	31.9015	32.0485	31.9275	30.214	30.918	32.86	33.177	34.3895	35.0685	35.728	36.4735	36.6385	37.657	37.6125	37.178	37.3205	37.4155	38.119	39.384	38.6945	37.039	37.185	39.7425	40.913	40.9145	41.354	41.5825	41.6475	41.396
21.122	22.4085	24.184	26.182	26.747	29.134	30.4745	30.514	31.585	31.7515	31.359	32.196	32.097	31.5705	31.6795	32.181	33.6505	33.5785	32.0635	30.7945	30.9075	31.9795	34.2235	34.0135	32.4785	32.6035	30.8785	32.1935	33.2025	35.4685	35.6765	36.527	36.7965	37.012	37.6675	38.0505	38.2065	38.6715	38.9945	39.7845	39.993	40.1475	38.9125	40.6015	40.888	41.0875	40.9775	40.9185	41.016	40.9035
18.942	23.177	23.4255	24.123	26.667	29.3195	30.134	30.5365	30.1945	30.8535	31.443	31.939	32.1015	31.0875	31.8785	31.6175	32.6935	34.5655	34.8735	34.723	33.766	34.182	35.124	35.2585	35.5785	35.4885	32.7905	31.54	31.609	34.0915	35.234	35.947	36.3165	36.474	37.729	38.263	39.065	39.539	39.8035	39.9645	40.0415	39.9595	38.0285	38.066	40.1105	41.149	41.021	40.5965	40.709	40.9165
25.5065	23.501	21.533	23.161	25.108	25.673	28.7395	30.1375	30.79	31.447	31.6905	32.1815	31.37	30.5175	32.5025	32.845	33.06	32.915	34.0775	34.8375	35.3105	35.502	35.666	35.9665	36.4935	36.417	36.582	35.173	33.556	33.5805	33.7855	33.999	35.2465	37.848	37.9585	38.218	38.4475	38.6775	39.6895	39.8115	39.445	39.7815	39.8625	38.9705	40.87	40.344	39.4575	39.5735	39.649	40.571
29.931	27.4175	23.7485	23.759	22.6945	24.017	27.0515	29.086	29.8435	30.875	31.0195	32.165	31.1835	31.2135	31.37	32.8025	34.8445	34.938	34.5065	34.6435	35.0735	35.608	35.567	36.1725	36.2995	36.832	37.2195	37.0815	35.7385	35.9755	33.964	33.5745	34.5585	34.8705	35.185	36.5245	37.0785	37.8695	38.628	39.5595	39.9215	40.1975	39.5265	37.548	39.3035	39.4915	38.7205	39.6525	40.1675	40.345
31.17	31.432	30.189	26.7205	23.61	23.93	23.9765	25.407	28.568	29.8185	31.1735	32.667	32.924	33.286	31.0995	33.211	34.656	34.942	34.5505	33.5995	34.705	34.6635	34.9115	35.788	35.794	36.9385	37.3985	37.507	37.324	36.83	35.8495	34.734	34.827	35.0345	34.968	36.027	36.479	36.9755	37.3355	38.727	39.585	39.5945	37.678	37.813	38.775	39.144	39.526	39.786	39.9065	40.1025
30.784	31.7445	31.4095	28.944	29.0945	28.1405	27.3955	28.308	29.266	30.0075	30.291	31.531	33.319	33.4965	34.224	34.5055	34.279	33.4595	34.297	33.8295	33.939	34.968	35.017	34.717	35.068	35.1665	36.1595	36.536	37.153	37.404	37.591	37.016	35.9495	35.352	35.4835	35.67	35.982	36.2855	37.7265	38.779	39.513	39.791	39.522	38.7725	38.5515	39.1215	39.231	40.4265	40.634	41.0445
32.398	31.8665	32.0405	31.6315	30.633	30.564	29.308	29.088	29.2815	30.1235	30.7735	31.5375	32.769	32.9705	34.0035	34.6065	34.3295	34.0375	34.221	33.493	32.459	34.295	34.045	34.2375	34.3535	35.6175	36.064	36.5785	36.741	38.2935	37.898	37.778	36.9785	35.595	35.675	34.5135	34.951	35.2345	36.6565	36.825	39.0695	39.9545	39.1045	38.397	38.521	39.6675	40.2265	40.524	40.4625	40.7205
30.592	30.175	30.834	30.7815	31.172	30.755	31.078	30.2545	30.843	31.5615	31.906	32.083	32.607	33.535	33.443	33.532	33.7675	33.614	33.1575	32.2225	32.91	33.0605	34.589	34.0095	33.943	35.011	35.3495	35.5965	35.9565	35.957	36.4455	36.854	37.0885	35.9855	33.675	32.017	32.2265	32.4015	33.483	35.101	36.747	38.182	38.4895	38.253	39.0195	39.4975	40.137	40.3735	39.81	40.353
32.534	30.4475	29.565	29.6995	30.997	31.4495	30.3615	30.2055	30.4935	30.646	31.8445	32.74	32.9945	33.553	33.7525	33.321	32.6255	32.901	33.2705	33.5095	34.0185	34.1315	34.806	34.476	34.5945	34.457	34.3675	34.937	34.9045	35.283	35.4335	36.0695	36.099	35.187	33.9605	34.1395	33.2775	33.4765	34.601	34.734	35.009	34.8255	34.6855	35.0515	37.7255	38.8345	39.1965	39.338	39.4595	39.173
33.9275	34.149	32.935	33.358	32.522	31.268	30.3435	30.517	30.196	30.3985	31.136	32.222	32.3505	33.7205	33.6305	32.981	31.6905	31.9045	32.0545	31.341	32.1845	33.1585	33.459	34.029	34.3195	34.5795	34.4465	35.2105	35.3475	34.891	34.7215	35.044	35.5925	35.873	35.69	35.9615	35.74	35.3065	35.442	33.955	32.9585	33.7695	35.604	34.3085	34.4695	35.902	36.95	37.5265	37.0475	37.2095
34.1775	33.5205	33.2205	32.5825	31.256	31.3565	29.9515	30.0055	29.1685	29.7055	29.784	30.6915	32.3065	32.665	33.233	33.451	33.0915	31.3145	29.432	28.216	28.2905	29.841	31.0615	32.859	33.0175	32.957	33.0825	34.003	34.9305	34.685	33.7025	33.915	34.388	34.892	34.6325	34.872	35.1485	36.8945	37.0165	36.622	35.907	35.837	35.979	36.751	35.6465	33.994	34.5855	34.6135	35.966	37.874
33.0095	31.8625	31.9205	32.4475	32.2925	30.5135	29.206	28.6025	28.7685	27.4465	28.0265	29.3585	31.2825	31.678	31.331	31.3115	32.0445	32.123	32.2605	30.537	29.7505	29.297	29.7345	32.104	32.4515	32.553	32.24	32.9205	34.0655	34.317	33.512	33.1955	33.2275	33.7405	33.98	35.4225	35.9515	36.706	37.368	37.985	38.048	37.9505	37.6485	37.5465	37.675	37.803	37.0015	36.515	37.1815	37.383
34.5605	33.903	33.029	32.638	31.1115	29.2	29.2645	29.055	28.5835	26.551	26.8025	26.9165	28.0105	30.3615	30.346	30.656	30.8625	31.9965	33.257	32.193	32.1635	30.973	31.114	31.1645	31.005	31.4275	33.023	33.362	34.067	34.4595	32.658	31.3535	31.498	32.838	34.398	35.651	36.168	37.014	37.232	37.5975	36.7935	37.6905	38.463	38.6485	37.8145	36.2875	36.603	36.8745	37.212	38.192
32.815	32.1015	32.2835	31.888	32.1525	31.572	31.4315	30.6455	30.114	30.35	28.212	28.0555	28.2325	30.1625	30.4055	31.925	32.0675	32.9745	32.698	32.5995	32.7595	32.2595	33.0395	32.0645	29.8965	29.968	30.533	31.83	33.123	33.4505	33.759	32.638	31.8145	32.8075	34.461	35.175	35.609	36.324	36.784	36.7205	36.4805	36.5745	37.6885	36.6835	35.811	37.907	38.2305	37.572	38.477	39.145
31.554	31.714	31.1685	29.5065	29.913	29.4105	29.701	29.8315	30.761	30.2815	30.207	30.466	30.628	29.89	31.446	31.3385	31.4605	31.561	32.2505	32.408	30.3395	29.7375	32.7415	32.998	33.535	32.8325	31.5085	32.15	32.182	32.6465	33.1665	33.0605	31.5375	31.8235	31.929	33.903	34.413	35.3695	35.496	35.804	36.296	36.875	37.556	37.2015	37.321	37.843	38.1185	38.8455	39.173	38.911
30.588	31.413	30.7535	29.989	28.488	28.5905	26.267	27.323	28.188	28.843	29.128	28.983	28.4975	28.9865	30.0755	30.417	31.191	31.5065	32.158	31.7735	31.459	31.554	30.725	32.716	33.9795	33.593	33.9065	32.85	31.6875	31.832	32.9905	33.301	33.3225	32.46	32.1045	32.418	32.8865	33.0805	33.7525	34.8715	35.385	36.781	36.9645	37.934	38.173	38.0425	38.0075	38.5	38.8015	38.762
27.707	28.9395	29.2435	30.6205	29.7855	29.2585	29.209	28.978	29.1675	28.563	27.6985	27.431	27.1535	27.431	27.806	28.6305	29.6775	29.077	30.338	30.5245	32.2955	32.736	32.362	30.825	30.927	32.7395	34.105	34.007	32.853	32.9945	33.662	34.0245	32.904	32.15	32.0405	32.2805	31.365	31.157	33.215	33.8505	34.1385	35.5465	36.912	37.9345	38.187	37.582	37.67	37.5845	38.8355	38.674
27.4715	27.679	28.7105	30.3075	30.748	29.018	29.214	27.353	26.7755	26.654	27.2735	27.524	27.4685	26.646	26.09	26.7945	26.033	26.3685	25.0525	27.9355	30.957	32.281	32.8855	32.5115	31.299	30.271	32.866	32.9545	35.3035	35.7305	35.74	35.197	34.8585	35.016	34.42	33.5055	31.52	30.3	30.4135	31.656	33.1605	34.9725	37.2175	37.476	38.1675	38.154	37.8445	38.4765	38.419	38.729
27.8515	30.3645	31.739	31.9665	32.145	31.8725	31.2495	30.8405	31.436	31.632	32.4625	33.031	32.335	31.1215	31.341	28.744	28.5735	26.6735	24.6815	25.3735	25.594	29.01	31.907	33.1145	31.8635	31.9305	30.481	31.8355	34.4105	36.4405	37.0705	37.335	37.5915	37.547	36.142	36.406	36.574	34.0465	32.5655	33.2285	34.4155	34.715	36.0165	36.8805	37.168	37.1155	37.3045	37.441	37.311	38.006
33.0665	33.267	34.067	34.3415	33.9375	34.642	34.415	34.605	33.8775	33.214	33.608	33.6085	33.825	33.642	33.4965	32.6155	30.473	28.043	28.066	24.344	22.741	25.246	28.7345	29.301	32.157	33.954	34.1805	33.8005	33.94	34.4545	37.166	38.7325	38.3175	37.895	38.025	37.985	37.3285	35.6665	34.5395	34.5885	34.8895	34.3525	35.6885	35.5775	35.546	35.75	36.3075	36.525	36.396	37.312
34.54	34.933	34.7225	32.9205	33.3025	33.468	34.547	33.0015	33.537	32.011	32.183	32.1365	32.0975	32.8805	33.08	32.4475	32.579	30.117	29.3635	27.7915	25.5145	25.593	24.884	26.468	30.0905	32.549	33.1145	35.2125	35.757	36.1195	36.3015	35.881	36.02	36.121	38.0235	38.1275	37.3545	37.5035	37.365	37.121	36.3965	36.068	35.5485	35.796	37.13	36.5675	35.774	35.672	35.8845	36.4005
35.5875	34.518	34.63	33.907	33.0745	34.6845	33.89	32.6125	32.7085	33.0585	33.734	33.7015	33.041	33.192	33.044	33.0915	33.3865	32.8425	32.1895	32.338	31.6815	29.645	27.2075	26.381	26.463	27.0775	32.032	34.7005	35.9255	36.968	37.3465	36.08	35.077	33.5725	35.1545	35.286	35.384	37.0195	38.312	38.083	37.8325	37.9165	37.83	38.651	38.413	38.195	38.286	35.995	36.1445	36.5925
37.312	36.556	36.0615	34.7025	35.042	33.7565	33.9395	35.418	34.542	33.9785	33.303	33.42	34.6865	34.349	33.492	32.776	32.471	32.577	32.593	33.0575	32.9265	32.85	32.986	31.444	29.013	26.1405	30.4205	33.482	34.2945	36.459	37.7785	36.9585	36.04	36.1325	34.427	34.219	35.569	37.6195	37.841	37.964	38.3355	38.13	36.7655	36.808	37.024	37.753	38.039	36.4585	35.888	36.0335
36.0365	35.5435	35.789	35.952	37.1175	37.785	36.9455	36.099	34.503	34.6695	32.469	33.151	33.5605	33.742	33.9375	34.5105	33.806	32.823	32.6535	33.1275	33.2815	33.1405	33.024	31.3965	30.972	31.056	28.9185	32.612	36.2085	37.1765	38.738	38.914	37.7	35.996	34.9535	33.5815	33.6715	34.573	36.936	37.869	36.7735	36.669	36.866	36.691	36.468	36.2875	36.043	36.2365	35.9255	36.8105
37.952	38.0295	40.621	36.444	36.912	35.838	35.413	35.549	36.3865	36.8625	35.6985	34.0445	34.084	34.092	32.801	31.994	31.6	31.7145	31.9305	32.7055	33.546	33.3615	31.756	31.8275	32.0225	33.722	35.026	35.1725	36.866	37.1425	38.1595	38.7005	36.826	35.1795	35.2405	33.969	34.9065	36.0865	37.694	37.547	37.858	38.011	37.962	37.39	36.6225	36.78	35.9715	35.326	35.246	35.6505
40.4505	41.5705	39.6835	40.8105	40.857	41.0815	39.676	34.823	34.773	36.6175	36.817	37.3575	37.3395	35.328	32.925	30.6795	30.7545	31.05	31.7735	32.4135	33.0825	33.4785	33.3835	32.536	32.8495	34.971	36.5345	37.169	37.509	37.8615	37.8175	37.8025	37.886	36.6335	34.293	35.0995	36.7105	37.987	38.3615	38.6285	38.484	37.8605	38.2685	38.615	38.0335	37.243	36.8665	35.051	33.773	33.9265
41.124	41.846	42.1315	43.269	43.0675	42.555	39.49	38.9565	39.0315	35.0695	36.893	37.619	36.7715	37.0435	35.81	33.3725	30.4605	27.7815	28.7745	28.868	30.458	32.237	33.516	33.5115	33.7015	34.393	35.5835	37.1875	37.9375	37.302	37.54	37.6345	37.964	37.0825	34.6455	34.7175	35.2215	37.72	38.5915	38.2605	37.8055	38.105	38.301	38.549	38.3605	38.0975	38.2325	37.445	35.8215	34.015
42.392	42.308	43.1435	43.5685	43.373	42.923	43.02	42	40.758	41.5025	38.0855	38.168	37.796	37.66	36.8655	35.2285	31.9095	31.968	29.7695	29.421	28.0955	28.1775	28.3495	31.3795	33.7425	34.2875	35.3425	36.297	36.591	37.1745	38.111	38.094	38.203	38.3145	37.4305	36.668	37.7505	38.5085	38.0065	38.105	38.4725	38.262	38.6585	38.4165	38.671	38.944	38.091	37.183	35.8795	33.774
43.2055	43.048	42.1715	42.445	42.3535	42.7715	42.3455	43.045	43.0455	43.179	42.316	41.462	40.621	37.5325	37.634	37.01	36.8095	34.8665	32.6715	30.041	30.0985	28.882	29.224	31.0875	32.825	34.7665	35.2025	36.1325	37.3605	38.3605	38.4555	38.6415	38.4665	38.438	38.3385	38.1505	38.431	38.62	38.538	38.0515	37.918	38.603	38.9065	39.4965	38.99	37.7745	36.4915	35.6245	35.7535	34.703
43.412	43.5565	42.4545	41.205	42.0135	43.022	43.0705	43.219	43.2915	42.953	41.7605	41.738	41.941	41.5985	36.7625	37.1055	37.6315	37.544	37.76	36.131	33.7255	31.5165	28.8855	28.8905	30.9255	33.917	35.6255	36.487	37.269	37.481	37.5045	36.792	36.988	38.0985	38.425	38.5765	37.266	36.7665	37.2795	37.47	37.6785	37.553	38.473	38.3325	37.5645	36.779	36.9875	36.4335	35.6145	34.832
44.099	43.6935	43.0475	42.753	42.9045	43.2265	43.8275	43.905	43.0455	42.086	42.2685	41.72	41.324	41.2875	39.9795	40.14	35.1445	35.59	36.9135	36.4455	35.6075	35.656	32.7205	29.5715	30.585	32.481	35.068	35.6685	37.278	37.0795	36.6955	34.567	34.64	33.7115	36.1905	37.6675	35.568	34.906	34.9955	35.5225	36.9905	37.9815	38.1325	38.328	37.7985	36.9775	36.7745	36.8835	37.3075	37.5125
44.3285	43.734	43.8815	43.2515	43.067	43.94	43.6495	43.662	43.8625	43.243	42.8555	42.2445	42.7275	42.772	41.974	40.7535	35.665	35.411	36.579	36.7915	37.333	36.682	34.161	30.651	30.6865	29.6895	32.9005	34.957	35.6615	36.6075	36.751	36.682	35.201	34.21	37.7055	37.2175	37.6155	35.448	35.7245	36.6245	36.0205	36.287	36.892	37.4595	37.7355	37.2955	37.632	37.7645	38.2735	38.4955
44.004	42.679	42.5165	40.9685	38.0275	38.1505	40.6855	43.257	43.233	42.8315	42.7325	42.8895	42.961	43.195	39.729	41.8195	37.469	37.569	38.183	36.6	36.94	36.677	37.015	35.9585	32.858	29.811	31.586	33.898	34.554	36.3835	37.3825	37.7935	36.9	36.972	36.861	37.865	38.817	38.987	36.8785	37.008	37.653	36.2125	37.77	37.9895	38.164	38.347	38.4135	39.0155	39.4065	39.3965
42.892	43.039	41.162	41.2875	37.0035	35.973	39.8615	42.812	43.107	43.297	43.059	43.08	43.5055	43.678	43.8105	43.0525	39.432	39.0345	39.1345	36.534	36.665	35.6515	37.0805	36.8125	34.149	29.966	29.9775	30.76	34.3685	35.7325	37.496	37.73	37.119	35.9495	37.1205	39.2975	39.204	39.5125	37.9975	36.9645	35.2295	34.5195	34.6435	35.331	37.7855	38.8575	39.363	39.841	40.0335	40.286
42.9615	43.1235	42.5585	38.0825	37.6125	38.9325	39.0725	42.861	43.023	43.307	43.5655	43.4865	43.5795	43.449	43.2815	42.873	36.908	37.991	38.0125	40.089	37.712	37.4565	37.8935	38.162	37.0195	35.0605	31.495	31.4335	33.5345	33.7905	35.952	36.05	32.838	33.7445	36.6945	36.942	37.9485	38.0595	38.0185	37.2085	37.4275	37.86	37.067	36.0725	37.2475	39.0125	39.274	40.116	40.539	39.825
43.4725	43.516	42.3275	42.9865	43.354	38.3065	38.135	39.4365	42.097	43.3735	43.5875	42.832	42.1495	42.627	40.53	40.741	41.842	35.6455	36.0875	39.039	37.5905	37.7815	36.555	37.6915	37.522	35.7495	33.7025	33.7595	31.884	33.939	35.1215	34.242	34.5045	32.53	34.1445	37.0755	37.754	38.3165	38.488	37.648	36.997	37.001	36.699	36.9015	37.0805	37.236	38.8945	39.6205	39.782	39.926
43.414	43.13	43.274	44.2015	44.673	44.036	42.9345	43.002	44.539	43.941	43.114	42.268	42.422	42.5765	42.7795	42.594	41.425	35.0535	35.207	35.256	39.5475	39.7665	38.173	37.6665	37.822	37.2215	36.0945	33.179	32.848	34.301	34.715	35.4305	35.6025	33.634	36.876	38.252	38.565	38.6835	38.1575	37.122	36.2715	36.383	36.4025	36.8425	37.146	37.2775	37.9395	38.0725	39.5465	39.0175
44.356	43.2285	42.539	43.071	44.3865	44.548	45.907	45.986	44.4565	44.823	43.2555	43.405	42.676	43.261	43.246	42.5185	42.729	42.9885	38.728	36.6875	38.233	38.852	39.1405	38.9255	38.262	37.3315	35.7985	33.2055	33.255	31.837	32.089	33.7605	34.1835	34.569	35.6495	37.427	39.1055	38.8755	38.123	38.2125	38.09	37.1455	37.034	37.174	37.549	37.686	37.4575	37.467	38.813	37.754
41.952	41.633	41.7715	41.9005	42.7105	44.231	46.0395	46.0185	46.2835	45.072	44.006	42.88	39.6585	42.435	42.5725	43.0935	43.1965	43.3365	42.6365	37.232	37.303	38.554	42.023	39.182	38.059	38.1445	38.7945	40.351	35.891	34.5715	34.3045	34.5285	34.761	36.0585	37.572	37.4695	38.182	38.3855	38.745	38.2315	36.756	36.294	37.4	37.48	37.405	38.5605	37.3115	33.7345	33.757	33.417
41.015	41.1405	40.2245	39.783	43.3645	44.316	44.6575	44.1	44.26	45.1045	40.885	35.9385	35.918	37.8505	43.131	43.7075	43.3465	43.506	43.8275	43.619	43.359	43.9155	43.4805	43.5795	42.236	43.0155	43.1535	41.3675	37.5445	37.669	36.652	36.9085	36.6515	36.5295	36.9485	37.234	37.382	37.394	37.0345	36.862	36.9625	37.0415	37.739	38.209	38.159	38.8825	38.9845	35.8775	32.7425	32.732
36.6265	40.241	38.505	38.4425	38.5765	42.3255	44.1785	43.993	42.829	42.963	42.5005	35.956	32.674	37.441	42.917	43.314	44.1585	44.4725	44.363	43.9375	44.5425	44.762	45.0195	44.596	44.5695	44.496	43.6045	43.8	42.7295	41.293	38.381	37.3965	37.519	37.1825	37.3755	37.35	36.647	35.306	35.5185	35.5455	36.935	37.747	37.97	37.8455	37.9335	38.4405	38.806	36.9155	36.196	37.698
39.6635	39.8025	43.281	43.0515	42.516	38.886	42.5745	42.747	44.3575	44.3665	43.4855	38.842	34.371	34.355	38.6585	41.5665	45.5675	46.152	46.361	44.987	45.3165	45.657	45.67	44.9665	45.1305	45.0095	44.553	43.7915	41.5025	40.221	40.3595	37.9575	37.3585	36.585	35.4935	34.5305	34.7285	34.6395	35.225	35.9925	36.788	37.2245	37.746	38.017	38.4445	38.8325	38.9655	39.061	39.185	39.371
40.487	42.7995	43.4545	43.024	43.221	43.151	43.443	44.3785	44.9165	44.306	44.4445	44.2825	38.3885	36.789	38.8555	41.084	41.302	46.3085	46.534	45.025	45.7685	45.865	46.057	44.981	44.539	45.445	44.3755	42.874	42.98	40.466	37.74	37.129	39.1015	39.302	39.936	39.041	35.2465	36.3695	39.309	39.7235	37.4105	38.201	38.0395	38.0945	38.6865	38.8805	38.968	39.43	39.465	38.432
39.2025	42.036	42.311	42.383	41.9505	43.2005	43.892	43.9175	44.1785	45.3495	43.884	42.1685	35.222	37.289	37.3775	39.8015	42.027	46.307	44.896	45.1065	44.457	45.3215	44.9675	44.0885	44.6565	44.766	44.992	44.392	42.666	38.4915	37.7185	37.7945	37.2025	41.386	42.6995	41.352	42.5275	42.672	42.243	38.15	38.2575	40.0615	37.4515	37.604	38.6175	39.2405	39.3555	39.177	39.3745	38.522
35.176	39.666	40.8885	40.1215	40.297	40.5665	42.122	42.883	43.593	43.414	42.5975	42.782	41.9535	37.377	39.461	41.4785	45.158	45.3225	45.4315	44.7795	44.9225	44.17	45.451	45.611	45.054	44.598	43.5115	42.908	43.2635	43.441	41.6185	41.1665	41.049	41.553	41.7205	41.7805	43.255	43.0975	39.6525	38.322	38.4075	41.254	40.4885	38.4415	38.6245	38.762	38.8755	39.0125	38.0815	36.248
39.0165	38.754	35.683	35.786	36.208	37.3045	38.9665	41.585	42.1755	42.317	42.286	42.826	42.978	42.0795	43.249	43.314	45.8475	45.6465	44.9295	46.033	46.1225	46.644	46.4645	45.8095	45.74	43.3945	43.4985	41.741	41.7505	43.136	42.612	36.7635	36.8025	33.553	38.807	43.0195	43.331	42.853	43.126	41.8885	41.994	41.9575	38.2825	38.2865	38.3575	38.66	38.4835	37.577	36.314	32.7465
39.6295	38.6195	35.251	35.7525	36.738	37.191	37.5465	39.3765	43.065	43.8895	43.2325	41.571	41.7295	42.2495	43.459	45.2065	45.602	46.0765	46.1995	46.9595	46.656	46.3225	46.674	46.5255	46.7415	45.5035	41.0785	39.6505	39.857	41.0435	41.193	38.5215	38.701	42.6675	43.2345	43.751	43.8425	43.0755	42.3035	41.708	41.3885	41.556	41.0655	38.597	38.431	38.1315	37.503	37.6365	34.3705	35.658
40.4325	41.777	40.1045	35.6205	35.692	35.6885	36.9405	41.326	42.963	43.3525	43.5105	42.0015	42.3955	40.7725	45.333	46.1465	46.355	46.6935	46.876	46.2235	45.3145	45.4205	45.741	47.002	46.951	45.063	42.75	42.8195	41.0585	40.654	38.443	41.845	42.401	42.904	39.7815	43.176	43.505	42.4455	41.6935	41.835	41.669	41.1765	38.609	38.097	37.8645	38.066	37.0505	36.657	36.8185	34.9605
39.696	39.969	41.0165	38.623	34.6415	33.0105	35.211	35.375	41.396	42.7435	42.96	42.0115	41.8795	42.0585	39.389	42.6385	45.499	46.3455	46.4725	46.6145	44.7815	43.075	43.632	44.8575	46.0635	46.292	44.069	43.612	41.793	38.3135	38.9885	39.089	42.7675	41.651	41.645	42.3075	42.3125	42.454	42.0045	41.8995	41.4785	38.3245	40.4115	40.522	37.718	37.174	37.2025	37.243	37.377	36.97
38.993	39.7495	39.925	36.617	34.5735	34.702	35.9265	38.212	42.0875	39.6995	38.7775	38.8405	41.0655	37.994	36.6505	39.745	44.1405	44.499	46.6305	46.077	42.1875	37.8135	37.7945	44.5735	44.645	45.4695	44.3635	44.706	44.8155	41.1375	37.2895	41.0635	42.1475	40.6095	40.7875	40.8755	42.081	42.2245	41.8685	41.2805	41.463	40.4645	37.5005	37.223	38.2395	35.618	35.73	36.308	37.7995	39.0085
34.7275	39.328	39.6665	40.8235	35.803	35.468	36.183	37.78	37.9825	40.1775	42.6995	40.4555	40.033	38.2255	38.3495	33.153	34.985	42.2135	44.596	45.7465	46.028	45.113	45.123	44.2185	43.8795	43.6155	43.713	44.135	44.8025	40.939	39.897	42.454	42.614	43.7045	41.318	40.188	41.002	41.4865	41.6325	41.3875	41.0155	40.445	39.0985	38.3535	38.4845	35.351	38.324	40.795	41.345	40.3865
38.2725	39.7225	39.5955	36.61	36.182	35.7225	35.861	37.5835	39.07	42.26	43.4725	43.39	43.6165	43.49	37.3125	29.074	30.5835	39.4285	39.846	45.0835	45.5515	45.5085	43.0265	43.107	41.057	42.524	43.5125	45.268	44.881	45.0565	44.665	43.883	43.613	43.3805	42.5655	42.7395	41.406	41.504	41.9685	41.5375	41.065	41.1445	40.785	40.6385	39.7555	40.4775	41.61	41.8525	42.413	42.5145
35.632	39.1355	35.4515	35.6815	34.611	32.5035	36.7285	36.746	39.349	39.517	40.8885	43.1135	42.252	41.456	36.4055	36.524	30.9615	29.9925	40.6935	44.844	43.466	43.727	37.0925	41.157	43.764	43.8105	45.38	45.4535	45.077	44.857	44.6365	43.4205	43.0755	43.1845	43.617	42.7435	40.9185	42.14	41.9515	42.049	41.4655	41.795	41.627	40.211	42.168	42.264	43.8475	43.655	42.8725	42.312
34.229	34.5265	37.697	36.523	31.4235	35.2085	38.1465	38.5035	36.034	35.919	36.3235	40.1165	42.673	43.08	41.4995	38.4395	31.469	32.822	32.9025	42.209	45.667	43.2655	39.476	39.0385	39.094	42.248	44.9755	44.7955	44.9985	44.5275	44.7275	44.0485	41.302	39.284	41.826	41.8355	42.1085	42.518	42.3385	42.256	41.9785	42.116	42.216	42.251	43.414	44.4455	44.1595	43.1925	43.286	42.746
30.8875	33.69	35.6585	38.1115	38.429	34.472	36.8365	36.3045	35.5245	34.263	34.417	35.4035	38.0135	42.376	40.4305	35.87	35.9245	32.884	37.156	43.0375	43.965	44.2125	44.404	44.173	42.1095	44.4435	44.6815	44.704	44.8225	44.8735	44.397	43.8555	41.829	40.5645	40.6525	42.164	43.1665	42.8175	41.9235	41.812	41.9185	42.3795	42.5105	43.7755	44.4055	43.992	44.1585	44.235	43.6355	40.937
32.6155	32.6405	33.366	33.017	35.615	36.473	36.6025	36.7765	37.827	35.61	34.314	34.713	36.9115	37.22	39.912	39.534	40.163	39.355	39.2075	39.3835	43.5685	46.125	46.518	46.913	45.7255	45.8165	45.29	44.366	45.1815	45.489	44.758	44.8865	44.7055	44.297	42.529	43.011	42.9405	43.096	42.7365	42.638	42.569	42.5365	43.6175	43.66	44.649	44.6995	44.8655	44.235	43.6235	43.7025
39.2465	34.8265	33.1585	32.7805	36.8365	37.0625	36.301	37.818	35.5955	36.9915	37.2385	37.459	36.848	38.3575	38.221	37.121	37.447	37.585	36.304	35.3655	42.5575	44.392	45.867	46.0805	46.8765	46.3235	46.209	45.7305	44.964	45.077	44.563	42.448	43.52	42.415	43.7135	43.78	43.739	43.291	43.0525	42.955	43.291	43.489	43.651	44.4365	44.7745	44.9685	44.872	45.0745	44.176	43.532
37.989	34.405	34.4505	34.1835	34.3235	34.784	35.5335	34.7315	34.949	34.062	34.201	36.77	37.464	37.7635	37.889	37.2785	36.584	36.7165	32.105	30.784	30.8125	37.7875	42.3615	45.3225	45.007	45.7685	45.919	45.9245	45.9305	44.9875	42.7315	41.402	41.431	41.4295	41.9645	42.1935	43.099	43.388	43.558	43.507	43.6275	44.001	44.5645	44.8335	44.9625	45.0645	45.1705	44.737	44.317	41.548
42.6345	40.3425	36.28	34.6585	33.9985	33.881	33.9885	34.104	33.3475	32.537	32.111	34.1435	34.34	36.7365	37.169	36.3985	35.4995	36.159	36.318	30.959	28.9815	31.6475	39.648	42.76	43.2725	45.096	46.179	46.717	46.875	45.0245	45.139	40.728	40.9315	42.3075	41.4305	42.65	42.909	43.515	43.9015	43.8575	44.181	44.2225	44.356	44.514	44.887	44.9255	44.369	43.8815	44.0335	44.159
42.661	39.1895	35.853	35.905	36.069	36.2815	34.9785	33.3095	32.7475	32.9075	31.6295	31.606	32.2695	33.242	34.045	34.273	32.8095	33.1075	33.421	32.6515	30.391	30.493	30.761	34.1835	40.7505	45.2835	46.8005	47.155	47.5505	46.687	44.346	41.828	43.5045	43.5695	43.0625	42.596	41.309	43.3145	43.557	44.2435	44.3695	44.9435	45.1615	45.386	45.253	44.3805	44.507	44.6195	44.309	44.5375
43.595	42.5875	38.3525	39.364	36.734	35.8485	35.455	35.5775	33.9615	32.4855	31.9225	32.0765	32.401	32.612	35.0935	34.0125	32.838	32.5855	30.051	30.1985	31.385	32.647	30.428	31.5395	38.5155	38.8745	43.587	46.21	46.9635	46.879	45.36	45.474	44.7535	44.3695	42.793	42.3955	43.765	43.941	44.1595	44.426	44.4515	44.772	45.167	45.3045	45.4325	45.8025	46.023	45.5165	44.6725	44.7835
42.6095	41.632	40.5795	39.398	39.566	38.384	36.3055	34.7235	33.5505	32.342	32.455	33.796	32.0485	32.353	34.5805	35.2845	35.612	32.9	33.2145	32.6445	32.28	31.8825	32.1125	29.1295	31.096	38.332	42.3585	44.9125	45.0795	46.1825	45.996	44.4295	44.031	43.3755	43.566	44.059	44.6745	43.7615	43.6995	43.318	43.2725	43.4375	44.026	44.6495	44.6815	44.277	44.839	44.968	44.775	44.2135
42.1765	42.283	41.1595	40.288	38.0255	35.356	33.986	34.0915	33.081	33.1685	34.096	34.3145	32.407	32.9825	33.058	34.2305	34.8715	36.83	36.7445	34.7065	34.8165	34.912	34.596	30.265	31.5255	37.1215	37.3835	41.797	45.561	46.237	44.951	43.289	43.412	43.29	43.2785	43.4065	43.064	42.995	43.15	42.93	42.546	43.117	43.9845	44.0945	44.236	44.847	44.367	44.518	42.48	42.9745
42.496	41.154	40.398	39.2875	35.367	35.466	33.8415	32.7885	35.1655	35.397	34.896	35.082	35.452	35.9715	37.1865	37.8375	37.5105	37.6205	37.078	37.441	38.465	38.6075	36.3625	36.4595	34.6145	33.392	36.2035	40.832	44.839	45.1415	45.805	43.4635	42.5255	42.2485	42.325	42.445	43.0495	43.3925	42.8475	42.084	43.3435	44.3685	44.529	45.217	45.2575	43.5215	43.9385	43.5225	43.6835	44.7235
40.6035	40.2925	40.4135	39.628	36.8515	33.561	33.1445	32.85	33.0855	34.8235	36.0905	36.532	37.05	38.139	38.4125	39.3755	39.1685	38.6915	38.359	38.4185	40.0075	40.192	40.3255	36.901	33.4585	35.306	39.2215	39.5235	42.449	44.862	44.2305	43.1475	42.6355	42.707	41.7885	42.0025	42.4905	42.533	43.1775	43.2465	43.3075	45.287	45.7085	44.7965	44.454	44.561	43.883	44.2805	45.0675	44.122
37.51	38.679	39.0895	38.993	34.967	34.32	34.396	35.4075	32.7015	35.337	35.955	37.0165	37.1585	38.8115	39.7385	40.468	41.1395	40.455	40.5715	39.416	40.041	42.0505	40.458	36.4585	36.5045	36.1605	39.532	41.606	42.9575	44.3975	44.5005	44.4085	42.9045	41.965	41.7735	42.5935	42.6865	42.8455	43.518	43.7155	44.217	44.17	43.6295	43.6825	44.4505	45.729	45.4315	45.4065	44.7575	44.8115
39.872	39.428	38.8055	38.985	38.8445	38.772	39.2255	35.979	36.9495	37.1195	36.616	35.874	37.162	38.4155	39.2215	39.46	41.2775	40.9025	40.6535	40.09	41.1575	41.3075	42.877	41.978	38.331	35.5275	39.9725	41.659	42.1375	43.537	45.187	43.981	43.001	41.5125	41.553	40.8225	41.8135	42.973	44.001	43.906	43.9985	44.086	42.9725	43.6105	44.2905	43.995	44.122	44.73	44.5205	44.236
41.409	42.145	40.411	38.317	40.377	40.83	41.135	40.864	39.518	37.571	36.6945	35.123	35.787	35.886	36.6885	38.872	40.7035	40.5085	41.7595	42.04	43.084	42.2975	42.2615	40.7135	39.7485	39.8375	36.44	41.0525	42.459	37.098	43.4355	43.4915	44.5925	43.997	42.862	43.48	42.0405	42.0955	43.298	43.8745	43.9635	44.1725	43.419	38.602	38.611	41.568	44.367	45.0925	44.5795	43.8495
42.994	43.2605	42.831	42.518	42.667	43.0325	43.522	42.6675	40.442	38.348	38.4075	36.802	34.7415	34.2095	34.4925	36.853	37.261	40.1415	41.512	42.048	41.652	41.394	41.554	41.6885	39.857	40.2635	41.0895	40.6875	39.237	39.359	39.436	43.93	44.3545	43.633	44.224	44.3225	44.8165	44.8285	44.982	45.548	44.4925	44.637	43.658	37.0355	43.2455	44.8735	45.704	45.804	44.824	45.5025
42.069	42.213	41.868	40.4395	42.451	42.491	42.4695	42.6335	42.348	41.1385	38.77	37.2095	35.3625	35.5155	34.1985	34.1895	34.753	37.132	40.194	42.5535	42.8265	43.055	42.7475	42.2765	38.976	37.7475	37.794	40.492	41.18	42.09	41.8945	44.2485	44.3485	44.6835	44.086	45.0735	45.664	45.4715	45.5715	45.3145	45.3945	43.521	42.1615	43.961	45.941	46.122	46.369	45.723	45.766	45.471
41.199	38.689	37.0835	38.4705	38.631	40.973	41.967	42.5645	42.3105	40.7995	39.2325	39.2855	38.4445	36.367	34.314	33.9255	34.5965	34.763	37.263	41.3085	43.2555	43.8785	43.131	43.368	40.047	37.2665	38.273	37.671	43.705	43.8995	44.8985	44.1415	44.3425	44.148	43.607	44.952	45.1755	45.981	45.654	44.273	43.3755	43.524	43.6075	45.318	45.49	44.493	44.9605	45.9645	46.2105	43.101
37.494	36.3525	36.5215	35.678	35.3515	37.2675	38.7725	40.1415	40.477	41.1645	40.712	39.675	39.456	37.6265	37.824	35.498	33.4785	34.2485	37.058	41.001	41.3625	43.6135	43.446	39.207	38.8115	35.166	39.629	39.7235	42.728	45.2345	46.0165	44.9065	44.417	44.5335	44.105	44.2485	45.074	45.505	44.249	44.4345	44.7765	43.9335	45.158	45.385	44.3435	43.7855	43.8135	43.8685	43.014	41.986
41.3185	40.8565	39.005	37.548	35.6135	35.717	34.865	36.197	38.2835	39.7055	40.1855	40.5925	39.845	40.398	39.805	38.56	35.63	34.241	34.312	37.702	41.207	43.099	42.829	41.4955	41.691	38.8195	40.413	42.2645	43.3275	45.4245	45.609	46.1135	45.186	45.024	44.4975	44.4495	44.9715	45.1885	45.6045	45.8585	45.1695	44.893	44.0385	44.15	45.9115	46.7455	43.892	42.932	32.0515	32.0255
43.7305	43.528	43.708	42.3835	40.4535	38.2415	34.6605	34.8365	36.901	37.1195	38.6465	38.7635	39.1925	39.0765	39.1085	39.402	40.513	36.862	36.0975	38.8115	40.154	40.338	43.458	42.9635	41.292	40.2075	39.922	41.162	41.395	42.665	45.458	45.96	45.7875	45.26	45.397	44.783	44.8045	44.7435	45.656	45.301	45.453	44.897	44.674	44.448	44.8805	42.8545	37.816	37.859	34.9915	40.34
44.8525	44.7035	44.71	43.8365	42.8025	40.5105	40.577	36.845	35.988	36.239	37.6365	39.0285	39.3335	40.3635	39.228	41.258	41.521	38.739	39.088	39.176	40.567	42.142	42.3265	40.552	39.3395	39.3915	40.067	38.5995	41.35	43.6455	45.3245	45.579	46.0515	46.3055	45.5675	44.8715	44.423	44.821	44.8885	44.84	44.896	44.941	44.386	42.013	42.0955	37.3355	34.7145	34.321	40.3065	43.473
44.7375	43.938	43.5585	43.6585	43.12	43.901	42.559	39.4815	38.4555	38.5455	37.3165	38.138	39.272	40.092	40.377	40.564	40.787	39.339	39.8235	41.649	42.0695	43.2145	43.389	41.9845	40.7355	37.1345	38.5895	37.6855	37.851	40.9555	43.165	45.4105	46.0255	45.6455	45.2785	45.4495	45.205	44.1895	44.3715	43.925	41.1405	41.2205	37.0065	36.813	36.621	36.955	38.088	41.926	42.088	41.674
43.542	43.7285	42.326	41.651	42.0425	42.85	43.759	44.0965	42.491	40.368	39.2145	39.1545	39.588	39.8135	40.657	40.83	39.899	38.754	39.9045	40.0395	41.318	44.1485	44.6565	43.514	41.8865	39.4075	39.431	38.527	38.0545	39.678	39.7805	43.4245	43.637	46.465	46.68	45.2985	44.314	43.3775	43.4605	43.024	42.216	42.096	37.103	35.0895	35.6305	35.712	39.084	42.9155	44.234	45.7515
42.5265	43.3355	43.8825	43.8095	43.9605	43.9605	43.1925	42.999	40.9125	39.8885	39.963	39.122	39.153	40.4345	42.379	42.3635	40.185	40.3385	38.881	40.716	43.524	44.987	43.964	44.0885	42.4795	41.163	38.631	37.058	37.3585	37.535	37.796	38.755	43.189	46.128	46.413	44.8115	44.896	42.9765	42.89	42.3735	42.201	41.466	41.5485	37.202	40.1485	39.9405	41.4375	43.854	45.4535	45.6495
37.597	37.7915	39.525	41.1735	42.0625	43.92	42.44	42.6645	42.768	42.0655	40.599	39.8565	38.643	39.687	39.918	42.3225	42.464	40.4775	39.72	41.355	41.606	44.5055	44.217	42.382	41.889	41.9035	39.6515	39.789	36.551	37.2675	36.2555	38.653	40.0575	40.316	43.297	45.9155	44.561	42.8045	42.1175	42.208	41.8605	41.401	41.4045	42.526	42.6175	42.1665	42.238	43.966	44.228	43.3285
42.1795	40.623	39.0745	39.858	40.045	41.004	41.61	42.491	42.649	41.6365	40.1375	40.25	40.839	40.8465	40.052	42.299	41.2745	41.585	40.2565	39.8955	41.651	44.4375	45.1365	43.8225	44.0215	42.599	44.0155	40.589	39.0225	39.4535	39.604	38.038	38.5685	39.1235	42.5945	45.4405	45.3655	45.5315	42.938	41.704	41.3605	41.3075	43.387	43.525	43.3055	41.782	44.1805	44.4835	43.2535	42.722
44.5335	42.2735	42.404	41.47	40.895	39.704	39.1865	38.9045	39.101	39.6475	40.767	41.345	41.3755	41.3515	41.598	42.21	42.2535	41.7795	41.34	39.9775	40.4975	40.6235	42.5695	43.711	41.561	44.5115	45.457	45.614	43.1725	41.4165	41.969	41.227	39.5235	41.1715	41.3675	44.19	45.36	45.2115	42.6605	39.466	39.4845	40.7415	41.369	39.4505	43.459	43.986	44.543	44.6885	44.726	43.9425
46.7775	45.4015	43.7095	42.7745	41.64	41.827	39.654	38.4895	36.925	37.1315	38.4715	40.38	40.5835	41.5715	42.696	43.676	41.836	39.932	39.9925	39.848	40.0965	39.578	40.3655	40.13	41.8935	42.0895	46.5795	45.994	43.9955	42.9715	41.188	41.223	42.209	40.745	41.6675	43.0865	44.3805	43.757	43.9855	41.7245	42.2135	42.33	40.207	43.0385	43.1265	44.6465	44.849	45.4265	44.381	44.0105
46.71	45.7725	45.8555	45.436	44.798	43.7015	41.679	39.2885	38.781	38.9455	37.8915	36.9805	38.1965	40.6855	42.658	42.846	44.936	44.0095	41.137	38.8625	38.9085	37.8365	37.9435	39.223	40.7115	44.369	46.507	44.852	45	44.353	43.449	41.362	42.197	41.1475	40.883	41.0105	42.0535	42.4605	41.8375	41.435	41.056	41.132	41.514	43.166	44.4595	42.015	39.419	37.781	37.822	39.6045
47.3915	47.071	46.3445	45.614	44.7275	44.3185	44.4445	42.896	41.4905	38.635	37.9765	38.044	38.3665	40.568	42.7785	45.067	45.75	45.6195	42.1865	42.3345	39.2655	37.803	38.157	39.514	41.3105	41.436	44.5465	46.18	44.339	44.645	43.887	42.698	42.81	42.83	42.1335	42.323	42.654	42.148	42.381	42.197	42.2845	42.618	42.4755	42.4165	44.303	44.5375	43.622	41.81	43.5875	44.568
46.953	45.994	44.5215	44.5855	43.4875	43.182	41.837	42.2735	41.3865	41.5725	40.4365	40.1675	41.3245	41.563	43.5945	46.0045	46.229	43.624	40.959	43.504	40.989	39.5485	39.639	38.7655	39.305	42.0385	44.9885	46.4575	45.1995	45.359	44.858	44.711	43.866	42.8495	42.659	42.1965	42.283	42.824	42.6245	42.4415	42.079	42.351	42.452	43.2125	44.619	45.6225	44.5555	44.211	44.2955	44.377
47.018	46.3965	45.308	43.0665	41.8405	40.9215	41.041	40.7615	41.2275	42.059	41.9875	40.6565	41.7	41.831	43.2165	45.456	44.5895	42.325	45.2255	44.2705	44.472	41.257	38.721	36.803	38.5045	42.328	42.4785	44.477	45.4525	45.0035	45.1835	44.2325	43.0435	43.1815	43.1105	43.5565	43.143	42.1125	41.655	41.857	42.4035	42.6745	42.868	43.615	44.8345	45.1335	45.227	45.66	46.262	46.8455
47.111	46.239	45.3845	45.5345	44.088	42.237	40.691	40.236	40.0455	41.113	41.334	41.738	41.421	42.1675	43.5295	46.166	46.6425	46.9235	44.9555	46.7625	45.1315	40.728	36.926	36.9425	36.266	39.604	42.608	44.6295	46.683	46.8465	47.1255	45.4285	44.3855	43.413	43.746	43.4285	43.6095	43.152	42.041	40.2565	40.189	42.0735	42.8585	43.1665	44.0875	44.4235	44.9625	45.681	46.2055	46.5775
46.0895	46.277	45.907	44.96	44.5435	43.8835	44.15	44.3175	43.733	42.399	42.3585	40.9095	41.2425	40.705	40.886	42.218	46.0745	48.239	47.33	46.815	46.9115	44.1095	39.369	38.8945	37.8425	39.0045	42.296	42.5765	44.155	46.4735	45.5415	44.8135	44.108	44.178	42.9205	44.1205	43.792	43.402	42.8475	42.1985	42.2925	42.11	42.268	42.878	43.894	44.7135	45.3575	45.5415	46.2275	46.524
46.47	45.602	43.855	43.827	43.8975	44.136	45.2135	46.342	44.5125	42.9805	40.754	40.7835	40.248	41.5305	40.9105	41.7625	44.9405	45.227	47.9195	49.202	47.698	43.9205	41.2665	40.5715	40.625	39.391	41.2755	43.961	44.448	45.235	43.924	44.1345	43.4145	43.0775	43.8395	44.1065	43.649	43.8035	43.67	43.798	44.198	43.114	42.888	43.3445	43.477	43.843	44.913	45.4765	45.684	46.2205
45.196	45.285	44.7685	44.9975	43.9735	42.091	44.692	44.9435	45.371	44.888	43.045	41.913	40.0435	39.9725	40.1235	40.503	39.647	42.3925	44.6525	46.9325	46.674	46.9715	43.435	41.585	40.154	40.454	42.2255	44.3565	44.718	45.2885	43.56	42.0185	43.3075	43.5105	43.75	44.6965	44.334	43.564	43.915	44.5805	45.146	45.3665	43.945	43.245	43.493	44.0305	44.4595	45.2645	45.4035	45.942
46.344	45.5615	44.549	45.2195	45.036	45.2055	44.6295	45.6625	45.363	44.696	42.469	42.558	40.8195	38.0425	38.6945	39.231	37.2115	39.5115	39.649	42.5145	44.175	44.631	42.6615	41.148	41.677	41.7185	42.455	41.872	43.5545	44.5865	43.751	43.845	43.0805	43.838	44.3805	44.4365	44.02	43.413	43.562	44.0255	45.0395	45.8185	45.0855	43.4145	43.843	43.9075	44.1185	44.3275	45.601	45.8795
45.5395	44.0765	44.1285	46.2835	45.3065	45.3195	45.9	45.755	45.885	46.165	44.8715	43.1725	40.3675	38.1815	39.0285	39.1875	39.7615	35.4755	37.696	41.533	43.376	44.1995	44.442	41.409	40.5455	41.5855	42.3045	42.1085	42.246	44.508	45.0435	45.002	45.485	45.242	44.659	44.777	44.7625	43.304	44.1405	44.5925	45.027	45.885	46.06	44.7135	42.929	43.835	44.4115	44.77	44.911	45.7705
46.6	45.892	46.47	43.6925	42.59	42.6515	44.3915	45.239	45.9065	46.5885	46.072	44.621	44.687	41.9395	39.666	40.6425	41.117	37.074	39.298	39.3885	42.6285	44.014	43.7505	42.071	42.565	42.6235	41.4445	42.875	43.032	43.4165	44.8835	46.136	46.4125	45.242	44.9395	43.8595	43.2205	43.484	44.152	44.3365	44.4465	45.34	45.789	44.0225	43.57	43.803	43.942	44.379	45.0225	45.504
46.9935	47.1865	47.3165	45.4495	40.0365	41.6995	43.3265	44.0575	45.2835	45.5235	46.599	47.475	46.9215	44.05	41.865	42.491	42.61	43.0405	39.8255	41.9905	43.871	44.921	45.1435	43.7555	45.0085	44.3585	41.751	42.9805	42.9695	43.1385	43.39	45.7035	45.5255	45.162	44.6545	43.918	44.0135	44.591	44.4765	44.222	44.407	45.378	45.394	45.561	44.047	43.7815	44.462	44.8735	44.7065	44.809
47.46	48.351	46.683	39.9605	35.631	37.388	37.4415	40.9615	43.0745	44.7865	46.2635	47.9295	48.4425	48.59	47.293	46.4995	44.28	43.355	41.5165	41.597	44.7845	46.4015	46.748	45.278	46.0145	45.5905	45.8	45.0375	45.669	45.1115	45.41	45.9805	45.622	45.7095	45.0775	44.5285	45.2285	45.0275	44.794	45.0195	45.1545	45.6835	45.7075	44.506	43.724	43.046	43.159	43.376	44.698	43.593
49.0955	48.4405	45.989	46.057	42.0195	38.249	38.0205	40.755	43.2715	45.2895	45.428	46.236	48.092	49.6435	48.5465	44.9085	44.9385	43.1265	44.203	45.2005	46.4795	46.7325	44.077	44.1695	44.5475	46.5145	47.467	47.169	46.9525	46.9685	47.092	47.249	47.461	47.033	44.131	44.751	45.636	45.783	45.853	45.8265	45.94	45.6905	38.5395	38.559	36.8945	37.343	33.574	41.9225	43.4665	43.8305
50.0145	50.0885	49.1075	47.9875	47.127	44.1145	44.1715	39.696	41.2745	44.8605	46.047	46.3065	47.681	47.897	49.1875	48.208	45.629	44.2085	45.3555	43.079	43.208	46.232	45.4135	44.034	45.8405	47.355	47.6035	47.862	47.397	46.4205	48.212	47.6035	44.834	44.6325	44.723	44.3815	43.855	45.32	45.6385	45.671	45.827	45.3475	36.8735	31.274	29.155	28.943	33.556	33.6705	40.0585	42.8185
50.1635	50.4215	49.27	49.4235	49.7165	48.2355	46.4175	46.3345	45.458	47.0405	47.1775	47.278	47.503	46.245	45.979	47.247	46.6465	46.9035	45.3665	45.925	45.88	46.4045	45.987	46.787	46.955	47.7365	48.2895	49.069	47.748	46.0175	48.213	48.375	48.173	46.385	46.537	45.432	44.538	44.6545	45.354	45.816	45.647	44.7935	38.5805	31.3345	31.287	29.2925	31.0505	39.0755	43.7375	43.654
50.6345	51.44	50.5955	49.9155	49.319	47.137	47.11	47.2255	47.4065	46.4725	46.747	47.1685	47.4955	46.232	46.448	47.5345	48.909	47.3355	44.479	45.24	46.7265	46.943	47.3475	48.685	48.667	48.433	48.6485	48.8045	48.5495	47.7925	46.45	46.5865	46.883	44.0105	44.112	43.777	45.5755	46.0055	46.2895	45.9275	45.33	45.415	44.4415	39.8425	36.2975	32.082	34.6745	41.691	42.083	43.6085
51.8695	51.665	50.741	50.503	50.593	49.373	48.472	48.501	48.4535	46.858	46.993	47.1095	47.7395	48.0625	47.7235	48.8615	47.9735	45.1745	45.246	42.4835	43.0435	44.777	46.874	48.5985	48.8605	49.3815	49.3105	48.6305	46.886	45.49	45.88	45.9615	46.021	46.9395	46.3525	44.776	46.8475	46.781	47.0115	46.5615	45.9055	44.857	44.2565	43.395	38.935	38.9515	36.039	42.24	41.0875	41.813
51.478	51.5835	50.9135	51.4465	51.1355	50.0355	49.7995	48.902	49.008	48.459	46.879	47.628	48.4555	48.778	48.9845	48.725	49.148	47.4445	45.0775	40.2255	40.919	41.0005	43.131	46.7185	48.602	49.6405	49.4575	48.1585	48.246	47.102	46.8545	47.3815	46.0935	48.2025	48.7315	48.8825	48.6615	48.68	47.5735	46.8035	45.738	44.711	44.768	44.0245	42.356	35.98	36.8355	38.6455	38.9365	39.1265
51.756	51.9455	52.3155	52.486	52.611	51.8105	50.662	49.64	49.088	48.6275	47.847	47.9315	48.6325	49.59	50.6775	50.623	48.6685	47.122	47.1555	42.151	40.4085	41.799	44.872	47.257	48.879	49.1435	50.0625	49.9655	48.563	47.293	47.649	47.3695	47.566	46.6455	48.2125	49.88	49.4105	48.2765	47.3685	47.472	46.68	45.7675	44.7825	41.604	32.37	31.14	30.994	36.8695	38.593	40.264
52.277	52.4675	52.2955	51.7135	51.591	51.8965	50.06	50.322	50.362	50.0475	48.339	48.3975	49.2205	50.09	51.36	51.5495	50.538	48.8415	45.797	41.592	41.5625	43.0945	43.333	46.2795	47.513	49.4845	48.8705	49.345	48.2355	48.408	48.0075	48.9585	48.399	47.0225	47.642	48.9275	49.1035	48.9335	47.892	47.4385	46.3515	45.591	40.267	40.319	30.747	31.5735	37.721	39.434	42.097	42.258
51.519	50.337	51.1965	50.692	51.399	51.519	51.843	50.9435	51.0395	49.1455	47.783	48.0495	48.1345	49.759	51.335	50.173	50.055	48.603	44.7695	44.814	42.236	41.8365	45.3255	47.229	48.7585	49.5125	49.689	50.04	49.355	48.6245	48.933	49.3875	48.5435	48.699	47.9425	48.2935	48.8955	49.049	48.1035	47.493	47.573	47.128	41.306	35.423	36.06	35.28	35.348	39.576	42.6835	42.877
50.5815	50.665	50.744	50.405	51.432	52.6715	52.839	51.6225	50.864	51.016	49.55	48.0275	48.8955	51.102	48.9445	48.1645	48.1815	48.625	47.158	44.8205	44.8765	45.317	45.4485	47.826	48.4535	49.105	49.171	49.5805	49.1145	49.2135	49.028	49.3635	49.848	49.8	49.2815	49.06	49.1755	49.793	49.791	48.4325	47.537	46.218	42.896	42.959	39.6425	38.6645	37.4865	41.2215	41.764	41.422
50.5245	50.5135	51.013	51.6535	52.4275	52.6515	53.334	53.0515	52.05	51.2475	49.2675	49.9075	49.9495	51.7355	49.7485	47.7935	47.786	47.248	46.2995	46.4825	46.27	46.7615	47.8185	48.1115	45.989	47.64	47.721	48.8465	49.303	49.6885	49.609	49.25	49.6625	49.8475	49.6175	49.857	50.1655	50.499	49.908	48.9835	49.084	47.0115	45.845	44.578	42.751	39.5985	40.4805	40.5805	42.2795	41.993
49.5845	50.597	50.7245	51.408	52.1285	52.629	52.9315	52.494	52.1465	52.29	50.868	49.2705	50.365	50.8495	49.43	48.716	48.7845	48.3215	47.6805	46.419	47.4195	47.762	48.1215	48.271	46.3715	45.8025	46.9445	48.2955	49.049	49.3535	49.5105	49.282	49.021	49.885	50.117	50.1085	50.1305	50.3135	50.3705	50.505	48.192	44.247	43.865	42.614	42.737	40.7545	41.1955	41.618	41.8205	41.9905
50.269	50.411	51.0775	51.5335	52.1065	51.9575	52.119	53.5865	53.281	51.952	50.665	49.507	51.1255	51.2485	50.126	49.414	48.434	47.712	46.6335	46.6425	46.741	48.357	48.57	48.038	46.767	45.029	46.267	46.3625	48.3415	48.526	49.0515	49.003	48.9665	49.8425	49.9465	50.4925	50.505	50.539	50.833	47.7995	40.6815	40.693	39.47	37.759	36.74	40.2585	41.9505	42.4865	42.682	41.8555
50.954	50.445	51.075	51.2475	51.6535	52.215	53.1465	54.688	53.763	52.0775	52.21	50.0225	50.6795	51.4915	49.9515	48.9365	47.9495	48.0525	47.01	47.2115	48.4105	48.2925	48.182	47.641	47.8185	44.7155	44.5935	46.6205	47.8005	48.1495	48.318	48.4495	48.3455	48.745	49.7175	50.2935	50.3235	50.659	50.827	50.21	47.383	43.6985	42.763	41.5635	42.76	42.865	43.3285	42.641	42.5015	41.194
51.7245	51.0225	50.8275	51.3715	51.161	51.698	51.8845	54.5155	54.51	54.2775	52.532	50.595	51.7025	51.871	51.5245	49.648	48.5165	47.785	47.8055	47.642	47.7655	46.973	47.138	48.1375	46.9785	43.3395	44.6455	44.7225	45.915	46.405	46.601	46.235	46.608	48.0585	49.657	49.8975	50.402	50.324	50.175	49.7885	48.251	47.251	47.3985	45.2395	39.601	42.759	42.707	42.6595	42.64	42.6975
51.868	51.5255	51.7785	51.871	52.004	52.079	54.5695	55.0615	54.982	54.65	54.743	53.521	53.409	53.1645	52.2985	50.253	48.927	48.9775	47.892	48.402	45.7795	45.093	47.277	47.7165	48	46.255	43.4035	45.2845	44.677	43.414	43.436	43.53	45.743	47.167	49.1185	50.629	50.75	50.375	50.4945	50.38	49.6955	48.4505	46.47	43.6625	44.521	44.582	44.369	43.4295	43.249	44.5
52.5965	52.2455	52.5315	52.4255	52.449	54.3285	54.764	54.946	55.3595	55.302	54.87	54.444	53.347	53.2925	53.4165	53.202	51.82	48.9355	48.5185	46.032	43.916	43.969	45.468	46.671	45.219	45.01	44.468	45.5035	45.7575	44.0045	42.3195	42.912	46.405	47.9935	49.474	49.7135	50.374	50.5655	50.4525	50.7475	49.147	47.945	48.009	46.577	45.428	46.063	45.227	44.18	45	45.0885
52.9515	52.764	52.6995	52.827	52.7875	54.29	55.147	55.3515	55.447	55.2365	55.3605	54.8845	53.8475	53.592	53.586	53.1665	52.007	49.587	49.7345	47.716	44.8535	43.8425	46.1125	45.3215	43.4815	43.5565	45.1005	46.199	46.0325	44.387	42.87	44.65	44.7895	47.188	48.165	49.2295	50.035	50.2205	50.387	50.5435	50.47	49.0765	48.11	46.894	46.4845	45.7825	45.904	45.9245	46.1285	45.4625
53.5505	53.429	53.3545	53.701	54.6895	55.084	55.37	55.506	55.695	55.7515	55.4915	54.8845	54.1055	53.859	53.966	53.463	53.3805	51.477	48.305	45.917	45.278	45.3225	46.1855	46.0165	44.9575	45.2595	45.542	46.533	46.421	46.6735	42.642	43.4015	46.4555	47.145	47.76	49.035	49.2055	50.024	50.44	50.3615	49.8475	48.8715	48.181	48.314	47.535	46.674	46.4	47.0565	46.6125	46.075
53.792	54.1365	54.318	55.299	55.4425	55.4885	55.6185	55.995	56.0685	55.721	55.3495	55.4415	54.8185	54.3765	54.096	54.0035	53.2515	50.5175	50.6055	47.357	46.3965	46.8355	47.038	44.5365	46.0795	46.136	45.5655	46.5625	47.6255	46.435	41.9455	41.533	41.5715	45.0835	44.1345	47.317	48.935	50.222	50.4755	50.839	51.041	50.0935	49.3675	48.1465	47.0505	45.7345	46.7315	46.7985	47.0955	46.9435
53.5985	54.1265	55.4005	56.043	56.075	55.8105	56.0285	56.1965	56.3545	56.2395	55.856	55.344	54.8315	54.399	54.318	54.437	54.017	52.4965	48.3745	46.635	46.017	46.506	46.659	46.5815	47.0475	47.939	47.2775	46.306	46.4625	46.572	46.2205	43.4665	44.5615	45.8805	46.751	47.645	47.841	48.979	50.702	51.139	50.3635	48.734	47.0955	45.5955	45.6755	45.9195	45.055	45.54	44.938	46.066
53.4995	54.2525	54.5055	55.303	55.4895	55.577	56.0315	56.3245	56.272	55.9185	55.3435	55.4445	55.0015	54.7735	54.408	54.0375	53.456	49.7465	46.94	46.9765	45.336	45.2655	45.2405	45.774	47.0695	47.551	47.745	47.617	47.9445	48.0925	47.595	44.5545	44.498	44.527	45.8005	48.1435	48.8455	49.898	50.772	49.5625	49.7725	48.7915	46.404	45.8125	46.153	46.358	45.2685	45.4275	45.395	46.261
53.9415	54.0895	54.306	55.352	55.934	55.8645	56.2085	56.1385	56.2435	56.111	55.7585	55.197	55.105	54.0395	53.77	53.8645	53.071	50.107	48.135	45.949	44.487	43.1615	43.2525	44.056	45.747	46.934	46.96	46.1605	46.982	47.479	47.7185	45.859	44.7085	45.9505	48.2885	48.736	49.9595	50.0945	50.4325	49.271	48.6015	47.0405	46.4915	46.4855	46.5915	47.8985	47.997	47.0155	46.584	46.646
53.9275	54.063	55.723	56.3245	56.445	55.7935	56.2435	56.242	56.1725	55.956	55.1915	55.008	55.147	54.1745	52.106	52.1245	49.7105	47.912	46.104	46.164	45.6245	44.407	41.252	43.1215	44.952	46.065	46.291	47.2645	47.593	47.5465	46.3385	44.645	44.87	47.2495	47.4095	49.147	49.803	50.347	48.826	46.8775	46.593	46.7085	46.69	46.991	48.0385	48.631	48.249	47.4	47.507	46.542
53.839	53.952	56.0935	56.7375	56.4205	56.0395	55.937	56.128	56.305	56.1565	55.739	55.523	55.11	53.816	52.413	49.9345	50.019	47.36	44.0575	45.397	42.3315	41.589	41.4445	41.599	44.02	45.9255	46.8285	47.8355	47.2915	45.7045	45.7665	45.8745	45.989	47.3285	48.6945	49.3765	49.8245	50.003	50.095	48.9075	47.248	47.7235	48.3155	48.4505	49.051	49.2415	48.83	48.84	47.9465	47.2875
53.369	54.9355	56.4615	56.348	56.694	56.7905	56.504	56.6035	56.398	55.9945	55.601	55.2085	55.3815	54.974	53.2745	50.566	47.1805	44.933	43.715	43.7565	44.835	39.402	43.284	43.551	45.1005	46.432	47.3725	47.567	47.7685	46.752	44.56	46.1825	46.855	47.6215	47.8155	49.259	50.069	50.351	50.264	48.383	47.707	47.7745	48.457	48.819	49.0965	48.578	48.3705	47.7395	47.2735	47.404
53.6005	53.697	55.1115	56.135	56.605	56.6155	56.467	56.3125	56.0615	56.1345	55.812	55.842	55.3215	54.376	52.384	48.978	49.067	45.463	43.031	43.981	43.645	42.1885	45.2695	45.4245	45.4355	46.425	47.312	47.602	46.864	45.6285	45.174	45.2465	45.4345	47.0495	48.512	49.375	49.6035	50.2485	50.425	50.313	48.2615	49.3085	49.2535	49.2965	49.1465	49.2945	49.3575	48.9865	47.896	47.3045
53.619	53.7045	55.576	55.941	56.609	56.698	56.7465	56.3595	56.255	56.073	55.948	55.5695	55.6985	55.1645	54.222	51.998	47.1795	43.7955	42.2865	44.2375	44.385	43.7595	45.561	46.447	46.536	47.1515	48.0065	48.145	48.242	46.1745	43.814	43.2035	44.1655	45.7915	47.7445	47.9305	49.606	50.53	51.5865	50.257	49.1315	50.6885	50.9195	50.6545	50.254	50.1925	49.7305	49.4335	48.901	49.073
53.4205	54.374	54.5145	56.2465	56.369	56.6635	56.3795	56.1325	56.0045	56.1205	55.9205	55.5735	55.464	54.9435	52.991	48.938	49.056	45.4785	42.6885	42.456	44.1765	44.7605	46.7585	45.876	46.1285	45.714	47.531	48.4755	48.0515	45.8545	43.138	43.212	44.065	46.364	48.0235	49.0045	49.8445	51.3145	51.5015	52.2	49.5525	50.5765	51.4295	50.9515	50.1235	50.3285	50.385	50.369	50.0745	49.4535
54.11	54.3065	55.973	56.4285	56.6895	56.838	56.561	56.284	56.0095	56.0705	55.786	55.237	54.5915	54.709	52.975	49.677	47.077	44.259	43.3105	43.09	43.229	42.651	45.5845	47.2675	45.17	45.6095	47.3415	47.29	47.498	47.114	45.0735	43.512	43.864	46.402	47.686	48.0065	48.9755	49.8525	51.575	51.309	49.6735	51.047	51.189	51.61	51.0355	49.724	50.3375	50.5605	49.9275	49.5205
54.6035	55.9335	56.0105	56.478	56.916	56.556	56.54	55.967	55.7135	55.84	55.739	55.2845	54.963	53.556	50.2965	48.6485	45.5895	45.6615	45.307	43.7135	41.122	41.885	46.5955	47.7205	48.2485	46.969	46.8935	47.624	46.869	46.1035	42.9365	41.169	41.1925	41.9865	45.838	47.353	48.762	49.655	51.637	51.8945	50.5075	49.365	51.1305	51.985	50.571	49.1095	49.16	49.9255	50.2895	50.157
54.8895	56.62	57.0255	56.758	56.712	56.462	56.6155	56.303	56.268	56.014	55.773	55.238	54.508	54.645	51.2915	49.5825	48.5855	46.116	44.619	42.3065	39.4055	39.415	44.9315	47.454	46.695	47.351	47.491	47.754	47.861	48.1575	43.8335	41.2225	39.8125	42.898	45.808	46.1445	47.6355	48.956	50.015	51.41	51.3155	50.595	51.284	51.3375	51.731	51.0625	49.5395	48.7735	49.16	48.4505
56.8195	57.541	57.758	57.443	56.9425	56.801	56.48	56.367	56.16	55.7085	55.8055	55.7545	55.1175	52.1235	50.046	48.859	48.2395	48.3375	47.253	46.593	43.8785	44.7395	46.779	45.19	45.4415	46.066	47.9385	47.935	47.7445	47.8425	43.8165	40.6625	40.6725	40.5455	43.764	46.874	47.787	49.1015	49.7905	49.9075	51.0405	51.6495	51.3975	51.146	50.738	50.804	49.5235	49.681	48.715	45.225
56.043	57.4455	57.4735	57.5	57.075	56.7535	56.8315	56.669	56.63	56.2645	56.027	55.2385	53.0905	53.2275	50.5335	48.691	47.352	47.6435	48.776	48.5425	47.6155	47.6745	46.942	47.0715	46.2815	47.195	48.356	47.768	47.9055	47.7355	46.611	43.0585	40.165	40.0065	43.3905	46.549	46.8835	47.0575	48.546	49.879	50.878	51.661	51.5565	51.725	51.124	50.66	50.025	50.2195	48.909	45.2365
56.3525	57.5415	57.6415	57.6625	57.294	56.955	56.732	56.632	56.3965	55.9945	56.149	55.7255	53.7515	51.252	48.9	44.3245	45.871	45.9265	48.8305	48.212	48.7235	47.4175	45.8315	46.9455	47.2035	47.4745	47.986	48.6075	47.807	47.346	46.103	43.7855	43.835	41.422	40.492	44.0245	43.613	46.1255	48.456	49.399	49.7125	50.9825	51.562	51.5025	51.4195	50.2245	48.263	48.314	48.5445	49.7285
56.0365	56.4705	57.361	57.3315	57.2685	56.9925	57.111	56.838	56.8105	56.287	55.979	54.079	51.6425	49.7235	49.907	46.554	42.719	45.642	45.9275	46.716	48.0645	48.257	46.7005	46.4375	46.5355	47.2485	47.6875	47.182	46.7715	46.8765	47.488	47.4315	45.517	42.218	41.464	44.3065	44.568	44.177	46.808	48.577	50.2105	50.472	50.768	51.881	52.027	52.274	51.498	48.8805	48.507	47.5035
55.115	56.284	56.3685	57.01	57.1045	56.903	56.851	56.7805	56.3225	56.0745	56.187	54.9025	52.5945	50.906	49.1035	45.0095	43.8845	43.2565	43.3155	45.0525	46.788	47.381	46.8135	46.1685	46.1235	46.2495	46.6985	44.8635	45.2105	46.4125	47.485	47.8545	45.7545	45.8975	41.26	41.19	43.7115	43.9025	45.952	48.4585	48.7445	49.734	50.9155	51.836	52.669	52.7855	52.395	51.0405	51.208	48.1825
55.653	55.2475	55.767	56.688	56.5335	56.303	56.3835	56.7535	56.565	55.704	55.593	53.7805	51.423	50.279	50.377	48.848	47.0575	43.381	40.349	42.9945	46.1945	46.058	46.1645	45.3705	44.6885	44.721	42.7805	41.5575	45.09	45.2195	46.7655	47.42	47.376	46.273	43.2385	41.218	38.512	38.5935	42.942	46.37	47.7235	49.4925	51.0335	51.388	51.615	51.606	52.5435	53.093	51.5125	45.797
55.446	55.789	56.623	56.784	56.611	55.643	56.5415	56.073	55.2535	55.608	55.7385	55.339	52.8505	51.9195	50.6205	48.72	46.5365	40.8265	40.8215	38.912	42.0765	44.9795	43.907	43.1205	43.234	43.3975	43.554	43.3645	43.4685	45.328	46.3525	46.351	45.409	45.475	44.823	44.525	43.702	42.6305	43.219	44.291	45.0425	45.218	47.6655	50.0615	50.319	50.306	50.7725	52.341	52.612	52.1835
55.7055	55.5655	56.3625	56.564	56.149	56.5255	56.1965	56.3265	55.6085	55.651	55.374	54.1255	52.805	52.1395	52.36	50.0975	48.5465	45.265	39.5135	39.003	42.7555	44.0495	44.307	43.888	44.185	44.6935	44.656	45.0755	45.5825	44.5855	44.6715	45.8565	43.958	40.43	42.4445	44.8685	45.4105	45.5645	44.36	44.0785	43.813	44.052	45.425	47.7145	48.72	49.009	49.061	50.018	51.4695	52.171
55.79	55.719	55.824	55.938	56.387	56.6195	55.7535	54.951	54.6695	54.335	54.4735	54.2535	54.0475	52.94	51.4975	49.4175	47.5775	43.434	43.4505	39.062	40.292	43.5615	44.5985	44.6445	45.37	45.3525	45.574	44.75	45.45	42.231	44.2315	42.4505	43.1275	40.9045	41.017	44.6595	46.383	45.7865	44.0565	43.8715	42.7905	42.8255	41.836	42.21	45.534	47.615	49.019	50.0455	50.0485	50.173
52.6875	53.989	54.7495	55.1805	55.072	56.142	55.8345	56.009	55.6835	55.1995	54.4325	54.216	53.826	52.8015	52.8805	51.473	48.722	45.689	41.2185	39.9305	42.048	43.21	43.377	44.96	46.126	45.864	45.033	45.3035	45.2405	44.5945	44.714	40.77	41.344	43.923	44.615	42.54	43.8355	45.222	45.3605	43.3495	42.292	43.3735	40.3275	40.415	44.563	44.8805	48.3345	50.0055	49.777	50.109
53.068	54.0825	54.634	54.736	54.867	54.9495	55.988	56.1885	55.6285	54.204	53.5085	53.7005	54.3035	53.6235	52.465	52.463	49.1155	45.4035	45.405	39.8345	40.35	44.349	43.793	44.8225	45.7865	46.1025	46.2735	45.9515	46.0725	45.399	43.939	41.8105	43.8355	44.6	44.9285	45.8535	41.004	44.962	46.3165	45.2475	43.058	44.251	44.326	44.34	42.466	43.761	47.2615	47.8935	48.6755	48.8295
53.772	54.186	54.2205	54.3975	54.7975	54.938	55.6005	55.7345	55.7215	55.375	55.2095	54.561	53.529	52.546	52.855	52.9555	50.901	48.4145	43.5255	39.059	41.5255	44.285	44.493	45.7265	45.281	45.428	45.555	46.2785	44.177	43.788	43.887	42.5415	42.482	42.2075	44.6225	45.9085	46.177	47.275	47.3845	47.8415	47.7555	47.333	44.6525	43.61	40.616	39.84	39.913	43.837	47.2425	49.1185
53.707	53.611	53.322	53.4185	54.69	55.609	55.3305	55.338	55.253	54.183	54.6945	54.7905	54.5365	53.1575	53.2645	52.0375	49.5265	47.1135	41.834	41.829	39.6765	43.067	43.522	45.9665	46.323	46.179	46.3025	46.3165	45.001	42.664	42.3465	41.632	39.351	39.308	39.4275	43.7035	45.6765	46.624	46.449	47.6395	47.8825	47.0445	47.184	44.389	42.123	39.8985	39.1455	41.877	46.1405	48.1945
53.0685	52.847	53.2225	52.8155	54.268	55.0895	54.954	55.0555	55.006	54.7175	55.33	54.595	53.255	52.3715	52.2825	52.3605	51.5115	50.011	46.9365	44.111	42.693	44.28	44.593	44.783	45.106	46.515	47.2565	45.158	43.565	42.5415	42.6455	42.295	42.0825	40.586	43.282	44.8385	45.0445	45.0705	45.139	46.1745	46.396	46.6655	46.886	44.8915	42.385	40.7765	40.7695	40.5555	42.8125	45.4915
53.188	53.501	54.534	54.594	54.5635	54.7065	55.076	54.7545	54.5985	54.6885	54.4415	54.5375	53.053	52.516	52.496	51.4315	50.6895	49.9065	46.483	46.5175	44.8785	43.01	43.404	45.6015	45.052	45.866	45.868	46.013	47.397	46.051	43.9845	43.45	43.156	43.4615	43.574	43.77	43.281	43.106	43.283	43.886	43.0695	45.567	45.7	47.865	46.155	43.3245	40.969	42.1005	43.5015	45.8795
52.3545	53.979	54.406	54.7645	54.539	54.772	54.377	54.577	54.27	54.29	54.5135	54.6975	52.2735	52.519	52.1315	52.211	52.0065	51.6135	48.941	45.9025	44.3415	42.825	44.5875	44.697	44.192	45.8345	46.634	47.607	48.2275	46.7945	43.3785	43.436	42.945	44.1485	44.2245	43.406	42.4265	42.0995	41.782	41.973	42.026	44.08	47.823	49.201	48.2005	44.922	44.9845	41.8325	43.715	45.5955
53.557	53.7445	53.8945	53.9695	54.2405	54.6655	54.649	54.004	54.076	54.0485	53.92	54.05	53.45	52.099	52.484	52.7245	51.7975	50.483	45.4245	45.4605	42.9375	39.1555	42.3935	45.725	46.683	47.0695	46.752	46.877	46.4435	46.7525	46.0345	44.551	44.117	43.547	43.188	43.242	42.5765	42.0125	39.5175	40.3755	40	44.6585	48.2545	48.873	50.5695	49.642	45.478	42.942	44.594	46.104
53.3145	53.422	53.376	53.437	53.828	54.3085	53.534	53.7235	53.6845	53.8825	53.669	53.759	52.8	50.2685	51.2615	51.3725	52.4145	51.7535	49.9085	45.473	39.8665	39.2055	42.7595	42.799	46.652	47.6785	47.904	47.489	46.3825	46.2605	45.917	46.019	45.6345	44.853	44.025	43.9195	42.848	41.4005	41.075	41.21	40.787	39.8995	44.118	49.1035	50.047	50.186	47.05	47.09	43.7115	45.2785
53.085	52.828	53.262	53.367	53.5665	53.946	53.26	53.2465	53.319	53.1775	53.261	53.3365	53.556	52.5545	51.772	54.598	52.9655	50.389	48.5315	48.585	43.627	39.0465	42.158	46.267	47.313	47.6215	48.816	48.8955	47.885	47.328	46.9725	46.1735	45.6365	45.3	45.0495	45.0795	44.6775	43.156	42.343	44.569	44.5505	43.207	44.38	44.5475	48.3035	49.551	50.5155	49.2025	45.7155	46.128
53.328	53.402	53.933	54.7485	54.36	53.239	52.587	52.7105	53.012	53.0005	53.1765	53.3185	53.234	53.059	54.2355	54.3495	54.421	51.8545	49.995	47.928	42.51	40.212	44.0615	44.1925	47.261	48.276	48.9055	48.705	48.38	47.6135	46.906	46.982	46.3605	45.8755	44.7735	43.8005	43.988	43.1235	43.341	43.4445	45.044	45.435	44.7515	45.999	48.5285	49.9295	50.841	51.0615	50.682	48.867
53.902	54.0025	54.4865	54.662	54.2445	53.727	52.8095	52.6525	52.6595	53.0405	53.0085	53.139	52.7985	52.988	53.728	54.3285	54.1655	52.2635	50.489	50.6765	48.2125	42.456	40.915	44.9995	47.597	47.3745	48.1635	48.383	48.607	48.3465	47.133	46.159	45.167	43.865	41.8545	41.9515	42.757	43.675	44.2095	44.6465	45.231	45.1195	46.154	46.3255	46.529	48.261	50.1935	50.7715	50.964	50.479
53.8535	53.401	53.592	53.785	53.7155	53.2365	52.1125	52.279	52.3425	52.738	53.3035	53.734	53.873	53.666	53.617	53.7605	53.6635	52.996	51.793	50.1905	46.0625	42.301	43.621	43.6755	47.424	48.1615	47.599	47.444	48.5655	47.5665	45.657	45.727	44.2895	43.872	42.02	41.035	42.1295	42.8365	44.0545	44.305	44.5965	44.702	45.58	46.6395	47.501	48.1215	48.8785	49.0225	50.0025	51.242
52.0115	53.07	53.3735	53.627	53.0355	52.159	51.466	51.963	52.3175	52.6485	53.1335	53.3255	53.531	53.7375	53.592	53.6145	53.366	52.222	50.954	51.012	48.93	42.9045	41.955	45.277	48.398	48.3425	46.2295	46.342	48.1625	47.9605	46.59	45.4205	44.137	42.5925	41.517	41.606	41.302	40.898	40.541	41.3225	44.261	45.1045	45.4665	45.682	46.5675	49.061	50.236	50.075	49.2025	50.136
50.8985	53.043	52.7635	52.669	51.5595	51.885	51.206	51.338	52.053	52.2885	53.042	53.17	53.7635	53.768	53.25	53.3105	53.1925	52.643	51.91	50.491	47.194	42.66	44.001	44.0395	47.098	48.673	48.6425	47.797	48.6145	47.312	46.568	46.6185	44.755	43.5555	42.1125	40.4575	40.315	40.3575	40.8025	41.7315	41.908	43.866	44.7025	45.2365	45.901	47.506	48.9215	48.6435	48.752	47.186
51.255	51.6065	53.1145	53.194	52.8005	52.4925	51.2735	52.2775	52.5085	52.573	52.926	53.089	52.52	53.592	53.4585	53.1185	52.764	52.189	50.9475	51.018	48.649	45.885	41.406	44.717	47.6095	48.0795	48.037	48.655	48.8715	48.5505	47.362	45.3065	43.97	42.5695	41.8065	40.088	40.1375	38.691	39.6255	40.8995	41.564	43.0145	43.454	44.396	44.686	44.5055	45.891	46.879	47.2815	46.3915
51.7665	52.0675	51.735	52.4365	52.632	51.965	52.533	52.6445	53.048	53.327	53.244	53.709	53.9295	53.706	53.0785	53.2055	52.88	52.479	52.0385	50.3535	46.944	44.1225	41.512	41.527	45.915	48.104	47.8435	48.7555	49.0455	47.997	46.497	45.375	45.399	44.5795	43.428	41.2435	37.1705	37.6215	39.528	39.526	39.8875	40.2585	41.9335	44.1865	44.591	42.914	45.022	45.1195	45.223	46.538
47.3995	50.642	52.338	52.5565	52.5635	52.11	53.015	53.5225	53.7405	53.8235	53.967	54.1125	53.845	53.9005	53.408	53.093	52.349	51.761	50.42	50.5505	49.384	47.9785	44.3975	43.248	45.191	48.0055	48.496	48.76	48.9545	48.5835	47.196	46.1415	44.541	43.292	42.776	40.7155	40.7995	36.282	36.0885	33.7885	34.396	36.649	40.308	43.088	43.487	42.473	42.5505	40.0235	43.919	45.972
48.082	49.316	50.9355	52.3045	52.919	53.182	53.3555	53.453	53.7225	54.3025	54.333	52.666	52.9135	53.414	53.276	53.3905	52.574	51.8925	51.5425	50.8945	49.698	45.3165	40.9875	42.035	42.0715	45.7	47.8085	47.448	48.6715	47.2315	45.002	44.9625	45.02	45.1935	44.5915	43.9895	41.654	36.326	33.1965	32.757	32.8785	30.383	30.64	39.029	42.9055	43.7275	40.959	41.3755	41.4315	44.946
50.4235	50.9935	51.3655	51.5435	52.715	53.248	53.2355	53.6405	54.1095	53.4465	52.121	52.247	52.9335	53.706	53.9315	53.4015	52.4915	51.7695	51.1235	51.2455	50.6585	49.1075	47.129	43.796	43.8575	45.7715	47.7505	48.635	48.7935	48.5285	47.29	47.0915	47.0025	46.4125	45.041	45.15	45.24	42.8495	40.7725	38.588	33.761	30.3365	32.5135	39.9095	40.5715	43.541	42.7435	43.0395	44.6925	46.526
49.7685	50.1855	50.8875	52.103	52.915	52.7625	52.7005	52.8055	53.4125	53.3675	52.831	51.7405	52.1155	53.6945	52.8675	52.9735	52.436	52.7135	52.2795	51.531	51.2625	49.9405	48.5355	45.7795	45.8505	43.146	45.619	48.073	49.387	48.987	48.1855	48.027	48.1255	47.3	46.3765	46.353	45.657	44.5845	43.0125	41.3425	41.446	37.9915	39.736	42.3025	43.8855	43.733	44.565	42.0395	42.1345	44.909
49.729	50.555	51.798	51.9655	52.8635	52.7635	52.3075	52.183	52.2915	51.994	52.3305	52.4275	51.6545	53.4155	52.803	52.6575	52.352	51.7645	50.9185	50.985	50.3925	51.663	50.7865	49.234	45.324	44.2785	46.356	48.786	48.881	49.879	49.612	48.851	48.4705	48.351	47.352	46.768	46.804	45.9535	45.325	45.0385	44.4575	44.2455	44.4155	45.0905	45.2425	43.4345	43.1215	43.7065	43.989	44.59
48.6355	49.5075	50.6645	52.334	52.1535	51.3935	51.123	51.2055	51.8505	52.5685	52.931	52.3035	53.253	52.2525	52.326	52.448	52.066	51.342	50.9255	50.963	51.289	52.278	51.5575	48.3255	48.456	45.3	45.351	47.058	47.4645	49.0205	49.005	49.644	49.782	49.496	48.077	47.1875	46.825	46.252	46.0055	46.3025	46.4035	46.6655	46.644	46.777	44.826	44.3975	44.6375	44.6465	45.5245	45.743
48.1825	49.3555	50.904	51.066	50.677	50.1895	50.3975	50.755	51.681	52.4925	51.5875	51.747	52.695	51.406	52.151	52.117	51.3805	50.1175	51.273	51.425	51.9595	52.562	53.675	52.4815	47.11	45.517	45.7595	46.202	46.2665	45.1995	46.112	46.6885	49.7795	48.5745	47.993	47.136	47.231	46.1245	45.748	45.685	46.636	48.031	47.64	47.0255	47.1665	47.4075	47.148	46.4985	46.1975	43.622
48.453	44.316	45.5775	47.5385	48.521	49.6685	49.832	49.967	50.9925	50.9725	51.778	52.131	52.61	51.9425	51.274	51.4	51.1075	50.217	49.6335	50.724	52.0695	52.233	52.1635	50.2395	50.281	47.439	43.937	45.6515	46.776	43.0315	40.4565	45.762	45.817	48.144	48.8655	47.5905	46.7315	45.962	45.619	45.4765	45.5825	47.1045	48.559	47.8275	47.6045	48.3565	48.176	47.3605	46.1415	46.279
47.271	46.0525	43.0725	43.1025	46.9445	48.181	46.9865	49.5245	49.739	49.579	51.1995	51.3435	52.1885	51.6885	51.197	50.2325	49.942	48.8265	48.229	48.37	48.727	49.9395	52.1205	51.579	50.8395	47.0075	44.7135	47.7405	47.83	43.6445	45.0345	46.0745	47.748	49.8345	49.601	48.012	48.0705	47.481	47.653	46.8995	46.32	47.2995	47.744	46.408	44.3255	44.3725	46.1035	46.938	46.5	45.254
48.4215	48.515	46.3545	45.911	47.1785	44.9275	46.8885	47.003	49.0155	49.6765	50.02	50.7135	50.147	50.8205	50.821	50.948	49.7195	48.4145	47.7125	46.5935	47.575	49.539	50.8955	51.2125	51.41	48.622	44.6825	45.348	46.061	43.5685	45.294	47.799	47.9485	48.6615	49.415	49.558	49.256	49.061	49.198	48.5525	48.661	47.5365	44.059	44.988	44.9815	45.5495	46.918	47.227	47.313	47.3935
48.82	47.9715	48.179	47.7825	47.8935	45.563	43.4235	46.065	47.4825	49.082	50.3135	50.366	50.854	51.2775	51.1455	49.865	48.001	46.959	45.668	45.7295	46.1855	43.86	48.215	51.0165	50.111	46.2905	45.031	42.855	42.8775	43.7525	44.3185	45.5775	41.986	44.3085	46.392	49.025	49.3455	49.673	49.8575	50.0195	49.1	47.499	45.3445	46.9955	47.01	47.1485	46.415	46.987	47.5835	47.2095
42.899	43.4985	45.3885	47.724	46.2735	42.588	41.61	41.6625	43.4045	44.6535	47.243	49.9085	51.439	51.618	50.8	50.901	48.4445	46.7	44.36	41.142	42.8035	45.952	48.0345	48.309	50.314	46.9545	42.518	44.0695	42.078	44.783	46.5555	43.5355	43.687	45.6205	46.889	47.006	45.0325	47.009	49.1425	49.306	49.3835	48.4785	48.0485	48.121	48.1815	46.453	47.1985	47.627	47.3995	47.5195
42.5265	45.4815	45.701	47.2135	46.6555	43.769	42.445	42.9465	42.4055	43.9735	45.941	46.0605	49.237	50.423	50.5755	48.888	47.2225	44.4335	37.8695	37.86	36.516	42.7665	46.365	48.2345	48.465	43.6365	41.505	43.9765	44.0615	44.205	46.381	42.7925	43.737	47.5195	47.0605	46.931	47.0485	46.5715	47.8285	49.0135	49.2535	48.374	47.7345	48.0745	48.5035	48.6295	48.647	49.2155	48.936	48.868
43.419	44.512	47.243	45.975	43.4205	44.443	44.5615	43.6625	42.54	43.2965	44.3995	45.3865	47.0025	46.567	47.073	47.147	47.9935	46.2745	41.611	39.698	39.3745	41.6785	44.326	44.5565	47.8435	46.5335	43.42	42.031	45.374	45.4365	46.2805	44.698	44.743	41.9955	44.606	48.4315	49.161	48.869	48.9795	49.332	49.4515	49.101	47.9385	47.224	47.72	49.402	49.321	48.664	48.8875	48.9945
44.57	45.776	45.892	47.819	46.4195	44.899	46.799	46.288	45.0055	40.6	40.6215	44.328	45.996	44.1465	40.653	45.92	47.0415	45.8105	45.3665	45.4255	44.6675	42.485	44.791	45.879	48.9245	47.25	43.089	44.8155	44.9205	45.7665	44.821	44.1845	45.9015	45.8235	45.595	47.3885	47.4955	47.406	46.559	46.8135	46.9685	47.8595	47.741	46.583	47.1785	47.227	48.873	48.427	46.44	47.6235
46.2335	46.7345	47.6455	48.682	47.891	46.7215	46.754	44.2235	46.634	45.875	46.6045	45.655	45.0275	42.5245	42.4465	42.506	41.1695	44.639	46.2275	45.9365	45.5085	44.3375	44.8795	44.9945	47.1325	48.6	46.301	43.491	44.9785	45.479	44.3655	42.5685	42.6225	45.4465	46.3745	44.77	44.766	46.1815	46.943	45.975	46.09	46.5555	46.2865	46.169	46.0245	46.693	47.6565	47.023	47.5155	47.671
48.952	47.3955	47.4405	47.8735	48.7265	49.255	49.587	48.9705	47.2975	46.095	46.156	46.8035	46.3875	45.0165	46.3275	46.8115	45.275	41.7875	40.5925	40.5845	40.5735	43.8415	45.7845	47.075	47.867	49.3835	47.3805	47.4645	44.566	45.401	45.822	43.8105	42.403	46.1045	47.2675	44.805	44.9345	42.7975	47.7275	47.499	46.6875	46.505	46.1565	46.504	46.1085	46.213	45.528	46.209	47.7295	47.9845
50.737	49.1645	48.1315	48.2	49.3035	49.4405	49.509	47.861	44.3115	39.8865	43.0515	41.457	41.8665	43.266	43.293	47.538	47.4565	46.4705	44.2	43.23	45.8915	47.357	48.0375	48.1095	47.3015	49.9205	50.2775	47.9785	46.8115	46.7735	46.4215	44.2565	44.307	42.83	45.5725	46.6305	45.7365	46.0565	47.606	45.963	46.055	42.3065	42.2785	44.9625	46.857	47.2385	46.433	46.398	48.1725	48.262
51.9655	52.0985	51.378	50.6925	50.9745	50.348	50.239	47.689	43.402	42.784	42.8075	44.4785	41.266	44.253	45.277	46.2555	45.4385	44.5695	44.9395	45.074	46.293	48.774	48.1645	49.7025	50.713	50.2885	48.82	48.877	48.8135	48.5815	48.978	46.7075	44.457	44.379	45.1855	45.1645	45.275	46.7055	46.8075	48.068	47.2905	44.6445	38.2505	42.3345	46.367	46.628	47.829	47.142	47.8695	48.5355
53.361	53.088	52.577	51.9565	51.159	51.25	50.8295	50.1245	47.5625	45.816	44.091	45.3805	43.8225	44.4945	44.5595	44.2025	45.4095	44.709	43.7605	45.4165	47.6965	49.747	50.2485	50.3295	51.6185	51.6745	48.7275	49.1555	49.933	50.323	48.884	47.473	47.513	45.8485	47.3745	46.2265	44.2415	45.663	47.278	48.331	48.4605	48.5935	45.9925	38.829	40.994	46.527	47.689	48.1785	48.707	48.7685
52.859	52.9405	52.332	53.2115	52.3715	51.454	51.2105	49.4785	49.034	46.3665	46.4075	47.7945	48.641	48.3635	45.6605	45.946	46.0515	46.1655	46.2905	45.9765	46.726	49.866	50.683	51.7885	52.577	50.4365	47.969	48.075	50.148	51.171	50.405	48.869	47.223	47.0755	48.1245	46.2445	46.3345	45.78	45.7135	47.5525	48.6745	49.334	47.831	42.3925	41.453	41.454	46.3835	48.2095	48.885	49.028
51.9675	50.9305	52.777	53.2395	52.213	52.33	50.8625	49.6335	49.626	49.567	48.7085	49.977	50.573	50.266	50.302	50.1535	49.265	48.7575	48.8495	48.5255	49.9245	50.943	51.7685	51.858	52.861	52.228	49.8745	48.718	50.9645	50.8815	50.3235	50.492	49.0085	47.09	47.934	47.6525	45.9095	45.487	45.887	47.465	47.5965	48.922	48.7505	47.532	43.186	39.382	44.4845	47.197	48.675	48.8565
50.638	50.8555	51.2245	52.776	52.0225	51.572	50.289	49.998	50.242	50.2925	50.893	50.534	51.4445	51.3335	51.4335	51.2915	49.7535	49.0805	49.179	48.9375	49.2965	50.7695	51.7555	53.2245	53.1675	52.5045	49.8995	50.0055	50.125	51.711	51.1825	50.2845	49.019	47.9625	48.27	46.904	46.968	45.9015	45.873	46.205	46.0055	46.7835	47.3645	47.1885	43.1995	43.215	37.889	43.1055	47.464	49.324
51.2035	51.61	51.429	50.9995	51.2245	51.3315	51.456	50.751	50.465	50.9155	50.2905	51.3635	51.718	52.149	52.212	52.7025	51.1315	49.3335	49.2115	49.614	50.7485	51.8985	51.9895	53.322	54.1395	53.471	52.641	50.905	51.481	50.8215	49.6725	49.765	49.9525	49.16	46.7285	47.7235	47.192	46.048	45.4945	46.1055	46.144	46.5635	46.3935	47.0125	47.053	44.3655	38.36	41.0985	47.0295	47.2235
51.568	51.6775	51.506	51.4315	51.292	51.2395	49.9645	50.602	50.621	50.6925	51.124	51.3355	51.7415	52.71	53.13	52.0365	49.7385	49.3395	49.367	49.6915	51.0985	52.471	53.9925	54.794	53.7005	53.3875	52.58	52.669	51.699	51.33	49.7185	48.7135	50.2595	49.445	47.676	48.4845	48.5385	47.9455	46.1685	45.2105	45.4455	44.8575	45.3805	46.369	46.448	47.1655	45.1275	38.161	39.278	46.931
51.7	51.2515	51.2455	51.231	51.357	51.9295	50.9515	51.1365	51.0845	50.715	50.4185	50.8645	51.6695	51.762	52.9605	52.7415	51.1195	50.2015	50.1895	51.447	53.0175	54.647	54.873	55.05	54.1615	54.1225	53.5335	52.3645	51.284	50.3635	49.7375	49.774	49.631	50.827	50.0865	47.6825	49.878	49.1995	46.4015	45.6985	45.707	44.4555	44.383	45.662	47.448	47.931	46.382	41.0005	42.74	42.782
51.3615	51.522	51.1955	51.347	51.5095	51.87	51.9895	52.2655	52.0775	52.1355	51.737	52.1045	52.2775	52.6245	52.317	52.5275	51.666	50.59	50.629	51.68	53.359	54.879	54.905	55.0635	54.5395	54.366	54.4075	53.8395	52.0325	50.512	50.8385	50.559	50.8415	51.176	49.899	50.049	50.611	51.241	49.249	46.186	45.314	43.905	45.1455	46.274	46.4775	47.9565	48.3345	47.527	44.5695	45.3555
50.64	50.6255	50.541	51.0965	51.214	51.923	52.3835	52.2645	52.3195	52.681	53.032	53.2165	52.984	53.04	52.849	52.8045	52.8495	52.6915	51.752	54.0295	54.768	54.857	54.9045	55.4965	55.2855	54.893	54.784	54.0915	52.784	52.0705	51.494	51.5825	50.887	51.421	50.536	51.157	52.37	51.151	48.321	46.8885	46.9265	45.6755	45.418	45.3305	46.1985	47.5195	47.9875	48.0425	46.7825	46.83
50.5975	50.4105	50.708	51.421	52.131	52.1875	51.755	51.8485	51.892	51.8895	52.124	52.577	52.622	52.198	52.5245	53.2065	53.3095	53.4045	53.45	54.212	54.835	55.0085	55.754	56.681	55.4705	55.02	55.1145	54.488	54.1055	52.6925	52.573	51.9645	52.229	51.118	51.7745	51.8405	52.471	51.701	50.19	49.282	47.6335	46.5585	45.367	44.757	44.819	45.791	47.2885	48.524	48.4085	45.572
50.7915	49.9895	50.0805	50.137	51.1085	52.127	52.2875	52.24	52.2515	52.1825	52.343	52.593	52.6535	52.9045	53.232	53.148	52.5025	53.1465	53.3895	53.6015	53.532	53.6	54.1655	55.424	56.379	56.041	54.5315	54.9405	52.9395	52.3565	51.786	51.8185	51.721	49.7645	51.185	52.1825	50.935	51.204	50.0885	48.6465	48.6915	48.1235	46.992	45.3295	43.751	45.0095	47.427	48.53	48.661	48.7995
55.2885	53.5435	51.068	50.4385	50.2875	50.9415	51.518	51.726	51.7655	50.8065	51.4315	51.7555	51.4815	53.2825	53.925	53.833	54.131	54.1545	55.0255	54.956	54.988	53.959	53.7515	54.3505	54.4525	54.274	54.3235	53.626	50.79	49.8145	49.392	49.259	47.5375	49.181	52.335	52.4915	52.7525	51.534	49.8785	47.961	47.5075	47.598	47.036	45.9135	45.9775	43.7165	45.971	47.291	48.0065	49.2605
54.1875	52.7135	53.906	53.923	51.965	50.7545	50.315	51.2045	52.6005	53.1295	52.9565	54.678	54.7835	55.0935	55.4075	55.62	55.1115	55.0955	55.3785	55.6715	55.4835	55.679	55.333	55.5785	55.0975	54.9225	54.9035	55.0125	54.382	54.3185	54.4795	53.7615	50.914	52.281	52.6555	52.6665	52.2305	51.561	50.2025	50.2655	47.789	46.9815	45.2675	45.713	45.054	45.36	45.6475	45.554	45.6305	48.9135
53.118	52.289	53.497	53.6825	53.6315	53.343	53.7475	53.845	54.143	55.03	54.641	54.483	55.312	55.2835	55.758	55.829	55.9055	55.3335	55.2835	55.4805	55.7185	55.965	55.7765	55.39	55.5505	55.631	55.374	55.603	56.0165	56.2625	56.4235	55.789	53.984	54.883	53.8845	53.975	52.007	51.091	49.6625	48.465	46.0985	42.34	44.0445	46.1535	46.2795	46.202	45.7835	45.6245	47.5925	48.926
54.336	53.692	53.83	53.8985	55.744	55.3235	55.005	55.6235	55.524	54.869	54.698	54.82	54.9555	55.393	55.3585	55.2805	55.4995	55.3795	55.24	55.2525	55.399	55.5835	55.713	56.2015	56.5795	56.353	56.167	56.109	56.0185	55.3405	55.4095	54.7455	52.9555	52.501	52.6855	52.2955	48.965	46.348	44.8105	44.826	43.6235	41.8665	42.954	43.288	44.6585	44.9405	45.4845	46.1745	46.2425	47.6085
54.301	54.028	54.8445	55.719	54.4585	53.9605	54.802	54.906	54.3315	54.077	53.7265	52.3615	52.9345	53.9275	53.862	53.9735	54.1205	55.0375	55.1725	54.9645	55.226	55.323	55.2685	55.6105	55.8645	55.9865	56.0025	55.776	55.286	54.6355	53.734	52.8355	51.81	48.292	48.3405	47.368	47.2025	47.2745	46.324	45.324	43.019	42.849	44.609	44.6365	44.9075	43.5855	44.785	46.185	46.5305	47.5485
53.5345	54.9495	55.1085	54.557	53.8745	52.8365	51.262	50.585	50.534	49.7685	50.733	50.804	51.44	52.331	53.4055	53.061	53.2425	53.324	52.5625	53.48	53.55	53.3865	54.394	54.1875	54.749	55.1905	55.4165	54.2455	53.2755	53.375	51.798	51.319	50.1035	46.9245	46.377	46.222	46.2275	46.3185	46.357	46.411	46.1315	46.5125	46.218	46.724	46.1295	44.723	44.998	45.8675	45.9575	46.0545
53.138	53.2605	54.3415	52.9135	50.977	48.3315	48.3695	46.1395	45.735	45.1925	46.4035	46.3745	49.621	51.2165	52.1535	52.365	52.017	52.0765	51.957	52.679	52.6635	52.053	52.6065	53.625	52.7935	52.889	53.5115	51.892	48.4095	46.5575	46.1795	46.617	46.726	46.416	46.5105	46.5025	45.9125	46.0255	45.604	45.8975	45.4295	45.5945	45.9205	45.9815	46.465	47.0345	47.3785	46.343	45.873	45.4255
51.9505	52.0465	52.0055	51.058	49.377	46.2325	46.0185	45.5165	43.792	46.9125	46.9685	45.0275	44.2295	48.5115	51.0265	50.138	50.087	49.737	50.997	51.199	51.404	50.842	51.0075	51.772	53.5805	52.2115	49.545	46.3395	43.846	43.8815	44.334	43.506	43.5155	44.1815	44.5195	44.4325	45.4625	45.183	45.309	46.049	45.554	45.1145	45.9415	46.9035	46.694	47.744	47.4635	47.025	47.053	46.382
51.278	51.096	50.312	49.4615	46.3785	46.4085	47.172	46.2075	46.9065	47.408	45.483	47.1275	48.275	49.767	50.1	50.174	49.5565	49.934	50.294	50.276	49.7285	49.6465	50.4195	52.1855	52.418	51.1755	50.568	48.2395	45.276	44.8825	44.4785	43.1955	42.213	42.244	41.989	43.223	43.563	43.5165	44.4745	45.898	46.398	46.4695	46.9425	46.984	46.935	47.4635	46.521	46.8	47.677	47.6045
50.7015	50.501	50.2875	50.7675	49.9355	50.2825	49.0775	48.9375	48.844	47.9605	47.9955	48.8655	49.2725	50.032	50.2265	49.614	50.657	50.209	50.378	50.471	49.651	49.903	50.654	50.456	50.384	48.234	46.757	46.6265	47.3665	47.4205	46.964	45.6085	44.7265	44.196	44.249	44.776	45.054	44.1905	44.2925	45.2055	46.736	47.653	47.0535	46.4795	46.6695	47.514	47.775	47.8645	48.394	49.056
48.3155	50.414	50.2785	47.9055	48.878	48.948	50.0185	49.7815	50.083	50.344	50.468	50.805	50.457	49.6135	49.714	49.554	49.7095	49.46	49.0245	49.152	49.5135	50.055	48.484	48.5065	48.5825	45.241	45.689	47.5735	48.3715	48.2725	46.8165	47.509	47.9085	47.991	47.5345	47.1895	46.3085	44.7785	43.807	45.1265	46.2065	47.2105	47.2385	47.0725	47.2555	48.1305	48.693	48.5525	48.6835	49.375
48.287	47.9675	47.9965	47.9495	45.8995	44.162	45.24	47.224	49.5805	49.682	50.381	50.255	50.0735	49.3805	49.411	48.2765	46.2385	43.5575	42.105	42.1095	46.19	47.48	47.4915	45.4885	44.146	45.234	46.679	47.5525	47.6085	47.843	46.301	47.461	48.4665	48.7865	48.7625	47.937	47.01	45.3665	45.4085	43.569	43.3495	44.539	46.0865	46.468	46.634	48.41	48.8785	48.924	48.8445	48.102
45.639	45.638	45.0055	44.736	44.786	43.7865	40.967	40.69	43.5235	46.6385	48.807	47.7525	48.6795	46.506	46.547	43.8265	43.7845	45.659	46.342	45.172	44.027	43.8665	43.315	43.411	43.4025	43.438	42.7155	42.573	43.5535	44.199	45.0195	46.507	47.9105	47.9905	48.5635	48.4065	48.229	47.3575	44.716	43.2945	41.962	42.446	42.514	43.766	44.949	45.535	45.889	46.6125	46.7685	45.718
47.631	46.7535	46.891	46.147	45.8245	46.4405	46.36	46.1015	46.2035	44.764	43.282	42.6055	45.7945	44.9785	44.4415	44.588	45.1675	44.6065	44.6725	44.325	45.027	44.719	43.293	42.8815	42.2705	42.6275	41.257	41.1845	41.23	43.35	45.467	46.712	44.687	44.7665	46.753	47.9035	48.0775	48.126	47.861	47.502	47.1665	46.6935	45.607	44.083	43.024	41.7725	41.75	41.7765	43.2395	44.1825
49.1875	48.1535	46.34	46.384	46.8195	46.7505	47.0945	48.8735	48.279	46.427	46.672	47.6385	46.7955	46.871	45.771	46.6895	47.213	46.932	46.077	47.596	46.0155	45.158	45.243	45.181	43.6545	43.8795	45.182	45.475	46.8235	47.856	48.553	48.2885	48.347	47.806	47.9185	47.9085	48.694	48.536	46.6615	43.6825	47.6405	48.8685	49.0875	48.736	47.6525	46.34	44.9575	45.402	45.0225	45.6075
52.173	52.2945	51.488	50.252	49.203	47.789	48.5515	49.515	49.618	48.4555	48.193	49.804	49.882	48.7085	47.9905	49.151	49.393	49.4675	49.0175	48.2235	49.0135	49.6945	49.386	49.087	48.5275	48.25	48.6445	48.6875	48.2535	48.6175	48.9175	48.445	47.809	48.2025	48.356	48.643	48.482	48.622	47.276	43.23	41.8125	48.9275	50.2425	50.2015	49.751	49.1235	49.195	49.138	49.222	49.198
52.201	51.843	51.8825	51.973	51.851	51.4635	51.5795	51.5805	51.9415	51.569	50.5865	50.509	50.608	51.061	50.9535	50.5465	49.568	49.42	48.9185	49.7335	49.9065	50.576	50.7295	50.3355	49.4345	48.5645	48.8735	49.673	49.5575	48.4735	46.4055	46.425	46.123	47.3995	46.869	46.522	47.707	48.3245	47.666	47.249	48.541	48.597	49.784	50.524	50.613	49.3815	49.7695	49.1125	49.0495	48.446
52.9725	52.3645	51.8885	52.332	52.5135	51.9505	52.325	52.3715	52.26	51.664	50.674	50.4455	50.607	50.0345	49.369	49.136	48.7305	48.8095	48.182	47.7335	48.1595	48.776	49.554	49.904	49.873	49.082	49.155	48.7995	48.405	47.86	47.2305	46.935	46.934	46.6245	46.587	46.611	46.6845	46.7655	48.182	49.7295	49.9445	49.3335	49.7115	49.696	49.322	49.283	49.36	49.4905	49.634	49.0865
53.6975	53.3225	53.3605	52.7205	52.5815	52.59	52.734	52.015	52.076	51.186	51.8995	52.0235	52.6755	52.6355	52.2955	52.2185	51.32	49.9015	50.5675	50.5015	49.8005	49.9575	50.4315	50.53	50.621	49.939	51.002	50.292	49.25	47	47.33	47.362	48.777	49.6405	48.957	49.0375	49.2965	49.277	49.071	49.942	50.8225	50.898	50.7675	50.7495	50.629	49.971	49.891	49.344	49.094	49.4325
52.4495	53.748	53.639	52.959	52.444	52.3255	52.398	52.34	51.8535	51.848	52.0375	52.4175	51.986	52.3515	52.241	51.247	51.297	50.3305	50.9335	51.425	51.2665	49.7755	49.864	49.9375	50.642	49.786	49.9085	50.287	48.4975	50.998	51.9105	51.921	50.847	49.7135	50.397	50.44	51.45	50.828	49.987	50.058	50.8465	51.355	51.5035	50.8395	50.156	50.216	51.384	50.188	50.346	50.5145
52.1375	52.2355	53.139	53.422	52.7905	52.938	52.2655	52.2005	52.0655	51.893	52.08	52.1545	52.309	52.5975	52.6725	52.4695	51.9795	51.2525	50.7775	51.998	52.1235	52.1025	52.2165	51.0265	47.4275	46.736	49.4845	50.7445	49.52	51.432	51.4675	50.2585	48.9065	49.2685	49.008	48.9555	50.053	49.48	48.529	48.781	48.8145	50.152	50.595	50.4805	50.9275	51.817	51.9405	51.3715	51.2985	51.0835
53.1835	53.7625	53.938	53.1915	52.689	52.718	52.118	50.6785	51.586	52.109	52.453	52.299	52.3465	52.292	52.7275	52.8205	52.779	51.5575	51.516	52.1815	51.7795	51.7065	51.533	50.7665	49.9785	50.034	49.4615	49.74	49.997	51.3285	50.2345	48.976	49.2915	47.401	46.774	46.806	47.6265	48.0135	48.038	47.529	48.378	48.406	47.9955	48.102	48.3455	48.3835	49.4075	49.564	49.1435	49.759
53.3435	53.6635	53.6505	52.2995	51.223	51.6795	51.341	49.5185	49.384	50.63	50.709	51.2865	51.974	52.1715	52.392	52.1625	52.6115	53.228	52.7665	52.4575	52.513	52.3505	51.845	52.2	52.105	51.7685	51.0585	51.211	51.799	50.896	50.938	50.512	50.121	48.65	47.5075	47.228	48.002	48.714	48.9735	49.029	48.7885	49.978	50.277	49.661	48.8525	48.774	48.0645	47.642	49.0075	49.109
53.0395	52.7135	52.7135	51.3145	51.362	51.9275	53.367	53.2855	52.61	51.7875	51.4645	50.861	50.1505	50.8595	50.8985	50.5925	52.128	52.264	52.373	53.2205	52.892	52.3625	52.288	52.1785	52.253	52.02	51.8655	51.8125	52.045	51.964	51.6785	51.254	51.0805	50.199	50.297	50.2635	51.013	51.1025	51.342	51.8265	51.735	52.285	51.951	51.645	51.6875	51.8885	51.755	51.233	51.37	51.5585
52.291	52.051	51.0135	51.666	52.375	52.9775	52.755	52.8695	52.9365	52.995	52.8035	52.589	51.3975	49.067	50.7285	50.8925	50.776	50.7195	50.7585	50.844	51.033	49.663	50.341	51.9145	51.926	51.5215	52.1505	52.469	52.5465	52.651	52.209	51.035	52.128	51.5435	51.413	51.374	51.194	51.847	52.003	52.0925	50.648	50.472	50.5495	50.8265	51.339	52.0285	51.732	51.689	51.0195	51.1035
53.1825	52.8565	50.7005	50.56	50.608	51.723	52.573	52.319	52.441	52.8915	52.6185	52.0935	52.0655	52.1185	51.2215	50.8725	51.4415	52.1405	52.3645	51.868	51.655	50.9435	50.8045	50.877	50.28	48.672	48.8415	50.9585	51.675	52.068	51.3095	51.2995	51.424	51.491	51.503	52.2325	52.2235	52.317	52.63	52.433	51.948	52.189	51.776	51.837	51.643	51.4955	52.1665	51.903	51.7	50.821
53.284	53.6345	52.55	50.882	50.734	51.921	52.4105	52.756	52.8685	52.8975	52.385	52.625	53.504	54.123	53.0925	52.261	51.837	52.234	52.316	52.3075	52.017	51.9325	52.1305	51.8455	51.53	50.696	49.716	49.5395	49.5845	51.2795	52.2495	52.249	52.169	52.1235	52.732	52.3425	52.537	52.441	52.4765	52.261	52.3995	51.943	51.8315	51.5575	51.8355	52.154	52.0865	51.5555	51.651	50.8315
52.962	53.2035	53.522	53.562	52.9465	52.178	51.467	50.8435	51.4715	51.9645	52.103	52.6315	53.409	53.479	52.8385	52.731	52.8225	52.9865	53.075	52.0015	52.0475	52.282	51.8615	51.8905	52.107	52.0505	51.61	51.3565	50.271	50.23	51.311	51.888	52.3065	52.409	52.1205	51.5425	50.908	50.9585	51.718	51.2495	50.6415	50.329	49.9495	49.9925	49.913	49.5335	50.908	51.2695	50.9205	50.452
52.748	52.45	52.9665	54.2235	54.2885	52.7845	51.8825	51.9125	51.2925	51.47	51.5135	51.2715	52.529	52.4885	52.3315	52.733	52.101	52.1415	51.49	50.552	49.777	50.199	51.215	51.669	51.4945	51.0725	51.1475	51.1905	51.072	50.7385	51.1525	50.9035	50.3385	50.695	51.5415	52.018	51.989	52.0695	50.747	50.09	50.3345	50.887	50.623	49.8945	50.247	51.02	51.526	51.645	51.3365	50.683
52.965	53.0345	52.5005	52.879	53.0345	52.5245	52.8745	52.049	51.1525	50.6605	51.0895	51.8245	51.9195	52.192	52.327	52.075	51.7125	51.0015	51.4955	49.9015	50.2095	50.3355	50.3855	50.3535	50.579	50.86	51.0725	51.344	49.3695	50.475	50.5615	50.1335	50.1935	50.0295	49.7235	51.0305	51.6815	50.3115	49.1305	50.359	50.375	50.736	50.81	49.7345	49.8125	50.009	50.2955	50.646	50.612	51.229
53.0275	53.2805	52.725	51.449	51.306	50.5505	50.644	51.071	51.4025	50.3335	51.2555	51.627	51.502	51.5755	51.5255	51.718	51.7845	51.6405	51.3125	50.4225	49.5635	48.999	49.785	49.3405	49.5055	50.2055	50.2835	50.123	49.647	49.5715	50.41	50.54	50.261	49.883	49.4365	50.318	50.393	50.411	49.6025	49.5235	50.0865	50.8735	51.4335	51.1445	50.766	50.0305	50.214	50.2745	49.567	50.774
51.8955	52.6315	52.9525	52.391	50.5235	50.3245	50.04	52.1105	51.6175	51.613	51.442	51.4685	50.9835	51.266	51.702	51.209	51.606	51.9165	52.303	51.91	51.2245	51.275	50.1865	51.0525	51.993	51.52	50.0415	50.5055	50.2175	49.467	49.169	49.2625	49.567	50.071	50.8235	50.981	51.013	51.022	49.4875	48.5495	48.5555	48.6245	49.521	50.117	51.594	51.257	51.1015	49.59	50.1925	51.216
52.7125	52.9165	52.5645	51.3765	52.265	52.288	51.06	52.238	51.4615	51.3755	51.69	50.6065	49.868	50.6195	51.8855	51.9925	51.6965	51.9355	52.4285	53.1435	52.523	50.576	51.0905	51.26	51.5005	51.5785	51.5205	51.917	51.539	51.4905	50.417	50.0575	49.8895	49.903	50.0015	50.151	50.2275	50.2895	50.295	50.4965	49.0545	49.193	49.465	49.865	50.4635	50.07	50.2315	49.7805	49.7215	50.4625
51.5875	51.7945	50.383	49.4005	51.378	51.164	50.3735	51.121	50.12	50.464	50.5285	51.052	49.812	49.035	51.5835	51.7445	51.1915	51.053	51.1605	50.725	50.773	49.6025	50.492	50.53	50.241	50.6515	50.9005	50.8545	51.4465	50.8945	50.91	50.6435	49.767	49.509	49.62	49.4395	50.188	50.7005	49.808	49.506	49.5525	49.686	49.965	48.9395	49.6935	50.0885	49.683	49.7415	49.843	50.2645
49.891	48.2675	41.9205	43.121	43.132	46.8885	47.9265	46.707	48.3635	47.7035	48.865	48.6825	48.4415	49.2615	49.352	50.5625	50.763	50.317	49.472	50.4365	49.834	49.786	49.8485	49.773	49.85	50.2255	50.2365	49.5635	49.032	49.2085	49.5355	49.4645	50.273	50.172	49.5175	49.5435	49.5095	50.302	50.095	49.3	50.195	51.2545	50.9245	49.389	49.7255	49.8225	49.5275	49.088	49.8885	50.024
47.0325	46.187	35.933	34.6	37.167	38.1625	38.1625	NaN	NaN	40.997	45.1955	47.3305	48.174	47.5375	47.73	48.4555	48.34	47.6245	48.142	48.2345	48.29	48.9065	49.5305	49.222	49.6335	49.2615	46.7365	47.8365	44.261	44.2635	43.145	45.2145	48.599	49.606	51.1015	50.9765	51.4715	50.131	48.459	48.484	49.8495	50.917	51.2135	49.995	49.2595	49.614	48.3065	48.7975	48.821	48.2185
NaN	NaN	NaN	NaN	NaN	NaN	NaN	NaN	NaN	NaN	41.715	42.0345	41.83	41.9205	42.153	NaN	41.865	44.87	45.0085	43.749	44.397	45.8625	46.1415	46.185	44.964	41.3355	46.0895	44.434	44.445	NaN	NaN	44.5855	49.0065	50.3385	50.528	50.5485	50.311	49.5755	48.296	47.9195	49.334	50.2045	49.587	48.3605	48.405	48.6255	49.081	48.925	49.2385	49.3485
NaN	NaN	NaN	NaN	NaN	NaN	NaN	NaN	NaN	NaN	NaN	NaN	NaN	NaN	NaN	NaN	NaN	NaN	NaN	NaN	NaN	39.945	40.592	39.017	39.0205	40.3205	41.5845	39.234	39.242	37.9785	38.314	39.615	45.517	48.1485	48.778	48.1525	48.0525	47.9525	46.7635	46.81	47.7145	49.144	49.0125	48.1175	47.3985	48.2525	49.1765	49.6145	49.0505	49.157
NaN	NaN	NaN	NaN	NaN	NaN	NaN	NaN	NaN	NaN	NaN	NaN	NaN	NaN	NaN	NaN	NaN	NaN	NaN	NaN	NaN	NaN	NaN	NaN	NaN	NaN	NaN	37.338	37.411	37.4305	37.4305	39.5875	44.943	44.943	45.5385	45.0705	45.6745	46.7555	44.9975	45.5745	46.7855	46.9945	47.4695	47.637	46.9615	47.0425	47.5175	48.4405	49.4765	48.8955
NaN	NaN	NaN	NaN	NaN	NaN	NaN	NaN	NaN	NaN	NaN	NaN	NaN	NaN	NaN	NaN	NaN	NaN	NaN	NaN	NaN	NaN	NaN	NaN	NaN	NaN	NaN	NaN	NaN	NaN	NaN	NaN	NaN	NaN	NaN	39.6715	41.3575	43.7045	43.7525	44.141	44.022	44.9885	46.435	47.0175	45.839	46.4995	46.634	46.7185	46.821	47.86
NaN	NaN	NaN	NaN	NaN	NaN	NaN	NaN	NaN	NaN	NaN	NaN	NaN	NaN	NaN	NaN	NaN	NaN	NaN	NaN	NaN	NaN	NaN	NaN	NaN	NaN	NaN	NaN	NaN	NaN	NaN	NaN	NaN	NaN	NaN	NaN	NaN	NaN	NaN	NaN	39.906	43.514	43.514	44.3645	45.582	46.2315	46.978	46.153	45.1265	40.1045
NaN	NaN	NaN	NaN	NaN	NaN	NaN	NaN	NaN	NaN	NaN	NaN	NaN	NaN	NaN	NaN	NaN	NaN	NaN	NaN	NaN	NaN	NaN	NaN	NaN	NaN	NaN	NaN	NaN	NaN	NaN	NaN	NaN	NaN	NaN	NaN	NaN	NaN	NaN	NaN	NaN	NaN	37.6875	44.1565	45.185	46.0785	45.627	45.688	45.3705	40.947
NaN	NaN	NaN	NaN	NaN	NaN	NaN	NaN	NaN	NaN	NaN	NaN	NaN	NaN	NaN	NaN	NaN	NaN	NaN	NaN	NaN	NaN	NaN	NaN	NaN	NaN	NaN	NaN	NaN	NaN	NaN	NaN	NaN	NaN	NaN	NaN	NaN	NaN	NaN	NaN	NaN	NaN	NaN	NaN	NaN	40.6545	44.09	41.0245	41.083	41.083
NaN	NaN	NaN	NaN	NaN	NaN	NaN	NaN	NaN	NaN	NaN	NaN	NaN	NaN	NaN	NaN	NaN	NaN	NaN	NaN	NaN	NaN	NaN	NaN	NaN	NaN	NaN	NaN	NaN	NaN	NaN	NaN	NaN	NaN	NaN	NaN	NaN	NaN	NaN	NaN	NaN	NaN	NaN	NaN	NaN	NaN	NaN	NaN	NaN	NaN
NaN	NaN	NaN	NaN	NaN	NaN	NaN	NaN	NaN	NaN	NaN	NaN	NaN	NaN	NaN	NaN	NaN	NaN	NaN	NaN	NaN	NaN	NaN	NaN	NaN	NaN	NaN	NaN	NaN	NaN	NaN	NaN	NaN	NaN	NaN	NaN	NaN	NaN	NaN	NaN	NaN	NaN	NaN	NaN	NaN	NaN	NaN	NaN	NaN	NaN
NaN	NaN	NaN	NaN	NaN	NaN	NaN	NaN	NaN	NaN	NaN	NaN	NaN	NaN	NaN	NaN	NaN	NaN	NaN	NaN	NaN	NaN	NaN	NaN	NaN	NaN	NaN	NaN	NaN	NaN	NaN	NaN	NaN	NaN	NaN	NaN	NaN	NaN	NaN	NaN	NaN	NaN	NaN	NaN	NaN	NaN	NaN	NaN	NaN	NaN
NaN	NaN	NaN	NaN	NaN	NaN	NaN	NaN	NaN	NaN	NaN	NaN	NaN	NaN	NaN	NaN	NaN	NaN	NaN	NaN	NaN	NaN	NaN	NaN	NaN	NaN	NaN	NaN	NaN	NaN	NaN	NaN	NaN	NaN	NaN	NaN	NaN	NaN	NaN	NaN	NaN	NaN	NaN	NaN	NaN	NaN	NaN	NaN	NaN	NaN
NaN	NaN	NaN	NaN	NaN	NaN	NaN	NaN	NaN	NaN	NaN	NaN	NaN	NaN	NaN	NaN	NaN	NaN	NaN	NaN	NaN	NaN	NaN	NaN	NaN	NaN	NaN	NaN	NaN	NaN	NaN	NaN	NaN	NaN	NaN	NaN	NaN	NaN	NaN	NaN	NaN	NaN	NaN	NaN	NaN	NaN	NaN	NaN	NaN	NaN
NaN	NaN	NaN	NaN	NaN	NaN	NaN	NaN	NaN	NaN	NaN	NaN	NaN	NaN	NaN	NaN	NaN	NaN	NaN	NaN	NaN	NaN	NaN	NaN	NaN	NaN	NaN	NaN	NaN	NaN	NaN	NaN	NaN	NaN	NaN	NaN	NaN	NaN	NaN	NaN	NaN	NaN	NaN	NaN	NaN	NaN	NaN	NaN	NaN	NaN
NaN	NaN	NaN	NaN	NaN	NaN	NaN	NaN	NaN	NaN	NaN	NaN	NaN	NaN	NaN	NaN	NaN	NaN	NaN	NaN	NaN	NaN	NaN	NaN	NaN	NaN	NaN	NaN	NaN	NaN	NaN	NaN	NaN	NaN	NaN	NaN	NaN	NaN	NaN	NaN	NaN	NaN	NaN	NaN	NaN	NaN	NaN	NaN	NaN	NaN
NaN	NaN	NaN	NaN	NaN	NaN	NaN	NaN	NaN	NaN	NaN	NaN	NaN	NaN	NaN	NaN	NaN	NaN	NaN	NaN	NaN	NaN	NaN	NaN	NaN	NaN	NaN	NaN	NaN	NaN	NaN	NaN	NaN	NaN	NaN	NaN	NaN	NaN	NaN	NaN	NaN	NaN	NaN	NaN	NaN	NaN	NaN	NaN	NaN	NaN
NaN	NaN	NaN	NaN	NaN	NaN	NaN	NaN	NaN	NaN	NaN	NaN	NaN	NaN	NaN	NaN	NaN	NaN	NaN	NaN	NaN	NaN	NaN	NaN	NaN	NaN	NaN	NaN	NaN	NaN	NaN	NaN	NaN	NaN	NaN	NaN	NaN	NaN	NaN	NaN	NaN	NaN	NaN	NaN	NaN	NaN	NaN	NaN	NaN	NaN
NaN	NaN	NaN	NaN	NaN	NaN	NaN	NaN	NaN	NaN	NaN	NaN	NaN	NaN	NaN	NaN	NaN	NaN	NaN	NaN	NaN	NaN	NaN	NaN	NaN	NaN	NaN	NaN	NaN	NaN	NaN	NaN	NaN	NaN	NaN	NaN	NaN	NaN	NaN	NaN	NaN	NaN	NaN	NaN	NaN	NaN	NaN	NaN	NaN	NaN
NaN	NaN	NaN	NaN	NaN	NaN	NaN	NaN	NaN	NaN	NaN	NaN	NaN	NaN	NaN	NaN	NaN	NaN	NaN	NaN	NaN	NaN	NaN	NaN	NaN	NaN	NaN	NaN	NaN	NaN	NaN	NaN	NaN	NaN	NaN	NaN	NaN	NaN	NaN	NaN	NaN	NaN	NaN	NaN	NaN	NaN	NaN	NaN	NaN	NaN
NaN	NaN	NaN	NaN	NaN	NaN	NaN	NaN	NaN	NaN	NaN	NaN	NaN	NaN	NaN	NaN	NaN	NaN	NaN	NaN	NaN	NaN	NaN	NaN	NaN	NaN	NaN	NaN	NaN	NaN	NaN	NaN	NaN	NaN	NaN	NaN	NaN	NaN	NaN	NaN	NaN	NaN	NaN	NaN	NaN	NaN	NaN	NaN	NaN	NaN
NaN	NaN	NaN	NaN	NaN	NaN	NaN	NaN	NaN	NaN	NaN	NaN	NaN	NaN	NaN	NaN	NaN	NaN	NaN	NaN	NaN	NaN	NaN	NaN	NaN	NaN	NaN	NaN	NaN	NaN	NaN	NaN	NaN	NaN	NaN	NaN	NaN	NaN	NaN	NaN	NaN	NaN	NaN	NaN	NaN	NaN	NaN	NaN	NaN	NaN
NaN	NaN	NaN	NaN	NaN	NaN	NaN	NaN	NaN	NaN	NaN	NaN	NaN	NaN	NaN	NaN	NaN	NaN	NaN	NaN	NaN	NaN	NaN	NaN	NaN	NaN	NaN	NaN	NaN	NaN	NaN	NaN	NaN	NaN	NaN	NaN	NaN	NaN	NaN	NaN	NaN	NaN	NaN	NaN	NaN	NaN	NaN	NaN	NaN	NaN
NaN	NaN	NaN	NaN	NaN	NaN	NaN	NaN	NaN	NaN	NaN	NaN	NaN	NaN	NaN	NaN	NaN	NaN	NaN	NaN	NaN	NaN	NaN	NaN	NaN	NaN	NaN	NaN	NaN	NaN	NaN	NaN	NaN	NaN	NaN	NaN	NaN	NaN	NaN	NaN	NaN	NaN	NaN	NaN	NaN	NaN	NaN	NaN	NaN	NaN
NaN	NaN	NaN	NaN	NaN	NaN	NaN	NaN	NaN	NaN	NaN	NaN	NaN	NaN	NaN	NaN	NaN	NaN	NaN	NaN	NaN	NaN	NaN	NaN	NaN	NaN	NaN	NaN	NaN	NaN	NaN	NaN	NaN	NaN	NaN	NaN	NaN	NaN	NaN	NaN	NaN	NaN	NaN	NaN	NaN	NaN	NaN	NaN	NaN	NaN
NaN	NaN	NaN	NaN	NaN	NaN	NaN	NaN	NaN	NaN	NaN	NaN	NaN	NaN	NaN	NaN	NaN	NaN	NaN	NaN	NaN	NaN	NaN	NaN	NaN	NaN	NaN	NaN	NaN	NaN	NaN	NaN	NaN	NaN	NaN	NaN	NaN	NaN	NaN	NaN	NaN	NaN	NaN	NaN	NaN	NaN	NaN	NaN	NaN	NaN
NaN	NaN	NaN	NaN	NaN	NaN	NaN	NaN	NaN	NaN	NaN	NaN	NaN	NaN	NaN	NaN	NaN	NaN	NaN	NaN	NaN	NaN	NaN	NaN	NaN	NaN	NaN	NaN	NaN	NaN	NaN	NaN	NaN	NaN	NaN	NaN	NaN	NaN	NaN	NaN	NaN	NaN	NaN	NaN	NaN	NaN	NaN	NaN	NaN	NaN
NaN	NaN	NaN	NaN	NaN	NaN	NaN	NaN	NaN	NaN	NaN	NaN	NaN	NaN	NaN	NaN	NaN	NaN	NaN	NaN	NaN	NaN	NaN	NaN	NaN	NaN	NaN	NaN	NaN	NaN	NaN	NaN	NaN	NaN	NaN	NaN	NaN	NaN	NaN	NaN	NaN	NaN	NaN	NaN	NaN	NaN	NaN	NaN	NaN	NaN
NaN	NaN	NaN	NaN	NaN	NaN	NaN	NaN	NaN	NaN	NaN	NaN	NaN	NaN	NaN	NaN	NaN	NaN	NaN	NaN	NaN	NaN	NaN	NaN	NaN	NaN	NaN	NaN	NaN	NaN	NaN	NaN	NaN	NaN	NaN	NaN	NaN	NaN	NaN	NaN	NaN	NaN	NaN	NaN	NaN	NaN	NaN	NaN	NaN	NaN
NaN	NaN	NaN	NaN	NaN	NaN	NaN	NaN	NaN	NaN	NaN	NaN	NaN	NaN	NaN	NaN	NaN	NaN	NaN	NaN	NaN	NaN	NaN	NaN	NaN	NaN	NaN	NaN	NaN	NaN	NaN	NaN	NaN	NaN	NaN	NaN	NaN	NaN	NaN	NaN	NaN	NaN	NaN	NaN	NaN	NaN	NaN	NaN	NaN	NaN
NaN	NaN	NaN	NaN	NaN	NaN	NaN	NaN	NaN	NaN	NaN	NaN	NaN	NaN	NaN	NaN	NaN	NaN	NaN	NaN	NaN	NaN	NaN	NaN	NaN	NaN	NaN	NaN	NaN	NaN	NaN	NaN	NaN	NaN	NaN	NaN	NaN	NaN	NaN	NaN	NaN	NaN	NaN	NaN	NaN	NaN	NaN	NaN	NaN	NaN
NaN	NaN	NaN	NaN	NaN	NaN	NaN	NaN	NaN	NaN	NaN	NaN	NaN	NaN	NaN	NaN	NaN	NaN	NaN	NaN	NaN	NaN	NaN	NaN	NaN	NaN	NaN	NaN	NaN	NaN	NaN	NaN	NaN	NaN	NaN	NaN	NaN	NaN	NaN	NaN	NaN	NaN	NaN	NaN	NaN	NaN	NaN	NaN	NaN	NaN
NaN	NaN	NaN	NaN	NaN	NaN	NaN	NaN	NaN	NaN	NaN	NaN	NaN	NaN	NaN	NaN	NaN	NaN	NaN	NaN	NaN	NaN	NaN	NaN	NaN	NaN	NaN	NaN	NaN	NaN	NaN	NaN	NaN	NaN	NaN	NaN	NaN	NaN	NaN	NaN	NaN	NaN	NaN	NaN	NaN	NaN	NaN	NaN	NaN	NaN
NaN	NaN	NaN	NaN	NaN	NaN	NaN	NaN	NaN	NaN	NaN	NaN	NaN	NaN	NaN	NaN	NaN	NaN	NaN	NaN	NaN	NaN	NaN	NaN	NaN	NaN	NaN	NaN	NaN	NaN	NaN	NaN	NaN	NaN	NaN	NaN	NaN	NaN	NaN	NaN	NaN	NaN	NaN	NaN	NaN	NaN	NaN	NaN	NaN	NaN
NaN	NaN	NaN	NaN	NaN	NaN	NaN	NaN	NaN	NaN	NaN	NaN	NaN	NaN	NaN	NaN	NaN	NaN	NaN	NaN	NaN	NaN	NaN	NaN	NaN	NaN	NaN	NaN	NaN	NaN	NaN	NaN	NaN	NaN	NaN	NaN	NaN	NaN	NaN	NaN	NaN	NaN	NaN	NaN	NaN	NaN	NaN	NaN	NaN	NaN
NaN	NaN	NaN	NaN	NaN	NaN	NaN	NaN	NaN	NaN	NaN	NaN	NaN	NaN	NaN	NaN	NaN	NaN	NaN	NaN	NaN	NaN	NaN	NaN	NaN	NaN	NaN	NaN	NaN	NaN	NaN	NaN	NaN	NaN	NaN	NaN	NaN	NaN	NaN	NaN	NaN	NaN	NaN	NaN	NaN	NaN	NaN	NaN	NaN	NaN
NaN	NaN	NaN	NaN	NaN	NaN	NaN	NaN	NaN	NaN	NaN	NaN	NaN	NaN	NaN	NaN	NaN	NaN	NaN	NaN	NaN	NaN	NaN	NaN	NaN	NaN	NaN	NaN	NaN	NaN	NaN	NaN	NaN	NaN	NaN	NaN	NaN	NaN	NaN	NaN	NaN	NaN	NaN	NaN	NaN	NaN	NaN	NaN	NaN	NaN
NaN	NaN	NaN	NaN	NaN	NaN	NaN	NaN	NaN	NaN	NaN	NaN	NaN	NaN	NaN	NaN	NaN	NaN	NaN	NaN	NaN	NaN	NaN	NaN	NaN	NaN	NaN	NaN	NaN	NaN	NaN	NaN	NaN	NaN	NaN	NaN	NaN	NaN	NaN	NaN	NaN	NaN	NaN	NaN	NaN	NaN	NaN	NaN	NaN	NaN
NaN	NaN	NaN	NaN	NaN	NaN	NaN	NaN	NaN	NaN	NaN	NaN	NaN	NaN	NaN	NaN	NaN	NaN	NaN	NaN	NaN	NaN	NaN	NaN	NaN	NaN	NaN	NaN	NaN	NaN	NaN	NaN	NaN	NaN	NaN	NaN	NaN	NaN	NaN	NaN	NaN	NaN	NaN	NaN	NaN	NaN	NaN	NaN	NaN	NaN
NaN	NaN	NaN	NaN	NaN	NaN	NaN	NaN	NaN	NaN	NaN	NaN	NaN	NaN	NaN	NaN	NaN	NaN	NaN	NaN	NaN	NaN	NaN	NaN	NaN	NaN	NaN	NaN	NaN	NaN	NaN	NaN	NaN	NaN	NaN	NaN	NaN	NaN	NaN	NaN	NaN	NaN	NaN	NaN	NaN	NaN	NaN	NaN	NaN	NaN
NaN	NaN	NaN	NaN	NaN	NaN	NaN	NaN	NaN	NaN	NaN	NaN	NaN	NaN	NaN	NaN	NaN	NaN	NaN	NaN	NaN	NaN	NaN	NaN	NaN	NaN	NaN	NaN	NaN	NaN	NaN	NaN	NaN	NaN	NaN	NaN	NaN	NaN	NaN	NaN	NaN	NaN	NaN	NaN	NaN	NaN	NaN	NaN	NaN	NaN
NaN	NaN	NaN	NaN	NaN	NaN	NaN	NaN	NaN	NaN	NaN	NaN	NaN	NaN	NaN	NaN	NaN	NaN	NaN	NaN	NaN	NaN	NaN	NaN	NaN	NaN	NaN	NaN	NaN	NaN	NaN	NaN	NaN	NaN	NaN	NaN	NaN	NaN	NaN	NaN	NaN	NaN	NaN	NaN	NaN	NaN	NaN	NaN	NaN	NaN
NaN	NaN	NaN	NaN	NaN	NaN	NaN	NaN	NaN	NaN	NaN	NaN	NaN	NaN	NaN	NaN	NaN	NaN	NaN	NaN	NaN	NaN	NaN	NaN	NaN	NaN	NaN	NaN	NaN	NaN	NaN	NaN	NaN	NaN	NaN	NaN	NaN	NaN	NaN	NaN	NaN	NaN	NaN	NaN	NaN	NaN	NaN	NaN	NaN	NaN
NaN	NaN	NaN	NaN	NaN	NaN	NaN	NaN	NaN	NaN	NaN	NaN	NaN	NaN	NaN	NaN	NaN	NaN	NaN	NaN	NaN	NaN	NaN	NaN	NaN	NaN	NaN	NaN	NaN	NaN	NaN	NaN	NaN	NaN	NaN	NaN	NaN	NaN	NaN	NaN	NaN	NaN	NaN	NaN	NaN	NaN	NaN	NaN	NaN	NaN
NaN	NaN	NaN	NaN	NaN	NaN	NaN	NaN	NaN	NaN	NaN	NaN	NaN	NaN	NaN	NaN	NaN	NaN	NaN	NaN	NaN	NaN	NaN	NaN	NaN	NaN	NaN	NaN	NaN	NaN	NaN	NaN	NaN	NaN	NaN	NaN	NaN	NaN	NaN	NaN	NaN	NaN	NaN	NaN	NaN	NaN	NaN	NaN	NaN	NaN
42.75	NaN	NaN	NaN	NaN	NaN	NaN	NaN	NaN	NaN	NaN	NaN	NaN	NaN	NaN	NaN	NaN	NaN	NaN	NaN	NaN	NaN	NaN	NaN	NaN	NaN	NaN	NaN	NaN	NaN	NaN	NaN	NaN	NaN	NaN	NaN	NaN	NaN	NaN	NaN	NaN	NaN	NaN	NaN	NaN	NaN	NaN	NaN	NaN	NaN
45.0335	NaN	NaN	NaN	NaN	NaN	NaN	NaN	NaN	NaN	NaN	NaN	NaN	NaN	NaN	NaN	NaN	NaN	NaN	NaN	NaN	NaN	NaN	NaN	NaN	NaN	NaN	NaN	NaN	NaN	NaN	NaN	NaN	NaN	NaN	NaN	NaN	NaN	NaN	NaN	NaN	NaN	NaN	NaN	NaN	NaN	NaN	NaN	NaN	NaN
42.287	42.364	NaN	NaN	NaN	NaN	NaN	NaN	NaN	NaN	NaN	NaN	NaN	NaN	NaN	NaN	NaN	NaN	NaN	NaN	NaN	NaN	NaN	NaN	NaN	NaN	NaN	NaN	NaN	NaN	NaN	NaN	NaN	NaN	NaN	NaN	NaN	NaN	NaN	NaN	NaN	NaN	NaN	NaN	NaN	NaN	NaN	NaN	NaN	NaN
43.876	43.9885	NaN	NaN	NaN	NaN	NaN	NaN	NaN	NaN	NaN	NaN	NaN	NaN	NaN	NaN	NaN	NaN	NaN	NaN	NaN	NaN	NaN	NaN	NaN	NaN	NaN	NaN	NaN	NaN	NaN	NaN	NaN	NaN	NaN	NaN	NaN	NaN	NaN	NaN	NaN	NaN	NaN	NaN	NaN	NaN	NaN	NaN	NaN	NaN
42.173	42.3225	39.6075	39.653	NaN	NaN	NaN	NaN	NaN	NaN	NaN	NaN	NaN	NaN	NaN	NaN	NaN	NaN	NaN	NaN	NaN	NaN	NaN	NaN	NaN	NaN	NaN	NaN	NaN	NaN	NaN	NaN	NaN	NaN	NaN	NaN	NaN	NaN	NaN	NaN	NaN	NaN	NaN	NaN	NaN	NaN	NaN	NaN	NaN	NaN
41.3015	43.834	43.5805	39.6225	39.647	39.6515	NaN	NaN	NaN	NaN	NaN	NaN	NaN	NaN	NaN	NaN	NaN	NaN	NaN	NaN	NaN	NaN	NaN	NaN	NaN	NaN	NaN	NaN	NaN	NaN	NaN	NaN	NaN	NaN	NaN	NaN	NaN	NaN	NaN	NaN	NaN	NaN	NaN	NaN	NaN	NaN	NaN	NaN	NaN	NaN
40.0905	42.7995	44.1845	43.4635	43.5865	NaN	NaN	NaN	NaN	NaN	NaN	NaN	NaN	NaN	NaN	NaN	NaN	NaN	NaN	NaN	NaN	NaN	NaN	NaN	NaN	NaN	NaN	NaN	NaN	NaN	NaN	NaN	NaN	NaN	NaN	NaN	NaN	NaN	NaN	NaN	NaN	NaN	NaN	NaN	NaN	NaN	NaN	NaN	NaN	NaN
39.484	40.3665	42.646	40.0195	40.0775	40.2035	NaN	NaN	NaN	NaN	NaN	NaN	NaN	NaN	NaN	NaN	NaN	NaN	NaN	NaN	NaN	NaN	NaN	NaN	NaN	NaN	NaN	NaN	NaN	NaN	NaN	NaN	NaN	NaN	NaN	NaN	NaN	NaN	NaN	NaN	NaN	NaN	NaN	NaN	NaN	NaN	NaN	NaN	NaN	NaN
37.469	37.803	41.0225	42.9985	39.3515	39.4415	39.4415	NaN	NaN	NaN	NaN	NaN	NaN	NaN	NaN	NaN	NaN	NaN	NaN	NaN	NaN	NaN	NaN	NaN	NaN	NaN	NaN	NaN	NaN	NaN	NaN	NaN	NaN	NaN	NaN	NaN	NaN	NaN	NaN	NaN	NaN	NaN	NaN	NaN	NaN	NaN	NaN	NaN	NaN	NaN
38.513	38.518	38.4635	41.162	41.761	38.547	36.4735	36.517	NaN	NaN	NaN	NaN	NaN	NaN	NaN	NaN	NaN	NaN	NaN	NaN	NaN	NaN	NaN	NaN	NaN	NaN	NaN	NaN	NaN	NaN	NaN	NaN	NaN	NaN	NaN	NaN	NaN	NaN	NaN	NaN	NaN	NaN	NaN	NaN	NaN	NaN	NaN	NaN	NaN	NaN
38.818	37.8975	38.006	38.531	41.4415	42.417	42.5025	37.9765	37.986	NaN	NaN	NaN	NaN	NaN	NaN	NaN	NaN	NaN	NaN	NaN	NaN	NaN	NaN	NaN	NaN	NaN	NaN	NaN	NaN	NaN	NaN	NaN	NaN	NaN	NaN	NaN	NaN	NaN	NaN	NaN	NaN	NaN	NaN	NaN	NaN	NaN	NaN	NaN	NaN	NaN
40.5385	39.3225	36.196	36.94	40.457	44.276	44.0435	41.311	41.311	41.3935	NaN	NaN	NaN	NaN	NaN	NaN	NaN	NaN	NaN	NaN	NaN	NaN	NaN	NaN	NaN	NaN	NaN	NaN	NaN	NaN	NaN	NaN	NaN	NaN	NaN	NaN	NaN	NaN	NaN	NaN	NaN	NaN	NaN	NaN	NaN	NaN	NaN	NaN	NaN	NaN
42.8155	38.6615	35.7965	38.2255	38.245	44.2195	45.6685	46.357	44.695	40.576	40.602	NaN	NaN	NaN	NaN	NaN	NaN	NaN	NaN	NaN	NaN	NaN	NaN	NaN	NaN	NaN	NaN	NaN	NaN	NaN	NaN	NaN	NaN	NaN	NaN	NaN	NaN	NaN	NaN	NaN	NaN	NaN	NaN	NaN	NaN	NaN	NaN	NaN	NaN	NaN
47.679	43.562	38.515	36.5015	40.5325	46.8365	47.2835	47.164	46.72	46.788	38.9595	39.8415	38.339	38.3745	NaN	NaN	NaN	NaN	NaN	NaN	NaN	NaN	NaN	NaN	NaN	NaN	NaN	NaN	NaN	NaN	NaN	NaN	NaN	NaN	NaN	NaN	NaN	NaN	NaN	NaN	NaN	NaN	NaN	NaN	NaN	NaN	NaN	NaN	NaN	NaN
45.4665	45.472	43.9775	38.5665	38.051	45.398	48.0255	47.4095	48.2065	46.758	46.322	46.0505	44.795	38.218	38.233	38.7275	38.818	NaN	NaN	NaN	NaN	NaN	NaN	NaN	NaN	NaN	NaN	NaN	NaN	NaN	NaN	NaN	NaN	NaN	NaN	NaN	NaN	NaN	NaN	NaN	NaN	NaN	NaN	NaN	NaN	NaN	NaN	NaN	NaN	NaN
51.3155	49.9205	43.1375	41.031	44.59	49.0835	49.221	48.9135	46.444	45.8165	46.6	49.137	48.7505	47.206	45.1225	44.8135	44.8135	44.9745	NaN	NaN	NaN	NaN	NaN	NaN	NaN	NaN	NaN	NaN	NaN	NaN	NaN	NaN	NaN	NaN	NaN	NaN	NaN	NaN	NaN	NaN	NaN	NaN	NaN	NaN	NaN	NaN	NaN	NaN	NaN	NaN
52.1825	51.195	48.539	47.056	47.84	49.514	49.9775	47.199	45.918	47.1325	49.3675	49.4275	49.7785	51.232	51.02	47.5445	39.979	39.8585	NaN	NaN	NaN	NaN	NaN	NaN	NaN	NaN	NaN	NaN	NaN	NaN	NaN	NaN	NaN	NaN	NaN	NaN	NaN	NaN	NaN	NaN	NaN	NaN	NaN	NaN	NaN	NaN	NaN	NaN	NaN	NaN
51.066	50.2025	50.71	50.741	50.3335	50.0475	50.464	49.2205	46.319	46.673	49.0395	50.8275	51.473	51.151	48.673	42.262	42.226	42.2415	NaN	NaN	NaN	NaN	NaN	NaN	NaN	NaN	NaN	NaN	NaN	NaN	NaN	NaN	NaN	NaN	NaN	NaN	NaN	NaN	NaN	NaN	NaN	NaN	NaN	NaN	NaN	NaN	NaN	NaN	NaN	NaN
53.173	51.39	50.391	51.902	51.2885	49.468	48.4965	47.502	47.5775	47.5925	49.6535	50.084	50.8915	51.1465	50.331	46.745	46.784	NaN	NaN	NaN	NaN	NaN	NaN	NaN	NaN	NaN	NaN	NaN	NaN	NaN	NaN	NaN	NaN	NaN	NaN	NaN	NaN	NaN	NaN	NaN	NaN	NaN	NaN	NaN	NaN	NaN	NaN	NaN	NaN	NaN
53.529	54.003	52.9755	52.348	52.4945	50.678	47.801	46.965	48.9695	50.656	51.1665	51.3625	51.283	50.3685	50.4065	46.5825	40.4805	40.129	NaN	NaN	NaN	NaN	NaN	NaN	NaN	NaN	NaN	NaN	NaN	NaN	NaN	NaN	NaN	NaN	NaN	NaN	NaN	NaN	NaN	NaN	NaN	NaN	NaN	NaN	NaN	NaN	NaN	NaN	NaN	NaN
53.0895	53.612	52.219	50.8955	50.8295	46.575	46.575	45.9625	48.962	50.5565	51.2665	51.6635	51.6435	50.4065	46.416	40.2155	40.2155	40.116	NaN	NaN	NaN	NaN	NaN	NaN	NaN	NaN	NaN	NaN	NaN	NaN	NaN	NaN	NaN	NaN	NaN	NaN	NaN	NaN	NaN	NaN	NaN	NaN	NaN	NaN	NaN	NaN	NaN	NaN	NaN	NaN
51.427	52.0005	52.922	52.0505	50.3035	46.482	44.244	48.51	50.3735	50.765	50.7315	50.817	50.8795	49.6565	45.4775	45.487	NaN	NaN	NaN	NaN	NaN	NaN	NaN	NaN	NaN	NaN	NaN	NaN	NaN	NaN	NaN	NaN	NaN	NaN	NaN	NaN	NaN	NaN	NaN	NaN	NaN	NaN	NaN	NaN	NaN	NaN	NaN	NaN	NaN	NaN
50.893	51.498	51.429	51.472	52.0035	49.2465	47.804	48.8445	50.146	50.508	50.482	50.496	49.035	44.969	44.988	45.0365	NaN	NaN	NaN	NaN	NaN	NaN	NaN	NaN	NaN	NaN	NaN	NaN	NaN	NaN	NaN	NaN	NaN	NaN	NaN	NaN	NaN	NaN	NaN	NaN	NaN	NaN	NaN	NaN	NaN	NaN	NaN	NaN	NaN	NaN
50.548	50.631	50.9925	51.48	49.1485	49.459	49.315	50.14	50.371	50.6495	50.4165	50.1835	48.38	41.969	41.9545	NaN	NaN	NaN	NaN	NaN	NaN	NaN	NaN	NaN	NaN	NaN	NaN	NaN	NaN	NaN	NaN	NaN	NaN	NaN	NaN	NaN	NaN	NaN	NaN	NaN	NaN	NaN	NaN	NaN	NaN	NaN	NaN	NaN	NaN	NaN
50.5445	50.341	50.0465	50.682	51.0475	49.423	49.8255	49.907	49.21	49.887	50.098	48.21	42.114	42.1295	42.1335	NaN	NaN	NaN	NaN	NaN	NaN	NaN	NaN	NaN	NaN	NaN	NaN	NaN	NaN	NaN	NaN	NaN	NaN	NaN	NaN	NaN	NaN	NaN	NaN	NaN	NaN	NaN	NaN	NaN	NaN	NaN	NaN	NaN	NaN	NaN
50.223	49.954	49.892	50.8215	51.1025	51.16	50.668	50.1845	50.3255	50.2445	49.5035	47.866	42.625	42.648	NaN	NaN	NaN	NaN	NaN	NaN	NaN	NaN	NaN	NaN	NaN	NaN	NaN	NaN	NaN	NaN	NaN	NaN	NaN	NaN	NaN	NaN	NaN	NaN	NaN	NaN	NaN	NaN	NaN	NaN	NaN	NaN	NaN	NaN	NaN	NaN
50.0745	49.9045	49.536	49.7345	50.6495	51.1405	50.7985	50.8465	49.763	48.6645	48.6755	46.7715	42.024	42.033	NaN	NaN	NaN	NaN	NaN	NaN	NaN	NaN	NaN	NaN	NaN	NaN	NaN	NaN	NaN	NaN	NaN	NaN	NaN	NaN	NaN	NaN	NaN	NaN	NaN	NaN	NaN	NaN	NaN	NaN	NaN	NaN	NaN	NaN	NaN	NaN
49.7085	49.456	49.517	49.3775	49.6895	50.7085	51.35	50.4375	49.215	48.696	46.2455	46.283	46.283	NaN	NaN	NaN	NaN	NaN	NaN	NaN	NaN	NaN	NaN	NaN	NaN	NaN	NaN	NaN	NaN	NaN	NaN	NaN	NaN	NaN	NaN	NaN	NaN	NaN	NaN	NaN	NaN	NaN	NaN	NaN	NaN	NaN	NaN	NaN	NaN	NaN
49.6615	49.5015	49.219	49.169	49.4195	50.4735	50.307	50.408	49.1545	48.477	44.9365	44.9535	NaN	NaN	NaN	NaN	NaN	NaN	NaN	NaN	NaN	NaN	NaN	NaN	NaN	NaN	NaN	NaN	NaN	NaN	NaN	NaN	NaN	NaN	NaN	NaN	NaN	NaN	NaN	NaN	NaN	NaN	NaN	NaN	NaN	NaN	NaN	NaN	NaN	NaN
49.575	49.361	49.182	49.13	49.119	49.6295	50.3295	49.687	47.7945	41.836	41.8545	41.879	NaN	NaN	NaN	NaN	NaN	NaN	NaN	NaN	NaN	NaN	NaN	NaN	NaN	NaN	NaN	NaN	NaN	NaN	NaN	NaN	NaN	NaN	NaN	NaN	NaN	NaN	NaN	NaN	NaN	NaN	NaN	NaN	NaN	NaN	NaN	NaN	NaN	NaN
49.3155	49.312	49.1555	49.0855	49.109	49.2325	49.4765	49.672	47.74	41.2725	41.268	NaN	NaN	NaN	NaN	NaN	NaN	NaN	NaN	NaN	NaN	NaN	NaN	NaN	NaN	NaN	NaN	NaN	NaN	NaN	NaN	NaN	NaN	NaN	NaN	NaN	NaN	NaN	NaN	NaN	NaN	NaN	NaN	NaN	NaN	NaN	NaN	NaN	NaN	NaN
49.2395	49.275	49.1575	48.868	49.0775	48.8955	49.3135	47.5755	41.2565	41.271	41.264	NaN	NaN	NaN	NaN	NaN	NaN	NaN	NaN	NaN	NaN	NaN	NaN	NaN	NaN	NaN	NaN	NaN	NaN	NaN	NaN	NaN	NaN	NaN	NaN	NaN	NaN	NaN	NaN	NaN	NaN	NaN	NaN	NaN	NaN	NaN	NaN	NaN	NaN	NaN
49.187	49.2215	49.0985	48.7165	48.7155	48.5265	48.6815	47.4015	40.825	40.848	NaN	NaN	NaN	NaN	NaN	NaN	NaN	NaN	NaN	NaN	NaN	NaN	NaN	NaN	NaN	NaN	NaN	NaN	NaN	NaN	NaN	NaN	NaN	NaN	NaN	NaN	NaN	NaN	NaN	NaN	NaN	NaN	NaN	NaN	NaN	NaN	NaN	NaN	NaN	NaN
49.3075	48.9375	48.5465	48.29	48.415	48.2775	48.354	46.009	42.4265	41.8625	NaN	NaN	NaN	NaN	NaN	NaN	NaN	NaN	NaN	NaN	NaN	NaN	NaN	NaN	NaN	NaN	NaN	NaN	NaN	NaN	NaN	NaN	NaN	NaN	NaN	NaN	NaN	NaN	NaN	NaN	NaN	NaN	NaN	NaN	NaN	NaN	NaN	NaN	NaN	NaN
49.416	48.811	48.6125	48.0955	47.949	47.5865	45.694	45.767	45.767	NaN	NaN	NaN	NaN	NaN	NaN	NaN	NaN	NaN	NaN	NaN	NaN	NaN	NaN	NaN	NaN	NaN	NaN	NaN	NaN	NaN	NaN	NaN	NaN	NaN	NaN	NaN	NaN	NaN	NaN	NaN	NaN	NaN	NaN	NaN	NaN	NaN	NaN	NaN	NaN	NaN
48.5725	48.41	48.4635	47.8915	47.3425	46.492	44.534	44.5535	NaN	NaN	NaN	NaN	NaN	NaN	NaN	NaN	NaN	NaN	NaN	NaN	NaN	NaN	NaN	NaN	NaN	NaN	NaN	NaN	NaN	NaN	NaN	NaN	NaN	NaN	NaN	NaN	NaN	NaN	NaN	NaN	NaN	NaN	NaN	NaN	NaN	NaN	NaN	NaN	NaN	NaN
48.584	48.0825	47.2805	45.8555	44.3215	41.21	41.207	41.2315	NaN	NaN	NaN	NaN	NaN	NaN	NaN	NaN	NaN	NaN	NaN	NaN	NaN	NaN	NaN	NaN	NaN	NaN	NaN	NaN	NaN	NaN	NaN	NaN	NaN	NaN	NaN	NaN	NaN	NaN	NaN	NaN	NaN	NaN	NaN	NaN	NaN	NaN	NaN	NaN	NaN	NaN
48.201	47.478	45.8415	43.0995	39.2075	39.177	NaN	NaN	NaN	NaN	NaN	NaN	NaN	NaN	NaN	NaN	NaN	NaN	NaN	NaN	NaN	NaN	NaN	NaN	NaN	NaN	NaN	NaN	NaN	NaN	NaN	NaN	NaN	NaN	NaN	NaN	NaN	NaN	NaN	NaN	NaN	NaN	NaN	NaN	NaN	NaN	NaN	NaN	NaN	NaN
46.546	43.9235	43.962	43.979	NaN	NaN	NaN	NaN	NaN	NaN	NaN	NaN	NaN	NaN	NaN	NaN	NaN	NaN	NaN	NaN	NaN	NaN	NaN	NaN	NaN	NaN	NaN	NaN	NaN	NaN	NaN	NaN	NaN	NaN	NaN	NaN	NaN	NaN	NaN	NaN	NaN	NaN	NaN	NaN	NaN	NaN	NaN	NaN	NaN	NaN
44.521	40.023	39.698	NaN	NaN	NaN	NaN	NaN	NaN	NaN	NaN	NaN	NaN	NaN	NaN	NaN	NaN	NaN	NaN	NaN	NaN	NaN	NaN	NaN	NaN	NaN	NaN	NaN	NaN	NaN	NaN	NaN	NaN	NaN	NaN	NaN	NaN	NaN	NaN	NaN	NaN	NaN	NaN	NaN	NaN	NaN	NaN	NaN	NaN	NaN
40.876	40.8645	NaN	NaN	NaN	NaN	NaN	NaN	NaN	NaN	NaN	NaN	NaN	NaN	NaN	NaN	NaN	NaN	NaN	NaN	NaN	NaN	NaN	NaN	NaN	NaN	NaN	NaN	NaN	NaN	NaN	NaN	NaN	NaN	NaN	NaN	NaN	NaN	NaN	NaN	NaN	NaN	NaN	NaN	NaN	NaN	NaN	NaN	NaN	NaN
NaN	NaN	NaN	NaN	NaN	NaN	NaN	NaN	NaN	NaN	NaN	NaN	NaN	NaN	NaN	NaN	NaN	NaN	NaN	NaN	NaN	NaN	NaN	NaN	NaN	NaN	NaN	NaN	NaN	NaN	NaN	NaN	NaN	NaN	NaN	NaN	NaN	NaN	NaN	NaN	NaN	NaN	NaN	NaN	NaN	NaN	NaN	NaN	NaN	NaN
NaN	NaN	NaN	NaN	NaN	NaN	NaN	NaN	NaN	NaN	NaN	NaN	NaN	NaN	NaN	NaN	NaN	NaN	NaN	NaN	NaN	NaN	NaN	NaN	NaN	NaN	NaN	NaN	NaN	NaN	NaN	NaN	NaN	NaN	NaN	NaN	NaN	NaN	NaN	NaN	NaN	NaN	NaN	NaN	NaN	NaN	NaN	NaN	NaN	NaN
NaN	NaN	NaN	NaN	NaN	NaN	NaN	NaN	NaN	NaN	NaN	NaN	NaN	NaN	NaN	NaN	NaN	NaN	NaN	NaN	NaN	NaN	NaN	NaN	NaN	NaN	NaN	NaN	NaN	NaN	NaN	NaN	NaN	NaN	NaN	NaN	NaN	NaN	NaN	NaN	NaN	NaN	NaN	NaN	NaN	NaN	NaN	NaN	NaN	NaN
NaN	NaN	NaN	NaN	NaN	NaN	NaN	NaN	NaN	NaN	NaN	NaN	NaN	NaN	NaN	NaN	NaN	NaN	NaN	NaN	NaN	NaN	NaN	NaN	NaN	NaN	NaN	NaN	NaN	NaN	NaN	NaN	NaN	NaN	NaN	NaN	NaN	NaN	NaN	NaN	NaN	NaN	NaN	NaN	NaN	NaN	NaN	NaN	NaN	NaN
NaN	NaN	NaN	NaN	NaN	NaN	NaN	NaN	NaN	NaN	NaN	NaN	NaN	NaN	NaN	NaN	NaN	NaN	NaN	NaN	NaN	NaN	NaN	NaN	NaN	NaN	NaN	NaN	NaN	NaN	NaN	NaN	NaN	NaN	NaN	NaN	NaN	NaN	NaN	NaN	NaN	NaN	NaN	NaN	NaN	NaN	NaN	NaN	NaN	NaN
NaN	NaN	NaN	NaN	NaN	NaN	NaN	NaN	NaN	NaN	NaN	NaN	NaN	NaN	NaN	NaN	NaN	NaN	NaN	NaN	NaN	NaN	NaN	NaN	NaN	NaN	NaN	NaN	NaN	NaN	NaN	NaN	NaN	NaN	NaN	NaN	NaN	NaN	NaN	NaN	NaN	NaN	NaN	NaN	NaN	NaN	NaN	NaN	NaN	NaN
NaN	NaN	NaN	NaN	NaN	NaN	NaN	NaN	NaN	NaN	NaN	NaN	NaN	NaN	NaN	NaN	NaN	NaN	NaN	NaN	NaN	NaN	NaN	NaN	NaN	NaN	NaN	NaN	NaN	NaN	NaN	NaN	NaN	NaN	NaN	NaN	NaN	NaN	NaN	NaN	NaN	NaN	NaN	NaN	NaN	NaN	NaN	NaN	NaN	NaN
NaN	NaN	NaN	NaN	NaN	NaN	NaN	NaN	NaN	NaN	NaN	NaN	NaN	NaN	NaN	NaN	NaN	NaN	NaN	NaN	NaN	NaN	NaN	NaN	NaN	NaN	NaN	NaN	NaN	NaN	NaN	NaN	NaN	NaN	NaN	NaN	NaN	NaN	NaN	NaN	NaN	NaN	NaN	NaN	NaN	NaN	NaN	NaN	NaN	NaN
NaN	NaN	NaN	NaN	NaN	NaN	NaN	NaN	NaN	NaN	NaN	NaN	NaN	NaN	NaN	NaN	NaN	NaN	NaN	NaN	NaN	NaN	NaN	NaN	NaN	NaN	NaN	NaN	NaN	NaN	NaN	NaN	NaN	NaN	NaN	NaN	NaN	NaN	NaN	NaN	NaN	NaN	NaN	NaN	NaN	NaN	NaN	NaN	NaN	NaN
NaN	NaN	NaN	NaN	NaN	NaN	NaN	NaN	NaN	NaN	NaN	NaN	NaN	NaN	NaN	NaN	NaN	NaN	NaN	NaN	NaN	NaN	NaN	NaN	NaN	NaN	NaN	NaN	NaN	NaN	NaN	NaN	NaN	NaN	NaN	NaN	NaN	NaN	NaN	NaN	NaN	NaN	NaN	NaN	NaN	NaN	NaN	NaN	NaN	NaN
NaN	NaN	NaN	NaN	NaN	NaN	NaN	NaN	NaN	NaN	NaN	NaN	NaN	NaN	NaN	NaN	NaN	NaN	NaN	NaN	NaN	NaN	NaN	NaN	NaN	NaN	NaN	NaN	NaN	NaN	NaN	NaN	NaN	NaN	NaN	NaN	NaN	NaN	NaN	NaN	NaN	NaN	NaN	NaN	NaN	NaN	NaN	NaN	NaN	NaN
NaN	NaN	NaN	NaN	NaN	NaN	NaN	NaN	NaN	NaN	NaN	NaN	NaN	NaN	NaN	NaN	NaN	NaN	NaN	NaN	NaN	NaN	NaN	NaN	NaN	NaN	NaN	NaN	NaN	NaN	NaN	NaN	NaN	NaN	NaN	NaN	NaN	NaN	NaN	NaN	NaN	NaN	NaN	NaN	NaN	NaN	NaN	NaN	NaN	NaN
NaN	NaN	NaN	NaN	NaN	NaN	NaN	NaN	NaN	NaN	NaN	NaN	NaN	NaN	NaN	NaN	NaN	NaN	NaN	NaN	NaN	NaN	NaN	NaN	NaN	NaN	NaN	NaN	NaN	NaN	NaN	NaN	NaN	NaN	NaN	NaN	NaN	NaN	NaN	NaN	NaN	NaN	NaN	NaN	NaN	NaN	NaN	NaN	NaN	NaN
38.9395	NaN	NaN	NaN	NaN	NaN	NaN	NaN	NaN	NaN	NaN	NaN	NaN	NaN	NaN	NaN	NaN	NaN	NaN	NaN	NaN	NaN	NaN	NaN	NaN	NaN	NaN	NaN	NaN	NaN	NaN	NaN	NaN	NaN	NaN	NaN	NaN	NaN	NaN	NaN	NaN	NaN	NaN	NaN	NaN	NaN	NaN	NaN	NaN	NaN
NaN	NaN	NaN	NaN	NaN	NaN	NaN	NaN	NaN	NaN	NaN	NaN	NaN	NaN	NaN	NaN	NaN	NaN	NaN	NaN	NaN	NaN	NaN	NaN	NaN	NaN	NaN	NaN	NaN	NaN	NaN	NaN	NaN	NaN	NaN	NaN	NaN	NaN	NaN	NaN	NaN	NaN	NaN	NaN	NaN	NaN	NaN	NaN	NaN	NaN
NaN	NaN	NaN	NaN	NaN	NaN	NaN	NaN	NaN	NaN	NaN	NaN	NaN	NaN	NaN	NaN	NaN	NaN	NaN	NaN	NaN	NaN	NaN	NaN	NaN	NaN	NaN	NaN	NaN	NaN	NaN	NaN	NaN	NaN	NaN	NaN	NaN	NaN	NaN	NaN	NaN	NaN	NaN	NaN	NaN	NaN	NaN	NaN	NaN	NaN
NaN	NaN	NaN	NaN	NaN	NaN	NaN	NaN	NaN	NaN	NaN	NaN	NaN	NaN	NaN	NaN	NaN	NaN	NaN	NaN	NaN	NaN	NaN	NaN	NaN	NaN	NaN	NaN	NaN	NaN	NaN	NaN	NaN	NaN	NaN	NaN	NaN	NaN	NaN	NaN	NaN	NaN	NaN	NaN	NaN	NaN	NaN	NaN	NaN	NaN
NaN	NaN	NaN	NaN	NaN	NaN	NaN	NaN	NaN	NaN	NaN	NaN	NaN	NaN	NaN	NaN	NaN	NaN	NaN	NaN	NaN	NaN	NaN	NaN	NaN	NaN	NaN	NaN	NaN	NaN	NaN	NaN	NaN	NaN	NaN	NaN	NaN	NaN	NaN	NaN	NaN	NaN	NaN	NaN	NaN	NaN	NaN	NaN	NaN	NaN
NaN	NaN	NaN	NaN	NaN	NaN	NaN	NaN	NaN	NaN	NaN	NaN	NaN	NaN	NaN	NaN	NaN	NaN	NaN	NaN	NaN	NaN	NaN	NaN	NaN	NaN	NaN	NaN	NaN	NaN	NaN	NaN	NaN	NaN	NaN	NaN	NaN	NaN	NaN	NaN	NaN	NaN	NaN	NaN	NaN	NaN	NaN	NaN	NaN	NaN
NaN	NaN	NaN	NaN	NaN	NaN	NaN	NaN	NaN	NaN	NaN	NaN	NaN	NaN	NaN	NaN	NaN	NaN	NaN	NaN	NaN	NaN	NaN	NaN	NaN	NaN	NaN	NaN	NaN	NaN	NaN	NaN	NaN	NaN	NaN	NaN	NaN	NaN	NaN	NaN	NaN	NaN	NaN	NaN	NaN	NaN	NaN	NaN	NaN	NaN
NaN	NaN	NaN	NaN	NaN	NaN	NaN	NaN	NaN	NaN	NaN	NaN	NaN	NaN	NaN	NaN	NaN	NaN	NaN	NaN	NaN	NaN	NaN	NaN	NaN	NaN	NaN	NaN	NaN	NaN	NaN	NaN	NaN	NaN	NaN	NaN	NaN	NaN	NaN	NaN	NaN	NaN	NaN	NaN	NaN	NaN	NaN	NaN	NaN	NaN
NaN	NaN	NaN	NaN	NaN	NaN	NaN	NaN	NaN	NaN	NaN	NaN	NaN	NaN	NaN	NaN	NaN	NaN	NaN	NaN	NaN	NaN	NaN	NaN	NaN	NaN	NaN	NaN	NaN	NaN	NaN	NaN	NaN	NaN	NaN	NaN	NaN	NaN	NaN	NaN	NaN	NaN	NaN	NaN	NaN	NaN	NaN	NaN	NaN	NaN
NaN	NaN	NaN	NaN	NaN	NaN	NaN	NaN	NaN	NaN	NaN	NaN	NaN	NaN	NaN	NaN	NaN	NaN	NaN	NaN	NaN	NaN	NaN	NaN	NaN	NaN	NaN	NaN	NaN	NaN	NaN	NaN	NaN	NaN	NaN	NaN	NaN	NaN	NaN	NaN	NaN	NaN	NaN	NaN	NaN	NaN	NaN	NaN	NaN	NaN
NaN	NaN	NaN	NaN	NaN	NaN	NaN	NaN	NaN	NaN	NaN	NaN	NaN	NaN	NaN	NaN	NaN	NaN	NaN	NaN	NaN	NaN	NaN	NaN	NaN	NaN	NaN	NaN	NaN	NaN	NaN	NaN	NaN	NaN	NaN	NaN	NaN	NaN	NaN	NaN	NaN	NaN	NaN	NaN	NaN	NaN	NaN	NaN	NaN	NaN
NaN	NaN	NaN	NaN	NaN	NaN	NaN	NaN	NaN	NaN	NaN	NaN	NaN	NaN	NaN	NaN	NaN	NaN	NaN	NaN	NaN	NaN	NaN	NaN	NaN	NaN	NaN	NaN	NaN	NaN	NaN	NaN	NaN	NaN	NaN	NaN	NaN	NaN	NaN	NaN	NaN	NaN	NaN	NaN	NaN	NaN	NaN	NaN	NaN	NaN
NaN	NaN	NaN	NaN	NaN	NaN	NaN	NaN	NaN	NaN	NaN	NaN	NaN	NaN	NaN	NaN	NaN	NaN	NaN	NaN	NaN	NaN	NaN	NaN	NaN	NaN	NaN	NaN	NaN	NaN	NaN	NaN	NaN	NaN	NaN	NaN	NaN	NaN	NaN	NaN	NaN	NaN	NaN	NaN	NaN	NaN	NaN	NaN	NaN	NaN
NaN	NaN	NaN	NaN	NaN	NaN	NaN	NaN	NaN	NaN	NaN	NaN	NaN	NaN	NaN	NaN	NaN	NaN	NaN	NaN	NaN	NaN	NaN	NaN	NaN	NaN	NaN	NaN	NaN	NaN	NaN	NaN	NaN	NaN	NaN	NaN	NaN	NaN	NaN	NaN	NaN	NaN	NaN	NaN	NaN	NaN	NaN	NaN	NaN	NaN
NaN	NaN	NaN	NaN	NaN	NaN	NaN	NaN	NaN	NaN	NaN	NaN	NaN	NaN	NaN	NaN	NaN	NaN	NaN	NaN	NaN	NaN	NaN	NaN	NaN	NaN	NaN	NaN	NaN	NaN	NaN	NaN	NaN	NaN	NaN	NaN	NaN	NaN	NaN	NaN	NaN	NaN	NaN	NaN	NaN	NaN	NaN	NaN	NaN	NaN
NaN	NaN	NaN	NaN	NaN	NaN	NaN	NaN	NaN	NaN	NaN	NaN	NaN	NaN	NaN	NaN	NaN	NaN	NaN	NaN	NaN	NaN	NaN	NaN	NaN	NaN	NaN	NaN	NaN	NaN	NaN	NaN	NaN	NaN	NaN	NaN	NaN	NaN	NaN	NaN	NaN	NaN	NaN	NaN	NaN	NaN	NaN	NaN	NaN	NaN
NaN	NaN	NaN	NaN	NaN	NaN	NaN	NaN	NaN	NaN	NaN	NaN	NaN	NaN	NaN	NaN	NaN	NaN	NaN	NaN	NaN	NaN	NaN	NaN	NaN	NaN	NaN	NaN	NaN	NaN	NaN	NaN	NaN	NaN	NaN	NaN	NaN	NaN	NaN	NaN	NaN	NaN	NaN	NaN	NaN	NaN	NaN	NaN	NaN	NaN
NaN	NaN	NaN	NaN	NaN	NaN	NaN	NaN	NaN	NaN	NaN	NaN	NaN	NaN	NaN	NaN	NaN	NaN	NaN	NaN	NaN	NaN	NaN	NaN	NaN	NaN	NaN	NaN	NaN	NaN	NaN	NaN	NaN	NaN	NaN	NaN	NaN	NaN	NaN	NaN	NaN	NaN	NaN	NaN	NaN	NaN	NaN	NaN	NaN	NaN
NaN	NaN	NaN	NaN	NaN	NaN	NaN	NaN	NaN	NaN	NaN	NaN	NaN	NaN	NaN	NaN	NaN	NaN	NaN	NaN	NaN	NaN	NaN	NaN	NaN	NaN	NaN	NaN	NaN	NaN	NaN	NaN	NaN	NaN	NaN	NaN	NaN	NaN	NaN	NaN	NaN	NaN	NaN	NaN	NaN	NaN	NaN	NaN	NaN	NaN
NaN	NaN	NaN	NaN	NaN	NaN	NaN	NaN	NaN	NaN	NaN	NaN	NaN	NaN	NaN	NaN	NaN	NaN	NaN	NaN	NaN	NaN	NaN	NaN	NaN	NaN	NaN	NaN	NaN	NaN	NaN	NaN	NaN	NaN	NaN	NaN	NaN	NaN	NaN	NaN	NaN	NaN	NaN	NaN	NaN	NaN	NaN	NaN	NaN	NaN
NaN	NaN	NaN	NaN	NaN	NaN	NaN	NaN	NaN	NaN	NaN	NaN	NaN	NaN	NaN	NaN	NaN	NaN	NaN	NaN	NaN	NaN	NaN	NaN	NaN	NaN	NaN	NaN	NaN	NaN	NaN	NaN	NaN	NaN	NaN	NaN	NaN	NaN	NaN	NaN	NaN	NaN	NaN	NaN	NaN	NaN	NaN	NaN	NaN	NaN
NaN	NaN	NaN	NaN	NaN	NaN	NaN	NaN	NaN	NaN	NaN	NaN	NaN	NaN	NaN	NaN	NaN	NaN	NaN	NaN	NaN	NaN	NaN	NaN	NaN	NaN	NaN	NaN	NaN	NaN	NaN	NaN	NaN	NaN	NaN	NaN	NaN	NaN	NaN	NaN	NaN	NaN	NaN	NaN	NaN	NaN	NaN	NaN	NaN	NaN
NaN	NaN	NaN	NaN	NaN	NaN	NaN	NaN	NaN	NaN	NaN	NaN	NaN	NaN	NaN	NaN	NaN	NaN	NaN	NaN	NaN	NaN	NaN	NaN	NaN	NaN	NaN	NaN	NaN	NaN	NaN	NaN	NaN	NaN	NaN	NaN	NaN	NaN	NaN	NaN	NaN	NaN	NaN	NaN	NaN	NaN	NaN	NaN	NaN	NaN
NaN	NaN	NaN	NaN	NaN	NaN	NaN	NaN	NaN	NaN	NaN	NaN	NaN	NaN	NaN	NaN	NaN	NaN	NaN	NaN	NaN	NaN	NaN	NaN	NaN	NaN	NaN	NaN	NaN	NaN	NaN	NaN	NaN	NaN	NaN	NaN	NaN	NaN	NaN	NaN	NaN	NaN	NaN	NaN	NaN	NaN	NaN	NaN	NaN	NaN
NaN	NaN	NaN	NaN	NaN	NaN	NaN	NaN	NaN	NaN	NaN	NaN	NaN	NaN	NaN	NaN	NaN	NaN	NaN	NaN	NaN	NaN	NaN	NaN	NaN	NaN	NaN	NaN	NaN	NaN	NaN	NaN	NaN	NaN	NaN	NaN	NaN	NaN	NaN	NaN	NaN	NaN	NaN	NaN	NaN	NaN	NaN	NaN	NaN	NaN
NaN	NaN	NaN	NaN	NaN	NaN	NaN	NaN	NaN	NaN	NaN	NaN	NaN	NaN	NaN	NaN	NaN	NaN	NaN	NaN	NaN	NaN	NaN	NaN	NaN	NaN	NaN	NaN	NaN	NaN	NaN	NaN	NaN	NaN	NaN	NaN	NaN	NaN	NaN	NaN	NaN	NaN	NaN	NaN	NaN	NaN	NaN	NaN	NaN	NaN
NaN	NaN	NaN	NaN	NaN	NaN	NaN	NaN	NaN	NaN	NaN	NaN	NaN	NaN	NaN	NaN	NaN	NaN	NaN	NaN	NaN	NaN	NaN	NaN	NaN	NaN	NaN	NaN	NaN	NaN	NaN	NaN	NaN	NaN	NaN	NaN	NaN	NaN	NaN	NaN	NaN	NaN	NaN	NaN	NaN	NaN	NaN	NaN	NaN	NaN
NaN	NaN	NaN	NaN	NaN	NaN	NaN	NaN	NaN	NaN	NaN	NaN	NaN	NaN	NaN	NaN	NaN	NaN	NaN	NaN	NaN	NaN	NaN	NaN	NaN	NaN	NaN	NaN	NaN	NaN	NaN	NaN	NaN	NaN	NaN	NaN	NaN	NaN	NaN	NaN	NaN	NaN	NaN	NaN	NaN	NaN	NaN	NaN	NaN	NaN
NaN	NaN	NaN	NaN	NaN	NaN	NaN	NaN	NaN	NaN	NaN	NaN	NaN	NaN	NaN	NaN	NaN	NaN	NaN	NaN	NaN	NaN	NaN	NaN	NaN	NaN	NaN	NaN	NaN	NaN	NaN	NaN	NaN	NaN	NaN	NaN	NaN	NaN	NaN	NaN	NaN	NaN	NaN	NaN	NaN	NaN	NaN	NaN	NaN	NaN
NaN	NaN	NaN	NaN	NaN	NaN	NaN	NaN	NaN	NaN	NaN	NaN	NaN	NaN	NaN	NaN	NaN	NaN	NaN	NaN	NaN	NaN	NaN	NaN	NaN	NaN	NaN	NaN	NaN	NaN	NaN	NaN	NaN	NaN	NaN	NaN	NaN	NaN	NaN	NaN	NaN	NaN	NaN	NaN	NaN	NaN	NaN	NaN	NaN	NaN
NaN	NaN	NaN	NaN	NaN	NaN	NaN	NaN	NaN	NaN	NaN	NaN	NaN	NaN	NaN	NaN	NaN	NaN	NaN	NaN	NaN	NaN	NaN	NaN	NaN	NaN	NaN	NaN	NaN	NaN	NaN	NaN	NaN	NaN	NaN	NaN	NaN	NaN	NaN	NaN	NaN	NaN	NaN	NaN	NaN	NaN	NaN	NaN	NaN	NaN
NaN	NaN	NaN	NaN	NaN	NaN	NaN	NaN	NaN	NaN	NaN	NaN	NaN	NaN	NaN	NaN	NaN	NaN	NaN	NaN	NaN	NaN	NaN	NaN	NaN	NaN	NaN	NaN	NaN	NaN	NaN	NaN	NaN	NaN	NaN	NaN	NaN	NaN	NaN	NaN	NaN	NaN	NaN	NaN	NaN	NaN	NaN	NaN	NaN	NaN
NaN	NaN	NaN	NaN	NaN	NaN	NaN	NaN	NaN	NaN	NaN	NaN	NaN	NaN	NaN	NaN	NaN	NaN	NaN	NaN	NaN	NaN	NaN	NaN	NaN	NaN	NaN	NaN	NaN	NaN	NaN	NaN	NaN	NaN	NaN	NaN	NaN	NaN	NaN	NaN	NaN	NaN	NaN	NaN	NaN	NaN	NaN	NaN	NaN	NaN
NaN	NaN	NaN	NaN	NaN	NaN	NaN	NaN	NaN	NaN	NaN	NaN	NaN	NaN	NaN	NaN	NaN	NaN	NaN	NaN	NaN	NaN	NaN	NaN	NaN	NaN	NaN	NaN	NaN	NaN	NaN	NaN	NaN	NaN	NaN	NaN	NaN	NaN	NaN	NaN	NaN	NaN	NaN	NaN	NaN	NaN	NaN	NaN	NaN	NaN
NaN	NaN	NaN	NaN	NaN	NaN	NaN	NaN	NaN	NaN	NaN	NaN	NaN	NaN	NaN	NaN	NaN	NaN	NaN	NaN	NaN	NaN	NaN	NaN	NaN	NaN	NaN	NaN	NaN	NaN	NaN	NaN	NaN	NaN	NaN	NaN	NaN	NaN	NaN	NaN	NaN	NaN	NaN	NaN	NaN	NaN	NaN	NaN	NaN	NaN
NaN	NaN	NaN	NaN	NaN	NaN	NaN	NaN	NaN	NaN	NaN	NaN	NaN	NaN	NaN	NaN	NaN	NaN	NaN	NaN	NaN	NaN	NaN	NaN	NaN	NaN	NaN	NaN	NaN	NaN	NaN	NaN	NaN	NaN	NaN	NaN	NaN	NaN	NaN	NaN	NaN	NaN	NaN	NaN	NaN	NaN	NaN	NaN	NaN	NaN
NaN	NaN	NaN	NaN	NaN	NaN	NaN	NaN	NaN	NaN	NaN	NaN	NaN	NaN	NaN	NaN	NaN	NaN	NaN	NaN	NaN	NaN	NaN	NaN	NaN	NaN	NaN	NaN	NaN	NaN	NaN	NaN	NaN	NaN	NaN	NaN	NaN	NaN	NaN	NaN	NaN	NaN	NaN	NaN	NaN	NaN	NaN	NaN	NaN	NaN
NaN	NaN	NaN	NaN	NaN	NaN	NaN	NaN	NaN	NaN	NaN	NaN	NaN	NaN	NaN	NaN	NaN	NaN	NaN	NaN	NaN	NaN	NaN	NaN	NaN	NaN	NaN	NaN	NaN	NaN	NaN	NaN	NaN	NaN	NaN	NaN	NaN	NaN	NaN	NaN	NaN	NaN	NaN	NaN	NaN	NaN	NaN	NaN	NaN	NaN
NaN	NaN	NaN	NaN	NaN	NaN	NaN	NaN	NaN	NaN	NaN	NaN	NaN	NaN	NaN	NaN	NaN	NaN	NaN	NaN	NaN	NaN	NaN	NaN	NaN	NaN	NaN	NaN	NaN	NaN	NaN	NaN	NaN	NaN	NaN	NaN	NaN	NaN	NaN	NaN	NaN	NaN	NaN	NaN	NaN	NaN	NaN	NaN	NaN	NaN
NaN	NaN	NaN	NaN	NaN	NaN	NaN	NaN	NaN	NaN	NaN	NaN	NaN	NaN	NaN	NaN	NaN	NaN	NaN	NaN	NaN	NaN	NaN	NaN	NaN	NaN	NaN	NaN	NaN	NaN	NaN	NaN	NaN	NaN	NaN	NaN	NaN	NaN	NaN	NaN	NaN	NaN	NaN	NaN	NaN	NaN	NaN	NaN	NaN	NaN
NaN	NaN	NaN	NaN	NaN	NaN	NaN	NaN	NaN	NaN	NaN	NaN	NaN	NaN	NaN	NaN	NaN	NaN	NaN	NaN	NaN	NaN	NaN	NaN	NaN	NaN	NaN	NaN	NaN	NaN	NaN	NaN	NaN	NaN	NaN	NaN	NaN	NaN	NaN	NaN	NaN	NaN	NaN	NaN	NaN	NaN	NaN	NaN	NaN	NaN
NaN	NaN	NaN	NaN	NaN	NaN	NaN	NaN	NaN	NaN	NaN	NaN	NaN	NaN	NaN	NaN	NaN	NaN	NaN	NaN	NaN	NaN	NaN	NaN	NaN	NaN	NaN	NaN	NaN	NaN	NaN	NaN	NaN	NaN	NaN	NaN	NaN	NaN	NaN	NaN	NaN	NaN	NaN	NaN	NaN	NaN	NaN	NaN	NaN	NaN
NaN	NaN	NaN	NaN	NaN	NaN	NaN	NaN	NaN	NaN	NaN	NaN	NaN	NaN	NaN	NaN	NaN	NaN	NaN	NaN	NaN	NaN	NaN	NaN	NaN	NaN	NaN	NaN	NaN	NaN	NaN	NaN	NaN	NaN	NaN	NaN	NaN	NaN	NaN	NaN	NaN	NaN	NaN	NaN	NaN	NaN	NaN	NaN	NaN	NaN
NaN	NaN	NaN	NaN	NaN	NaN	NaN	NaN	NaN	NaN	NaN	NaN	NaN	NaN	NaN	NaN	NaN	NaN	NaN	NaN	NaN	NaN	NaN	NaN	NaN	NaN	NaN	NaN	NaN	NaN	NaN	NaN	NaN	NaN	NaN	NaN	NaN	NaN	NaN	NaN	NaN	NaN	NaN	NaN	NaN	NaN	NaN	NaN	NaN	NaN
NaN	NaN	NaN	NaN	NaN	NaN	NaN	NaN	NaN	NaN	NaN	NaN	NaN	NaN	NaN	NaN	NaN	NaN	NaN	NaN	NaN	NaN	NaN	NaN	NaN	NaN	NaN	NaN	NaN	NaN	NaN	NaN	NaN	NaN	NaN	NaN	NaN	NaN	NaN	NaN	NaN	NaN	NaN	NaN	NaN	NaN	NaN	NaN	NaN	NaN
NaN	NaN	NaN	NaN	NaN	NaN	NaN	NaN	NaN	NaN	NaN	NaN	NaN	NaN	NaN	NaN	NaN	NaN	NaN	NaN	NaN	NaN	NaN	NaN	NaN	NaN	NaN	NaN	NaN	NaN	NaN	NaN	NaN	NaN	NaN	NaN	NaN	NaN	NaN	NaN	NaN	NaN	NaN	NaN	NaN	NaN	NaN	NaN	NaN	NaN
NaN	NaN	NaN	NaN	NaN	NaN	NaN	NaN	NaN	NaN	NaN	NaN	NaN	NaN	NaN	NaN	NaN	NaN	NaN	NaN	NaN	NaN	NaN	NaN	NaN	NaN	NaN	NaN	NaN	NaN	NaN	NaN	NaN	NaN	NaN	NaN	NaN	NaN	NaN	NaN	NaN	NaN	NaN	NaN	NaN	NaN	NaN	NaN	NaN	NaN
NaN	NaN	NaN	NaN	NaN	NaN	NaN	NaN	NaN	NaN	NaN	NaN	NaN	NaN	NaN	NaN	NaN	NaN	NaN	NaN	NaN	NaN	NaN	NaN	NaN	NaN	NaN	NaN	NaN	NaN	NaN	NaN	NaN	NaN	NaN	NaN	NaN	NaN	NaN	NaN	NaN	NaN	NaN	NaN	NaN	NaN	NaN	NaN	NaN	NaN
NaN	NaN	NaN	NaN	NaN	NaN	NaN	NaN	NaN	NaN	NaN	NaN	NaN	NaN	NaN	NaN	NaN	NaN	NaN	NaN	NaN	NaN	NaN	NaN	NaN	NaN	NaN	NaN	NaN	NaN	NaN	NaN	NaN	NaN	NaN	NaN	NaN	NaN	NaN	NaN	NaN	NaN	NaN	NaN	NaN	NaN	NaN	NaN	NaN	NaN
NaN	NaN	NaN	NaN	NaN	NaN	NaN	NaN	NaN	NaN	NaN	NaN	NaN	NaN	NaN	NaN	NaN	NaN	NaN	NaN	NaN	NaN	NaN	NaN	NaN	NaN	NaN	NaN	NaN	NaN	NaN	NaN	NaN	NaN	NaN	NaN	NaN	NaN	NaN	NaN	NaN	NaN	NaN	NaN	NaN	NaN	NaN	NaN	NaN	NaN
NaN	NaN	NaN	NaN	NaN	NaN	NaN	NaN	NaN	NaN	NaN	NaN	NaN	NaN	NaN	NaN	NaN	NaN	NaN	NaN	NaN	NaN	NaN	NaN	NaN	NaN	NaN	NaN	NaN	NaN	NaN	NaN	NaN	NaN	NaN	NaN	NaN	NaN	NaN	NaN	NaN	NaN	NaN	NaN	NaN	NaN	NaN	NaN	NaN	NaN
NaN	NaN	NaN	NaN	NaN	NaN	NaN	NaN	NaN	NaN	NaN	NaN	NaN	NaN	NaN	NaN	NaN	NaN	NaN	NaN	NaN	NaN	NaN	NaN	NaN	NaN	NaN	NaN	NaN	NaN	NaN	NaN	NaN	NaN	NaN	NaN	NaN	NaN	NaN	NaN	NaN	NaN	NaN	NaN	NaN	NaN	NaN	NaN	NaN	NaN
NaN	NaN	NaN	NaN	NaN	NaN	NaN	NaN	NaN	NaN	NaN	NaN	NaN	NaN	NaN	NaN	NaN	NaN	NaN	NaN	NaN	NaN	NaN	NaN	NaN	NaN	NaN	NaN	NaN	NaN	NaN	NaN	NaN	NaN	NaN	NaN	NaN	NaN	NaN	NaN	NaN	NaN	NaN	NaN	NaN	NaN	NaN	NaN	NaN	NaN
NaN	NaN	NaN	NaN	NaN	NaN	NaN	NaN	NaN	NaN	NaN	NaN	NaN	NaN	NaN	NaN	NaN	NaN	NaN	NaN	NaN	NaN	NaN	NaN	NaN	NaN	NaN	NaN	NaN	NaN	NaN	NaN	NaN	NaN	NaN	NaN	NaN	NaN	NaN	NaN	NaN	NaN	NaN	NaN	NaN	NaN	NaN	NaN	NaN	NaN
NaN	NaN	NaN	NaN	NaN	NaN	NaN	NaN	NaN	NaN	NaN	NaN	NaN	NaN	NaN	NaN	NaN	NaN	NaN	NaN	NaN	NaN	NaN	NaN	NaN	NaN	NaN	NaN	NaN	NaN	NaN	NaN	NaN	NaN	NaN	NaN	NaN	NaN	NaN	NaN	NaN	NaN	NaN	NaN	NaN	NaN	NaN	NaN	NaN	NaN
NaN	NaN	NaN	NaN	NaN	NaN	NaN	NaN	NaN	NaN	NaN	NaN	NaN	NaN	NaN	NaN	NaN	NaN	NaN	NaN	NaN	NaN	NaN	NaN	NaN	NaN	NaN	NaN	NaN	NaN	NaN	NaN	NaN	NaN	NaN	NaN	NaN	NaN	NaN	NaN	NaN	NaN	NaN	NaN	NaN	NaN	NaN	NaN	NaN	NaN
NaN	NaN	NaN	NaN	NaN	NaN	NaN	NaN	NaN	NaN	NaN	NaN	NaN	NaN	NaN	NaN	NaN	NaN	NaN	NaN	NaN	NaN	NaN	NaN	NaN	NaN	NaN	NaN	NaN	NaN	NaN	NaN	NaN	NaN	NaN	NaN	NaN	NaN	NaN	NaN	NaN	NaN	NaN	NaN	NaN	NaN	NaN	NaN	NaN	NaN
NaN	NaN	NaN	NaN	NaN	NaN	NaN	NaN	NaN	NaN	NaN	NaN	NaN	NaN	NaN	NaN	NaN	NaN	NaN	NaN	NaN	NaN	NaN	NaN	NaN	NaN	NaN	NaN	NaN	NaN	NaN	NaN	NaN	NaN	NaN	NaN	NaN	NaN	NaN	NaN	NaN	NaN	NaN	NaN	NaN	NaN	NaN	NaN	NaN	NaN
NaN	NaN	NaN	NaN	NaN	NaN	NaN	NaN	NaN	NaN	NaN	NaN	NaN	NaN	NaN	NaN	NaN	NaN	NaN	NaN	NaN	NaN	NaN	NaN	NaN	NaN	NaN	NaN	NaN	NaN	NaN	NaN	NaN	NaN	NaN	NaN	NaN	NaN	NaN	NaN	NaN	NaN	NaN	NaN	NaN	NaN	NaN	NaN	NaN	NaN
NaN	NaN	NaN	NaN	NaN	NaN	NaN	NaN	NaN	NaN	NaN	NaN	NaN	NaN	NaN	NaN	NaN	NaN	NaN	NaN	NaN	NaN	NaN	NaN	NaN	NaN	NaN	NaN	NaN	NaN	NaN	NaN	NaN	NaN	NaN	NaN	NaN	NaN	NaN	NaN	NaN	NaN	NaN	NaN	NaN	NaN	NaN	NaN	NaN	NaN
NaN	NaN	NaN	NaN	NaN	NaN	NaN	NaN	NaN	NaN	NaN	NaN	NaN	NaN	NaN	NaN	NaN	NaN	NaN	NaN	NaN	NaN	NaN	NaN	NaN	NaN	NaN	NaN	NaN	NaN	NaN	NaN	NaN	NaN	NaN	NaN	NaN	NaN	NaN	NaN	NaN	NaN	NaN	NaN	NaN	NaN	NaN	NaN	NaN	NaN
NaN	NaN	NaN	NaN	NaN	NaN	NaN	NaN	NaN	NaN	NaN	NaN	NaN	NaN	NaN	NaN	NaN	NaN	NaN	NaN	NaN	NaN	NaN	NaN	NaN	NaN	NaN	NaN	NaN	NaN	NaN	NaN	NaN	NaN	NaN	NaN	NaN	NaN	NaN	NaN	NaN	NaN	NaN	NaN	NaN	NaN	NaN	NaN	NaN	NaN
NaN	NaN	NaN	NaN	NaN	NaN	NaN	NaN	NaN	NaN	NaN	NaN	NaN	NaN	NaN	NaN	NaN	NaN	NaN	NaN	NaN	NaN	NaN	NaN	NaN	NaN	NaN	NaN	NaN	NaN	NaN	NaN	NaN	NaN	NaN	NaN	NaN	NaN	NaN	NaN	NaN	NaN	NaN	NaN	NaN	NaN	NaN	NaN	NaN	NaN
NaN	NaN	NaN	NaN	NaN	NaN	NaN	NaN	NaN	NaN	NaN	NaN	NaN	NaN	NaN	NaN	NaN	NaN	NaN	NaN	NaN	NaN	NaN	NaN	NaN	NaN	NaN	NaN	NaN	NaN	NaN	NaN	NaN	NaN	NaN	NaN	NaN	NaN	NaN	NaN	NaN	NaN	NaN	NaN	NaN	NaN	NaN	NaN	NaN	NaN
NaN	NaN	NaN	NaN	NaN	NaN	NaN	NaN	NaN	NaN	NaN	NaN	NaN	NaN	NaN	NaN	NaN	NaN	NaN	NaN	NaN	NaN	NaN	NaN	NaN	NaN	NaN	NaN	NaN	NaN	NaN	NaN	NaN	NaN	NaN	NaN	NaN	NaN	NaN	NaN	NaN	NaN	NaN	NaN	NaN	NaN	NaN	NaN	NaN	NaN
NaN	NaN	NaN	NaN	NaN	NaN	NaN	NaN	NaN	NaN	NaN	NaN	NaN	NaN	NaN	NaN	NaN	NaN	NaN	NaN	NaN	NaN	NaN	NaN	NaN	NaN	NaN	NaN	NaN	NaN	NaN	NaN	NaN	NaN	NaN	NaN	NaN	NaN	NaN	NaN	NaN	NaN	NaN	NaN	NaN	NaN	NaN	NaN	NaN	NaN
NaN	NaN	NaN	NaN	NaN	NaN	NaN	NaN	NaN	NaN	NaN	NaN	NaN	NaN	NaN	NaN	NaN	NaN	NaN	NaN	NaN	NaN	NaN	NaN	NaN	NaN	NaN	NaN	NaN	NaN	NaN	NaN	NaN	NaN	NaN	NaN	NaN	NaN	NaN	NaN	NaN	NaN	NaN	NaN	NaN	NaN	NaN	NaN	NaN	NaN
NaN	NaN	NaN	NaN	NaN	NaN	NaN	NaN	NaN	NaN	NaN	NaN	NaN	NaN	NaN	NaN	NaN	NaN	NaN	NaN	NaN	NaN	NaN	NaN	NaN	NaN	NaN	NaN	NaN	NaN	NaN	NaN	NaN	NaN	NaN	NaN	NaN	NaN	NaN	NaN	NaN	NaN	NaN	NaN	NaN	NaN	NaN	NaN	NaN	NaN
NaN	NaN	NaN	NaN	NaN	NaN	NaN	NaN	NaN	NaN	NaN	NaN	NaN	NaN	NaN	NaN	NaN	NaN	NaN	NaN	NaN	NaN	NaN	NaN	NaN	NaN	NaN	NaN	NaN	NaN	NaN	NaN	NaN	NaN	NaN	NaN	NaN	NaN	NaN	NaN	NaN	NaN	NaN	NaN	NaN	NaN	NaN	NaN	NaN	NaN
NaN	NaN	NaN	NaN	NaN	NaN	NaN	NaN	NaN	NaN	NaN	NaN	NaN	NaN	NaN	NaN	NaN	NaN	NaN	NaN	NaN	NaN	NaN	NaN	NaN	NaN	NaN	NaN	NaN	NaN	NaN	NaN	NaN	NaN	NaN	NaN	NaN	NaN	NaN	NaN	NaN	NaN	NaN	NaN	NaN	NaN	NaN	NaN	NaN	NaN
NaN	NaN	NaN	NaN	NaN	NaN	NaN	NaN	NaN	NaN	NaN	NaN	NaN	NaN	NaN	NaN	NaN	NaN	NaN	NaN	NaN	NaN	NaN	NaN	NaN	NaN	NaN	NaN	NaN	NaN	NaN	NaN	NaN	NaN	NaN	NaN	NaN	NaN	NaN	NaN	NaN	NaN	NaN	NaN	NaN	NaN	NaN	NaN	NaN	NaN
NaN	NaN	NaN	NaN	NaN	NaN	NaN	NaN	NaN	NaN	NaN	NaN	NaN	NaN	NaN	NaN	NaN	NaN	NaN	NaN	NaN	NaN	NaN	NaN	NaN	NaN	NaN	NaN	NaN	NaN	NaN	NaN	NaN	NaN	NaN	NaN	NaN	NaN	NaN	NaN	NaN	NaN	NaN	NaN	NaN	NaN	NaN	NaN	NaN	NaN
NaN	NaN	NaN	NaN	NaN	NaN	NaN	NaN	NaN	NaN	NaN	NaN	NaN	NaN	NaN	NaN	NaN	NaN	NaN	NaN	NaN	NaN	NaN	NaN	NaN	NaN	NaN	NaN	NaN	NaN	NaN	NaN	NaN	NaN	NaN	NaN	NaN	NaN	NaN	NaN	NaN	NaN	NaN	NaN	NaN	NaN	NaN	NaN	NaN	NaN
NaN	NaN	NaN	NaN	NaN	NaN	NaN	NaN	NaN	NaN	NaN	NaN	NaN	NaN	NaN	NaN	NaN	NaN	NaN	NaN	NaN	NaN	NaN	NaN	NaN	NaN	NaN	NaN	NaN	NaN	NaN	NaN	NaN	NaN	NaN	NaN	NaN	NaN	NaN	NaN	NaN	NaN	NaN	NaN	NaN	NaN	NaN	NaN	NaN	NaN
NaN	NaN	NaN	NaN	NaN	NaN	NaN	NaN	NaN	NaN	NaN	NaN	NaN	NaN	NaN	NaN	NaN	NaN	NaN	NaN	NaN	NaN	NaN	NaN	NaN	NaN	NaN	NaN	NaN	NaN	NaN	NaN	NaN	NaN	NaN	NaN	NaN	NaN	NaN	NaN	NaN	NaN	NaN	NaN	NaN	NaN	NaN	NaN	NaN	NaN
NaN	NaN	NaN	NaN	NaN	NaN	NaN	NaN	NaN	NaN	NaN	NaN	NaN	NaN	NaN	NaN	NaN	NaN	NaN	NaN	NaN	NaN	NaN	NaN	NaN	NaN	NaN	NaN	NaN	NaN	NaN	NaN	NaN	NaN	NaN	NaN	NaN	NaN	NaN	NaN	NaN	NaN	NaN	NaN	NaN	NaN	NaN	NaN	NaN	NaN
NaN	NaN	NaN	NaN	NaN	NaN	NaN	NaN	NaN	NaN	NaN	NaN	NaN	NaN	NaN	NaN	NaN	NaN	NaN	NaN	NaN	NaN	NaN	NaN	NaN	NaN	NaN	NaN	NaN	NaN	NaN	NaN	NaN	NaN	NaN	NaN	NaN	NaN	NaN	NaN	NaN	NaN	NaN	NaN	NaN	NaN	NaN	NaN	NaN	NaN
NaN	NaN	NaN	NaN	NaN	NaN	NaN	NaN	NaN	NaN	NaN	NaN	NaN	NaN	NaN	NaN	NaN	NaN	NaN	NaN	NaN	NaN	NaN	NaN	NaN	NaN	NaN	NaN	NaN	NaN	NaN	NaN	NaN	NaN	NaN	NaN	NaN	NaN	NaN	NaN	NaN	NaN	NaN	NaN	NaN	NaN	NaN	NaN	NaN	NaN
NaN	NaN	NaN	NaN	NaN	NaN	NaN	NaN	NaN	NaN	NaN	NaN	NaN	NaN	NaN	NaN	NaN	NaN	NaN	NaN	NaN	NaN	NaN	NaN	NaN	NaN	NaN	NaN	NaN	NaN	NaN	NaN	NaN	NaN	NaN	NaN	NaN	NaN	NaN	NaN	NaN	NaN	NaN	NaN	NaN	NaN	NaN	NaN	NaN	NaN
NaN	NaN	NaN	NaN	NaN	NaN	NaN	NaN	NaN	NaN	NaN	NaN	NaN	NaN	NaN	NaN	NaN	NaN	NaN	NaN	NaN	NaN	NaN	NaN	NaN	NaN	NaN	NaN	NaN	NaN	NaN	NaN	NaN	NaN	NaN	NaN	NaN	NaN	NaN	NaN	NaN	NaN	NaN	NaN	NaN	NaN	NaN	NaN	NaN	NaN
NaN	NaN	NaN	NaN	NaN	NaN	NaN	NaN	NaN	NaN	NaN	NaN	NaN	NaN	NaN	NaN	NaN	NaN	NaN	NaN	NaN	NaN	NaN	NaN	NaN	NaN	NaN	NaN	NaN	NaN	NaN	NaN	NaN	NaN	NaN	NaN	NaN	NaN	NaN	NaN	NaN	NaN	NaN	NaN	NaN	NaN	NaN	NaN	NaN	NaN
NaN	NaN	NaN	NaN	NaN	NaN	NaN	NaN	NaN	NaN	NaN	NaN	NaN	NaN	NaN	NaN	NaN	NaN	NaN	NaN	NaN	NaN	NaN	NaN	NaN	NaN	NaN	NaN	NaN	NaN	NaN	NaN	NaN	NaN	NaN	NaN	NaN	NaN	NaN	NaN	NaN	NaN	NaN	NaN	NaN	NaN	NaN	NaN	NaN	NaN
NaN	NaN	NaN	NaN	NaN	NaN	NaN	NaN	NaN	NaN	NaN	NaN	NaN	NaN	NaN	NaN	NaN	NaN	NaN	NaN	NaN	NaN	NaN	NaN	NaN	NaN	NaN	NaN	NaN	NaN	NaN	NaN	NaN	NaN	NaN	NaN	NaN	NaN	NaN	NaN	NaN	NaN	NaN	NaN	NaN	NaN	NaN	NaN	NaN	NaN
NaN	NaN	NaN	NaN	NaN	NaN	NaN	NaN	NaN	NaN	NaN	NaN	NaN	NaN	NaN	NaN	NaN	NaN	NaN	NaN	NaN	NaN	NaN	NaN	NaN	NaN	NaN	NaN	NaN	NaN	NaN	NaN	NaN	NaN	NaN	NaN	NaN	NaN	NaN	NaN	NaN	NaN	NaN	NaN	NaN	NaN	NaN	NaN	NaN	NaN
NaN	NaN	NaN	NaN	NaN	NaN	NaN	NaN	NaN	NaN	NaN	NaN	NaN	NaN	NaN	NaN	NaN	NaN	NaN	NaN	NaN	NaN	NaN	NaN	NaN	NaN	NaN	NaN	NaN	NaN	NaN	NaN	NaN	NaN	NaN	NaN	NaN	NaN	NaN	NaN	NaN	NaN	NaN	NaN	NaN	NaN	NaN	NaN	NaN	NaN
NaN	NaN	NaN	NaN	NaN	NaN	NaN	NaN	NaN	NaN	NaN	NaN	NaN	NaN	NaN	NaN	NaN	NaN	NaN	NaN	NaN	NaN	NaN	NaN	NaN	NaN	NaN	NaN	NaN	NaN	NaN	NaN	NaN	NaN	NaN	NaN	NaN	NaN	NaN	NaN	NaN	NaN	NaN	NaN	NaN	NaN	NaN	NaN	NaN	NaN
NaN	NaN	NaN	NaN	NaN	NaN	NaN	NaN	NaN	NaN	NaN	NaN	NaN	NaN	NaN	NaN	NaN	NaN	NaN	NaN	NaN	NaN	NaN	NaN	NaN	NaN	NaN	NaN	NaN	NaN	NaN	NaN	NaN	NaN	NaN	NaN	NaN	NaN	NaN	NaN	NaN	NaN	NaN	NaN	NaN	NaN	NaN	NaN	NaN	NaN
NaN	NaN	NaN	NaN	NaN	NaN	NaN	NaN	NaN	NaN	NaN	NaN	NaN	NaN	NaN	NaN	NaN	NaN	NaN	NaN	NaN	NaN	NaN	NaN	NaN	NaN	NaN	NaN	NaN	NaN	NaN	NaN	NaN	NaN	NaN	NaN	NaN	NaN	NaN	NaN	NaN	NaN	NaN	NaN	NaN	NaN	NaN	NaN	NaN	NaN
NaN	NaN	NaN	NaN	NaN	NaN	NaN	NaN	NaN	NaN	NaN	NaN	NaN	NaN	NaN	NaN	NaN	NaN	NaN	NaN	NaN	NaN	NaN	NaN	NaN	NaN	NaN	NaN	NaN	NaN	NaN	NaN	NaN	NaN	NaN	NaN	NaN	NaN	NaN	NaN	NaN	NaN	NaN	NaN	NaN	NaN	NaN	NaN	NaN	NaN
NaN	NaN	NaN	NaN	NaN	NaN	NaN	NaN	NaN	NaN	NaN	NaN	NaN	NaN	NaN	NaN	NaN	NaN	NaN	NaN	NaN	NaN	NaN	NaN	NaN	NaN	NaN	NaN	NaN	NaN	NaN	NaN	NaN	NaN	NaN	NaN	NaN	NaN	NaN	NaN	NaN	NaN	NaN	NaN	NaN	NaN	NaN	NaN	NaN	NaN
NaN	NaN	NaN	NaN	NaN	NaN	NaN	NaN	NaN	NaN	NaN	NaN	NaN	NaN	NaN	NaN	NaN	NaN	NaN	NaN	NaN	NaN	NaN	NaN	NaN	NaN	NaN	NaN	NaN	NaN	NaN	NaN	NaN	NaN	NaN	NaN	NaN	NaN	NaN	NaN	NaN	NaN	NaN	NaN	NaN	NaN	NaN	NaN	NaN	NaN
NaN	NaN	NaN	NaN	NaN	NaN	NaN	NaN	NaN	NaN	NaN	NaN	NaN	NaN	NaN	NaN	NaN	NaN	NaN	NaN	NaN	NaN	NaN	NaN	NaN	NaN	NaN	NaN	NaN	NaN	NaN	NaN	NaN	NaN	NaN	NaN	NaN	NaN	NaN	NaN	NaN	NaN	NaN	NaN	NaN	NaN	NaN	NaN	NaN	NaN
NaN	NaN	NaN	NaN	NaN	NaN	NaN	NaN	NaN	NaN	NaN	NaN	NaN	NaN	NaN	NaN	NaN	NaN	NaN	NaN	NaN	NaN	NaN	NaN	NaN	NaN	NaN	NaN	NaN	NaN	NaN	NaN	NaN	NaN	NaN	NaN	NaN	NaN	NaN	NaN	NaN	NaN	NaN	NaN	NaN	NaN	NaN	NaN	NaN	NaN
NaN	NaN	NaN	NaN	NaN	NaN	NaN	NaN	NaN	NaN	NaN	NaN	NaN	NaN	NaN	NaN	NaN	NaN	NaN	NaN	NaN	NaN	NaN	NaN	NaN	NaN	NaN	NaN	NaN	NaN	NaN	NaN	NaN	NaN	NaN	NaN	NaN	NaN	NaN	NaN	NaN	NaN	NaN	NaN	NaN	NaN	NaN	NaN	NaN	NaN
NaN	NaN	NaN	NaN	NaN	NaN	NaN	NaN	NaN	NaN	NaN	NaN	NaN	NaN	NaN	NaN	NaN	NaN	NaN	NaN	NaN	NaN	NaN	NaN	NaN	NaN	NaN	NaN	NaN	NaN	NaN	NaN	NaN	NaN	NaN	NaN	NaN	NaN	NaN	NaN	NaN	NaN	NaN	NaN	NaN	NaN	NaN	NaN	NaN	NaN
NaN	NaN	NaN	NaN	NaN	NaN	NaN	NaN	NaN	NaN	NaN	NaN	NaN	NaN	NaN	NaN	NaN	NaN	NaN	NaN	NaN	NaN	NaN	NaN	NaN	NaN	NaN	NaN	NaN	NaN	NaN	NaN	NaN	NaN	NaN	NaN	NaN	NaN	NaN	NaN	NaN	NaN	NaN	NaN	NaN	NaN	NaN	NaN	NaN	NaN
NaN	NaN	NaN	NaN	NaN	NaN	NaN	NaN	NaN	NaN	NaN	NaN	NaN	NaN	NaN	NaN	NaN	NaN	NaN	NaN	NaN	NaN	NaN	NaN	NaN	NaN	NaN	NaN	NaN	NaN	NaN	NaN	NaN	NaN	NaN	NaN	NaN	NaN	NaN	NaN	NaN	NaN	NaN	NaN	NaN	NaN	NaN	NaN	NaN	NaN
NaN	NaN	NaN	NaN	NaN	NaN	NaN	NaN	NaN	NaN	NaN	NaN	NaN	NaN	NaN	NaN	NaN	NaN	NaN	NaN	NaN	NaN	NaN	NaN	NaN	NaN	NaN	NaN	NaN	NaN	NaN	NaN	NaN	NaN	NaN	NaN	NaN	NaN	NaN	NaN	NaN	NaN	NaN	NaN	NaN	NaN	NaN	NaN	NaN	NaN
NaN	NaN	NaN	NaN	NaN	NaN	NaN	NaN	NaN	NaN	NaN	NaN	NaN	NaN	NaN	NaN	NaN	NaN	NaN	NaN	NaN	NaN	NaN	NaN	NaN	NaN	NaN	NaN	NaN	NaN	NaN	NaN	NaN	NaN	NaN	NaN	NaN	NaN	NaN	NaN	NaN	NaN	NaN	NaN	NaN	NaN	NaN	NaN	NaN	NaN
NaN	NaN	NaN	NaN	NaN	NaN	NaN	NaN	NaN	NaN	NaN	NaN	NaN	NaN	NaN	NaN	NaN	NaN	NaN	NaN	NaN	NaN	NaN	NaN	NaN	NaN	NaN	NaN	NaN	NaN	NaN	NaN	NaN	NaN	NaN	NaN	NaN	NaN	NaN	NaN	NaN	NaN	NaN	NaN	NaN	NaN	NaN	NaN	NaN	NaN
NaN	NaN	NaN	NaN	NaN	NaN	NaN	NaN	NaN	NaN	NaN	NaN	NaN	NaN	NaN	NaN	NaN	NaN	NaN	NaN	NaN	NaN	NaN	NaN	NaN	NaN	NaN	NaN	NaN	NaN	NaN	NaN	NaN	NaN	NaN	NaN	NaN	NaN	NaN	NaN	NaN	NaN	NaN	NaN	NaN	NaN	NaN	NaN	NaN	NaN
NaN	NaN	NaN	NaN	NaN	NaN	NaN	NaN	NaN	NaN	NaN	NaN	NaN	NaN	NaN	NaN	NaN	NaN	NaN	NaN	NaN	NaN	NaN	NaN	NaN	NaN	NaN	NaN	NaN	NaN	NaN	NaN	NaN	NaN	NaN	NaN	NaN	NaN	NaN	NaN	NaN	NaN	NaN	NaN	NaN	NaN	NaN	NaN	NaN	NaN
NaN	NaN	NaN	NaN	NaN	NaN	NaN	NaN	NaN	NaN	NaN	NaN	NaN	NaN	NaN	NaN	NaN	NaN	NaN	NaN	NaN	NaN	NaN	NaN	NaN	NaN	NaN	NaN	NaN	NaN	NaN	NaN	NaN	NaN	NaN	NaN	NaN	NaN	NaN	NaN	NaN	NaN	NaN	NaN	NaN	NaN	NaN	NaN	NaN	NaN
NaN	NaN	NaN	NaN	NaN	NaN	NaN	NaN	NaN	NaN	NaN	NaN	NaN	NaN	NaN	NaN	NaN	NaN	NaN	NaN	NaN	NaN	NaN	NaN	NaN	NaN	NaN	NaN	NaN	NaN	NaN	NaN	NaN	NaN	NaN	NaN	NaN	NaN	NaN	NaN	NaN	NaN	NaN	NaN	NaN	NaN	NaN	NaN	NaN	NaN
NaN	NaN	NaN	NaN	NaN	NaN	NaN	NaN	NaN	NaN	NaN	NaN	NaN	NaN	NaN	NaN	NaN	NaN	NaN	NaN	NaN	NaN	NaN	NaN	NaN	NaN	NaN	NaN	NaN	NaN	NaN	NaN	NaN	NaN	NaN	NaN	NaN	NaN	NaN	NaN	NaN	NaN	NaN	NaN	NaN	NaN	NaN	NaN	NaN	NaN
NaN	NaN	NaN	NaN	NaN	NaN	NaN	NaN	NaN	NaN	NaN	NaN	NaN	NaN	NaN	NaN	NaN	NaN	NaN	NaN	NaN	NaN	NaN	NaN	NaN	NaN	NaN	NaN	NaN	NaN	NaN	NaN	NaN	NaN	NaN	NaN	NaN	NaN	NaN	NaN	NaN	NaN	NaN	NaN	NaN	NaN	NaN	NaN	NaN	NaN
NaN	NaN	NaN	NaN	NaN	NaN	NaN	NaN	NaN	NaN	NaN	NaN	NaN	NaN	NaN	NaN	NaN	NaN	NaN	NaN	NaN	NaN	NaN	NaN	NaN	NaN	NaN	NaN	NaN	NaN	NaN	NaN	NaN	NaN	NaN	NaN	NaN	NaN	NaN	NaN	NaN	NaN	NaN	NaN	NaN	NaN	NaN	NaN	NaN	NaN
NaN	NaN	NaN	NaN	NaN	NaN	NaN	NaN	NaN	NaN	NaN	NaN	NaN	NaN	NaN	NaN	NaN	NaN	NaN	NaN	NaN	NaN	NaN	NaN	NaN	NaN	NaN	NaN	NaN	NaN	NaN	NaN	NaN	NaN	NaN	NaN	NaN	NaN	NaN	NaN	NaN	NaN	NaN	NaN	NaN	NaN	NaN	NaN	NaN	NaN
NaN	NaN	NaN	NaN	NaN	NaN	NaN	NaN	NaN	NaN	NaN	NaN	NaN	NaN	NaN	NaN	NaN	NaN	NaN	NaN	NaN	NaN	NaN	NaN	NaN	NaN	NaN	NaN	NaN	NaN	NaN	NaN	NaN	NaN	NaN	NaN	NaN	NaN	NaN	NaN	NaN	NaN	NaN	NaN	NaN	NaN	NaN	NaN	NaN	NaN
NaN	NaN	NaN	NaN	NaN	NaN	NaN	NaN	NaN	NaN	NaN	NaN	NaN	NaN	NaN	NaN	NaN	NaN	NaN	NaN	NaN	NaN	NaN	NaN	NaN	NaN	NaN	NaN	NaN	NaN	NaN	NaN	NaN	NaN	NaN	NaN	NaN	NaN	NaN	NaN	NaN	NaN	NaN	NaN	NaN	NaN	NaN	NaN	NaN	NaN
NaN	NaN	NaN	NaN	NaN	NaN	NaN	NaN	NaN	NaN	NaN	NaN	NaN	NaN	NaN	NaN	NaN	NaN	NaN	NaN	NaN	NaN	NaN	NaN	NaN	NaN	NaN	NaN	NaN	NaN	NaN	NaN	NaN	NaN	NaN	NaN	NaN	NaN	NaN	NaN	NaN	NaN	NaN	NaN	NaN	NaN	NaN	NaN	NaN	NaN
NaN	NaN	NaN	NaN	NaN	NaN	NaN	NaN	NaN	NaN	NaN	NaN	NaN	NaN	NaN	NaN	NaN	NaN	NaN	NaN	NaN	NaN	NaN	NaN	NaN	NaN	NaN	NaN	NaN	NaN	NaN	NaN	NaN	NaN	NaN	NaN	NaN	NaN	NaN	NaN	NaN	NaN	NaN	NaN	NaN	NaN	NaN	NaN	NaN	NaN
NaN	NaN	NaN	NaN	NaN	NaN	NaN	NaN	NaN	NaN	NaN	NaN	NaN	NaN	NaN	NaN	NaN	NaN	NaN	NaN	NaN	NaN	NaN	NaN	NaN	NaN	NaN	NaN	NaN	NaN	NaN	NaN	NaN	NaN	NaN	NaN	NaN	NaN	NaN	NaN	NaN	NaN	NaN	NaN	NaN	NaN	NaN	NaN	NaN	NaN
NaN	NaN	NaN	NaN	NaN	NaN	NaN	NaN	NaN	NaN	NaN	NaN	NaN	NaN	NaN	NaN	NaN	NaN	NaN	NaN	NaN	NaN	NaN	NaN	NaN	NaN	NaN	NaN	NaN	NaN	NaN	NaN	NaN	NaN	NaN	NaN	NaN	NaN	NaN	NaN	NaN	NaN	NaN	NaN	NaN	NaN	NaN	NaN	NaN	NaN
NaN	NaN	NaN	NaN	NaN	NaN	NaN	NaN	NaN	NaN	NaN	NaN	NaN	NaN	NaN	NaN	NaN	NaN	NaN	NaN	NaN	NaN	NaN	NaN	NaN	NaN	NaN	NaN	NaN	NaN	NaN	NaN	NaN	NaN	NaN	NaN	NaN	NaN	NaN	NaN	NaN	NaN	NaN	NaN	NaN	NaN	NaN	NaN	NaN	NaN
NaN	NaN	NaN	NaN	NaN	NaN	NaN	NaN	NaN	NaN	NaN	NaN	NaN	NaN	NaN	NaN	NaN	NaN	NaN	NaN	NaN	NaN	NaN	NaN	NaN	NaN	NaN	NaN	NaN	NaN	NaN	NaN	NaN	NaN	NaN	NaN	NaN	NaN	NaN	NaN	NaN	NaN	NaN	NaN	NaN	NaN	NaN	NaN	NaN	NaN
NaN	NaN	NaN	NaN	NaN	NaN	NaN	NaN	NaN	NaN	NaN	NaN	NaN	NaN	NaN	NaN	NaN	NaN	NaN	NaN	NaN	NaN	NaN	NaN	NaN	NaN	NaN	NaN	NaN	NaN	NaN	NaN	NaN	NaN	NaN	NaN	NaN	NaN	NaN	NaN	NaN	NaN	NaN	NaN	NaN	NaN	NaN	NaN	NaN	NaN
NaN	NaN	NaN	NaN	NaN	NaN	NaN	NaN	NaN	NaN	NaN	NaN	NaN	NaN	NaN	NaN	NaN	NaN	NaN	NaN	NaN	NaN	NaN	NaN	NaN	NaN	NaN	NaN	NaN	NaN	NaN	NaN	NaN	NaN	NaN	NaN	NaN	NaN	NaN	NaN	NaN	NaN	NaN	NaN	NaN	NaN	NaN	NaN	NaN	NaN
NaN	NaN	NaN	NaN	NaN	NaN	NaN	NaN	NaN	NaN	NaN	NaN	NaN	NaN	NaN	NaN	NaN	NaN	NaN	NaN	NaN	NaN	NaN	NaN	NaN	NaN	NaN	NaN	NaN	NaN	NaN	NaN	NaN	NaN	NaN	NaN	NaN	NaN	NaN	NaN	NaN	NaN	NaN	NaN	NaN	NaN	NaN	NaN	NaN	NaN
NaN	NaN	NaN	NaN	NaN	NaN	NaN	NaN	NaN	NaN	NaN	NaN	NaN	NaN	NaN	NaN	NaN	NaN	NaN	NaN	NaN	NaN	NaN	NaN	NaN	NaN	NaN	NaN	NaN	NaN	NaN	NaN	NaN	NaN	NaN	NaN	NaN	NaN	NaN	NaN	NaN	NaN	NaN	NaN	NaN	NaN	NaN	NaN	NaN	NaN
NaN	NaN	NaN	NaN	NaN	NaN	NaN	NaN	NaN	NaN	NaN	NaN	NaN	NaN	NaN	NaN	NaN	NaN	NaN	NaN	NaN	NaN	NaN	NaN	NaN	NaN	NaN	NaN	NaN	NaN	NaN	NaN	NaN	NaN	NaN	NaN	NaN	NaN	NaN	NaN	NaN	NaN	NaN	NaN	NaN	NaN	NaN	NaN	NaN	NaN
NaN	NaN	NaN	NaN	NaN	NaN	NaN	NaN	NaN	NaN	NaN	NaN	NaN	NaN	NaN	NaN	NaN	NaN	NaN	NaN	NaN	NaN	NaN	NaN	NaN	NaN	NaN	NaN	NaN	NaN	NaN	NaN	NaN	NaN	NaN	NaN	NaN	NaN	NaN	NaN	NaN	NaN	NaN	NaN	NaN	NaN	NaN	NaN	NaN	NaN
NaN	NaN	NaN	NaN	NaN	NaN	NaN	NaN	NaN	NaN	NaN	NaN	NaN	NaN	NaN	NaN	NaN	NaN	NaN	NaN	NaN	NaN	NaN	NaN	NaN	NaN	NaN	NaN	NaN	NaN	NaN	NaN	NaN	NaN	NaN	NaN	NaN	NaN	NaN	NaN	NaN	NaN	NaN	NaN	NaN	NaN	NaN	NaN	NaN	NaN
NaN	NaN	NaN	NaN	NaN	NaN	NaN	NaN	NaN	NaN	NaN	NaN	NaN	NaN	NaN	NaN	NaN	NaN	NaN	NaN	NaN	NaN	NaN	NaN	NaN	NaN	NaN	NaN	NaN	NaN	NaN	NaN	NaN	NaN	NaN	NaN	NaN	NaN	NaN	NaN	NaN	NaN	NaN	NaN	NaN	NaN	NaN	NaN	NaN	NaN
NaN	NaN	NaN	NaN	NaN	NaN	NaN	NaN	NaN	NaN	NaN	NaN	NaN	NaN	NaN	NaN	NaN	NaN	NaN	NaN	NaN	NaN	NaN	NaN	NaN	NaN	NaN	NaN	NaN	NaN	NaN	NaN	NaN	NaN	NaN	NaN	NaN	NaN	NaN	NaN	NaN	NaN	NaN	NaN	NaN	NaN	NaN	NaN	NaN	NaN
NaN	NaN	NaN	NaN	NaN	NaN	NaN	NaN	NaN	NaN	NaN	NaN	NaN	NaN	NaN	NaN	NaN	NaN	NaN	NaN	NaN	NaN	NaN	NaN	NaN	NaN	NaN	NaN	NaN	NaN	NaN	NaN	NaN	NaN	NaN	NaN	NaN	NaN	NaN	NaN	NaN	NaN	NaN	NaN	NaN	NaN	NaN	NaN	NaN	NaN
NaN	NaN	NaN	NaN	NaN	NaN	NaN	NaN	NaN	NaN	NaN	NaN	NaN	NaN	NaN	NaN	NaN	NaN	NaN	NaN	NaN	NaN	NaN	NaN	NaN	NaN	NaN	NaN	NaN	NaN	NaN	NaN	NaN	NaN	NaN	NaN	NaN	NaN	NaN	NaN	NaN	NaN	NaN	NaN	NaN	NaN	NaN	NaN	NaN	NaN
NaN	NaN	NaN	NaN	NaN	NaN	NaN	NaN	NaN	NaN	NaN	NaN	NaN	NaN	NaN	NaN	NaN	NaN	NaN	NaN	NaN	NaN	NaN	NaN	NaN	NaN	NaN	NaN	NaN	NaN	NaN	NaN	NaN	NaN	NaN	NaN	NaN	NaN	NaN	NaN	NaN	NaN	NaN	NaN	NaN	NaN	NaN	NaN	NaN	NaN
NaN	NaN	NaN	NaN	NaN	NaN	NaN	NaN	NaN	NaN	NaN	NaN	NaN	NaN	NaN	NaN	NaN	NaN	NaN	NaN	NaN	NaN	NaN	NaN	NaN	NaN	NaN	NaN	NaN	NaN	NaN	NaN	NaN	NaN	NaN	NaN	NaN	NaN	NaN	NaN	NaN	NaN	NaN	NaN	NaN	NaN	NaN	NaN	NaN	NaN
NaN	NaN	NaN	NaN	NaN	NaN	NaN	NaN	NaN	NaN	NaN	NaN	NaN	NaN	NaN	NaN	NaN	NaN	NaN	NaN	NaN	NaN	NaN	NaN	NaN	NaN	NaN	NaN	NaN	NaN	NaN	NaN	NaN	NaN	NaN	NaN	NaN	NaN	NaN	NaN	NaN	NaN	NaN	NaN	NaN	NaN	NaN	NaN	NaN	NaN
NaN	NaN	NaN	NaN	NaN	NaN	NaN	NaN	NaN	NaN	NaN	NaN	NaN	NaN	NaN	NaN	NaN	NaN	NaN	NaN	NaN	NaN	NaN	NaN	NaN	NaN	NaN	NaN	NaN	NaN	NaN	NaN	NaN	NaN	NaN	NaN	NaN	NaN	NaN	NaN	NaN	NaN	NaN	NaN	NaN	NaN	NaN	NaN	NaN	NaN
NaN	NaN	NaN	NaN	NaN	NaN	NaN	NaN	NaN	NaN	NaN	NaN	NaN	NaN	NaN	NaN	NaN	NaN	NaN	NaN	NaN	NaN	NaN	NaN	NaN	NaN	NaN	NaN	NaN	NaN	NaN	NaN	NaN	NaN	NaN	NaN	NaN	NaN	NaN	NaN	NaN	NaN	NaN	NaN	NaN	NaN	NaN	NaN	NaN	NaN
NaN	NaN	NaN	NaN	NaN	NaN	NaN	NaN	NaN	NaN	NaN	NaN	NaN	NaN	NaN	NaN	NaN	NaN	NaN	NaN	NaN	NaN	NaN	NaN	NaN	NaN	NaN	NaN	NaN	NaN	NaN	NaN	NaN	NaN	NaN	NaN	NaN	NaN	NaN	NaN	NaN	NaN	NaN	NaN	NaN	NaN	NaN	NaN	NaN	NaN
NaN	NaN	NaN	NaN	NaN	NaN	NaN	NaN	NaN	NaN	NaN	NaN	NaN	NaN	NaN	NaN	NaN	NaN	NaN	NaN	NaN	NaN	NaN	NaN	NaN	NaN	NaN	NaN	NaN	NaN	NaN	NaN	NaN	NaN	NaN	NaN	NaN	NaN	NaN	NaN	NaN	NaN	NaN	NaN	NaN	NaN	NaN	NaN	NaN	NaN
NaN	NaN	NaN	NaN	NaN	NaN	NaN	NaN	NaN	NaN	NaN	NaN	NaN	NaN	NaN	NaN	NaN	NaN	NaN	NaN	NaN	NaN	NaN	NaN	NaN	NaN	NaN	NaN	NaN	NaN	NaN	NaN	NaN	NaN	NaN	NaN	NaN	NaN	NaN	NaN	NaN	NaN	NaN	NaN	NaN	NaN	NaN	NaN	NaN	NaN
NaN	NaN	NaN	NaN	NaN	NaN	NaN	NaN	NaN	NaN	NaN	NaN	NaN	NaN	NaN	NaN	NaN	NaN	NaN	NaN	NaN	NaN	NaN	NaN	NaN	NaN	NaN	NaN	NaN	NaN	NaN	NaN	NaN	NaN	NaN	NaN	NaN	NaN	NaN	NaN	NaN	NaN	NaN	NaN	NaN	NaN	NaN	NaN	NaN	NaN
NaN	NaN	NaN	NaN	NaN	NaN	NaN	NaN	NaN	NaN	NaN	NaN	NaN	NaN	NaN	NaN	NaN	NaN	NaN	NaN	NaN	NaN	NaN	NaN	NaN	NaN	NaN	NaN	NaN	NaN	NaN	NaN	NaN	NaN	NaN	NaN	NaN	NaN	NaN	NaN	NaN	NaN	NaN	NaN	NaN	NaN	NaN	NaN	NaN	NaN
NaN	NaN	NaN	NaN	NaN	NaN	NaN	NaN	NaN	NaN	NaN	NaN	NaN	NaN	NaN	NaN	NaN	NaN	NaN	NaN	NaN	NaN	NaN	NaN	NaN	NaN	NaN	NaN	NaN	NaN	NaN	NaN	NaN	NaN	NaN	NaN	NaN	NaN	NaN	NaN	NaN	NaN	NaN	NaN	NaN	NaN	NaN	NaN	NaN	NaN
NaN	NaN	NaN	NaN	NaN	NaN	NaN	NaN	NaN	NaN	NaN	NaN	NaN	NaN	NaN	NaN	NaN	NaN	NaN	NaN	NaN	NaN	NaN	NaN	NaN	NaN	NaN	NaN	NaN	NaN	NaN	NaN	NaN	NaN	NaN	NaN	NaN	NaN	NaN	NaN	NaN	NaN	NaN	NaN	NaN	NaN	NaN	NaN	NaN	NaN
NaN	NaN	NaN	NaN	NaN	NaN	NaN	NaN	NaN	NaN	NaN	NaN	NaN	NaN	NaN	NaN	NaN	NaN	NaN	NaN	NaN	NaN	NaN	NaN	NaN	NaN	NaN	NaN	NaN	NaN	NaN	NaN	NaN	NaN	NaN	NaN	NaN	NaN	NaN	NaN	NaN	NaN	NaN	NaN	NaN	NaN	NaN	NaN	NaN	NaN
NaN	NaN	NaN	NaN	NaN	NaN	NaN	NaN	NaN	NaN	NaN	NaN	NaN	NaN	NaN	NaN	NaN	NaN	NaN	NaN	NaN	NaN	NaN	NaN	NaN	NaN	NaN	NaN	NaN	NaN	NaN	NaN	NaN	NaN	NaN	NaN	NaN	NaN	NaN	NaN	NaN	NaN	NaN	NaN	NaN	NaN	NaN	NaN	NaN	NaN
NaN	NaN	NaN	NaN	NaN	NaN	NaN	NaN	NaN	NaN	NaN	NaN	NaN	NaN	NaN	NaN	NaN	NaN	NaN	NaN	NaN	NaN	NaN	NaN	NaN	NaN	NaN	NaN	NaN	NaN	NaN	NaN	NaN	NaN	NaN	NaN	NaN	NaN	NaN	NaN	NaN	NaN	NaN	NaN	NaN	NaN	NaN	NaN	NaN	NaN
NaN	NaN	NaN	NaN	NaN	NaN	NaN	NaN	NaN	NaN	NaN	NaN	NaN	NaN	NaN	NaN	NaN	NaN	NaN	NaN	NaN	NaN	NaN	NaN	NaN	NaN	NaN	NaN	NaN	NaN	NaN	NaN	NaN	NaN	NaN	NaN	NaN	NaN	NaN	NaN	NaN	NaN	NaN	NaN	NaN	NaN	NaN	NaN	NaN	NaN
NaN	NaN	NaN	NaN	NaN	NaN	NaN	NaN	NaN	NaN	NaN	NaN	NaN	NaN	NaN	NaN	NaN	NaN	NaN	NaN	NaN	NaN	NaN	NaN	NaN	NaN	NaN	NaN	NaN	NaN	NaN	NaN	NaN	NaN	NaN	NaN	NaN	NaN	NaN	NaN	NaN	NaN	NaN	NaN	NaN	NaN	NaN	NaN	NaN	NaN
NaN	NaN	NaN	NaN	NaN	NaN	NaN	NaN	NaN	NaN	NaN	NaN	NaN	NaN	NaN	NaN	NaN	NaN	NaN	NaN	NaN	NaN	NaN	NaN	NaN	NaN	NaN	NaN	NaN	NaN	NaN	NaN	NaN	NaN	NaN	NaN	NaN	NaN	NaN	NaN	NaN	NaN	NaN	NaN	NaN	NaN	NaN	NaN	NaN	NaN
NaN	NaN	NaN	NaN	NaN	NaN	NaN	NaN	NaN	NaN	NaN	NaN	NaN	NaN	NaN	NaN	NaN	NaN	NaN	NaN	NaN	NaN	NaN	NaN	NaN	NaN	NaN	NaN	NaN	NaN	NaN	NaN	NaN	NaN	NaN	NaN	NaN	NaN	NaN	NaN	NaN	NaN	NaN	NaN	NaN	NaN	NaN	NaN	NaN	NaN
NaN	NaN	NaN	NaN	NaN	NaN	NaN	NaN	NaN	NaN	NaN	NaN	NaN	NaN	NaN	NaN	NaN	NaN	NaN	NaN	NaN	NaN	NaN	NaN	NaN	NaN	NaN	NaN	NaN	NaN	NaN	NaN	NaN	NaN	NaN	NaN	NaN	NaN	NaN	NaN	NaN	NaN	NaN	NaN	NaN	NaN	NaN	NaN	NaN	NaN
NaN	NaN	NaN	NaN	NaN	NaN	NaN	NaN	NaN	NaN	NaN	NaN	NaN	NaN	NaN	NaN	NaN	NaN	NaN	NaN	NaN	NaN	NaN	NaN	NaN	NaN	NaN	NaN	NaN	NaN	NaN	NaN	NaN	NaN	NaN	NaN	NaN	NaN	NaN	NaN	NaN	NaN	NaN	NaN	NaN	NaN	NaN	NaN	NaN	NaN
NaN	NaN	NaN	NaN	NaN	NaN	NaN	NaN	NaN	NaN	NaN	NaN	NaN	NaN	NaN	NaN	NaN	NaN	NaN	NaN	NaN	NaN	NaN	NaN	NaN	NaN	NaN	NaN	NaN	NaN	NaN	NaN	NaN	NaN	NaN	NaN	NaN	NaN	NaN	NaN	NaN	NaN	NaN	NaN	NaN	NaN	NaN	NaN	NaN	NaN
NaN	NaN	NaN	NaN	NaN	NaN	NaN	NaN	NaN	NaN	NaN	NaN	NaN	NaN	NaN	NaN	NaN	NaN	NaN	NaN	NaN	NaN	NaN	NaN	NaN	NaN	NaN	NaN	NaN	NaN	NaN	NaN	NaN	NaN	NaN	NaN	NaN	NaN	NaN	NaN	NaN	NaN	NaN	NaN	NaN	NaN	NaN	NaN	NaN	NaN
NaN	NaN	NaN	NaN	NaN	NaN	NaN	NaN	NaN	NaN	NaN	NaN	NaN	NaN	NaN	NaN	NaN	NaN	NaN	NaN	NaN	NaN	NaN	NaN	NaN	NaN	NaN	NaN	NaN	NaN	NaN	NaN	NaN	NaN	NaN	NaN	NaN	NaN	NaN	NaN	NaN	NaN	NaN	NaN	NaN	NaN	NaN	NaN	NaN	NaN
NaN	NaN	NaN	NaN	NaN	NaN	NaN	NaN	NaN	NaN	NaN	NaN	NaN	NaN	NaN	NaN	NaN	NaN	NaN	NaN	NaN	NaN	NaN	NaN	NaN	NaN	NaN	NaN	NaN	NaN	NaN	NaN	NaN	NaN	NaN	NaN	NaN	NaN	NaN	NaN	NaN	NaN	NaN	NaN	NaN	NaN	NaN	NaN	NaN	NaN
NaN	NaN	NaN	NaN	NaN	NaN	NaN	NaN	NaN	NaN	NaN	NaN	NaN	NaN	NaN	NaN	NaN	NaN	NaN	NaN	NaN	NaN	NaN	NaN	NaN	NaN	NaN	NaN	NaN	NaN	NaN	NaN	NaN	NaN	NaN	NaN	NaN	NaN	NaN	NaN	NaN	NaN	NaN	NaN	NaN	NaN	NaN	NaN	NaN	NaN
NaN	NaN	NaN	NaN	NaN	NaN	NaN	NaN	NaN	NaN	NaN	NaN	NaN	NaN	NaN	NaN	NaN	NaN	NaN	NaN	NaN	NaN	NaN	NaN	NaN	NaN	NaN	NaN	NaN	NaN	NaN	NaN	NaN	NaN	NaN	NaN	NaN	NaN	NaN	NaN	NaN	NaN	NaN	NaN	NaN	NaN	NaN	NaN	NaN	NaN
NaN	NaN	NaN	NaN	NaN	NaN	NaN	NaN	NaN	NaN	NaN	NaN	NaN	NaN	NaN	NaN	NaN	NaN	NaN	NaN	NaN	NaN	NaN	NaN	NaN	NaN	NaN	NaN	NaN	NaN	NaN	NaN	NaN	NaN	NaN	NaN	NaN	NaN	NaN	NaN	NaN	NaN	NaN	NaN	NaN	NaN	NaN	NaN	NaN	NaN
NaN	NaN	NaN	NaN	NaN	NaN	NaN	NaN	NaN	NaN	NaN	NaN	NaN	NaN	NaN	NaN	NaN	NaN	NaN	NaN	NaN	NaN	NaN	NaN	NaN	NaN	NaN	NaN	NaN	NaN	NaN	NaN	NaN	NaN	NaN	NaN	NaN	NaN	NaN	NaN	NaN	NaN	NaN	NaN	NaN	NaN	NaN	NaN	NaN	NaN
NaN	NaN	NaN	NaN	NaN	NaN	NaN	NaN	NaN	NaN	NaN	NaN	NaN	NaN	NaN	NaN	NaN	NaN	NaN	NaN	NaN	NaN	NaN	NaN	NaN	NaN	NaN	NaN	NaN	NaN	NaN	NaN	NaN	NaN	NaN	NaN	NaN	NaN	NaN	NaN	NaN	NaN	NaN	NaN	NaN	NaN	NaN	NaN	NaN	NaN
NaN	NaN	NaN	NaN	NaN	NaN	NaN	NaN	NaN	NaN	NaN	NaN	NaN	NaN	NaN	NaN	NaN	NaN	NaN	NaN	NaN	NaN	NaN	NaN	NaN	NaN	NaN	NaN	NaN	NaN	NaN	NaN	NaN	NaN	NaN	NaN	NaN	NaN	NaN	NaN	NaN	NaN	NaN	NaN	NaN	NaN	NaN	NaN	NaN	NaN
NaN	NaN	NaN	NaN	NaN	NaN	NaN	NaN	NaN	NaN	NaN	NaN	NaN	NaN	NaN	NaN	NaN	NaN	NaN	NaN	NaN	NaN	NaN	NaN	NaN	NaN	NaN	NaN	NaN	NaN	NaN	NaN	NaN	NaN	NaN	NaN	NaN	NaN	NaN	NaN	NaN	NaN	NaN	NaN	NaN	NaN	NaN	NaN	NaN	NaN
NaN	NaN	NaN	NaN	NaN	NaN	NaN	NaN	NaN	NaN	NaN	NaN	NaN	NaN	NaN	NaN	NaN	NaN	NaN	NaN	NaN	NaN	NaN	NaN	NaN	NaN	NaN	NaN	NaN	NaN	NaN	NaN	NaN	NaN	NaN	NaN	NaN	NaN	NaN	NaN	NaN	NaN	NaN	NaN	NaN	NaN	NaN	NaN	NaN	NaN
NaN	NaN	NaN	NaN	NaN	NaN	NaN	NaN	NaN	NaN	NaN	NaN	NaN	NaN	NaN	NaN	NaN	NaN	NaN	NaN	NaN	NaN	NaN	NaN	NaN	NaN	NaN	NaN	NaN	NaN	NaN	NaN	NaN	NaN	NaN	NaN	NaN	NaN	NaN	NaN	NaN	NaN	NaN	NaN	NaN	NaN	NaN	NaN	NaN	NaN
NaN	NaN	NaN	NaN	NaN	NaN	NaN	NaN	NaN	NaN	NaN	NaN	NaN	NaN	NaN	NaN	NaN	NaN	NaN	NaN	NaN	NaN	NaN	NaN	NaN	NaN	NaN	NaN	NaN	NaN	NaN	NaN	NaN	NaN	NaN	NaN	NaN	NaN	NaN	NaN	NaN	NaN	NaN	NaN	NaN	NaN	NaN	NaN	NaN	NaN
NaN	NaN	NaN	NaN	NaN	NaN	NaN	NaN	NaN	NaN	NaN	NaN	NaN	NaN	NaN	NaN	NaN	NaN	NaN	NaN	NaN	NaN	NaN	NaN	NaN	NaN	NaN	NaN	NaN	NaN	NaN	NaN	NaN	NaN	NaN	NaN	NaN	NaN	NaN	NaN	NaN	NaN	NaN	NaN	NaN	NaN	NaN	NaN	NaN	NaN
NaN	NaN	NaN	NaN	NaN	NaN	NaN	NaN	NaN	NaN	NaN	NaN	NaN	NaN	NaN	NaN	NaN	NaN	NaN	NaN	NaN	NaN	NaN	NaN	NaN	NaN	NaN	NaN	NaN	NaN	NaN	NaN	NaN	NaN	NaN	NaN	NaN	NaN	NaN	NaN	NaN	NaN	NaN	NaN	NaN	NaN	NaN	NaN	NaN	NaN
NaN	NaN	NaN	NaN	NaN	NaN	NaN	NaN	NaN	NaN	NaN	NaN	NaN	NaN	NaN	NaN	NaN	NaN	NaN	NaN	NaN	NaN	NaN	NaN	NaN	NaN	NaN	NaN	NaN	NaN	NaN	NaN	NaN	NaN	NaN	NaN	NaN	NaN	NaN	NaN	NaN	NaN	NaN	NaN	NaN	NaN	NaN	NaN	NaN	NaN
NaN	NaN	NaN	NaN	NaN	NaN	NaN	NaN	NaN	NaN	NaN	NaN	NaN	NaN	NaN	NaN	NaN	NaN	NaN	NaN	NaN	NaN	NaN	NaN	NaN	NaN	NaN	NaN	NaN	NaN	NaN	NaN	NaN	NaN	NaN	NaN	NaN	NaN	NaN	NaN	NaN	NaN	NaN	NaN	NaN	NaN	NaN	NaN	NaN	NaN
NaN	NaN	NaN	NaN	NaN	NaN	NaN	NaN	NaN	NaN	NaN	NaN	NaN	NaN	NaN	NaN	NaN	NaN	NaN	NaN	NaN	NaN	NaN	NaN	NaN	NaN	NaN	NaN	NaN	NaN	NaN	NaN	NaN	NaN	NaN	NaN	NaN	NaN	NaN	NaN	NaN	NaN	NaN	NaN	NaN	NaN	NaN	NaN	NaN	NaN
NaN	NaN	NaN	NaN	NaN	NaN	NaN	NaN	NaN	NaN	NaN	NaN	NaN	NaN	NaN	NaN	NaN	NaN	NaN	NaN	NaN	NaN	NaN	NaN	NaN	NaN	NaN	NaN	NaN	NaN	NaN	NaN	NaN	NaN	NaN	NaN	NaN	NaN	NaN	NaN	NaN	NaN	NaN	NaN	NaN	NaN	NaN	NaN	NaN	NaN
NaN	NaN	NaN	NaN	NaN	NaN	NaN	NaN	NaN	NaN	NaN	NaN	NaN	NaN	NaN	NaN	NaN	NaN	NaN	NaN	NaN	NaN	NaN	NaN	NaN	NaN	NaN	NaN	NaN	NaN	NaN	NaN	NaN	NaN	NaN	NaN	NaN	NaN	NaN	NaN	NaN	NaN	NaN	NaN	NaN	NaN	NaN	NaN	NaN	NaN
NaN	NaN	NaN	NaN	NaN	NaN	NaN	NaN	NaN	NaN	NaN	NaN	NaN	NaN	NaN	NaN	NaN	NaN	NaN	NaN	NaN	NaN	NaN	NaN	NaN	NaN	NaN	NaN	NaN	NaN	NaN	NaN	NaN	NaN	NaN	NaN	NaN	NaN	NaN	NaN	NaN	NaN	NaN	NaN	NaN	NaN	NaN	NaN	NaN	NaN
NaN	NaN	NaN	NaN	NaN	NaN	NaN	NaN	NaN	NaN	NaN	NaN	NaN	NaN	NaN	NaN	NaN	NaN	NaN	NaN	NaN	NaN	NaN	NaN	NaN	NaN	NaN	NaN	NaN	NaN	NaN	NaN	NaN	NaN	NaN	NaN	NaN	NaN	NaN	NaN	NaN	NaN	NaN	NaN	NaN	NaN	NaN	NaN	NaN	NaN
NaN	NaN	NaN	NaN	NaN	NaN	NaN	NaN	NaN	NaN	NaN	NaN	NaN	NaN	NaN	NaN	NaN	NaN	NaN	NaN	NaN	NaN	NaN	NaN	NaN	NaN	NaN	NaN	NaN	NaN	NaN	NaN	NaN	NaN	NaN	NaN	NaN	NaN	NaN	NaN	NaN	NaN	NaN	NaN	NaN	NaN	NaN	NaN	NaN	NaN
NaN	NaN	NaN	NaN	NaN	NaN	NaN	NaN	NaN	NaN	NaN	NaN	NaN	NaN	NaN	NaN	NaN	NaN	NaN	NaN	NaN	NaN	NaN	NaN	NaN	NaN	NaN	NaN	NaN	NaN	NaN	NaN	NaN	NaN	NaN	NaN	NaN	NaN	NaN	NaN	NaN	NaN	NaN	NaN	NaN	NaN	NaN	NaN	NaN	NaN
NaN	NaN	NaN	NaN	NaN	NaN	NaN	NaN	NaN	NaN	NaN	NaN	NaN	NaN	NaN	NaN	NaN	NaN	NaN	NaN	NaN	NaN	NaN	NaN	NaN	NaN	NaN	NaN	NaN	NaN	NaN	NaN	NaN	NaN	NaN	NaN	NaN	NaN	NaN	NaN	NaN	NaN	NaN	NaN	NaN	NaN	NaN	NaN	NaN	NaN
NaN	NaN	NaN	NaN	NaN	NaN	NaN	NaN	NaN	NaN	NaN	NaN	NaN	NaN	NaN	NaN	NaN	NaN	NaN	NaN	NaN	NaN	NaN	NaN	NaN	NaN	NaN	NaN	NaN	NaN	NaN	NaN	NaN	NaN	NaN	NaN	NaN	NaN	NaN	NaN	NaN	NaN	NaN	NaN	NaN	NaN	NaN	NaN	NaN	NaN
NaN	NaN	NaN	NaN	NaN	NaN	NaN	NaN	NaN	NaN	NaN	NaN	NaN	NaN	NaN	NaN	NaN	NaN	NaN	NaN	NaN	NaN	NaN	NaN	NaN	NaN	NaN	NaN	NaN	NaN	NaN	NaN	NaN	NaN	NaN	NaN	NaN	NaN	NaN	NaN	NaN	NaN	NaN	NaN	NaN	NaN	NaN	NaN	NaN	NaN
NaN	NaN	NaN	NaN	NaN	NaN	NaN	NaN	NaN	NaN	NaN	NaN	NaN	NaN	NaN	NaN	NaN	NaN	NaN	NaN	NaN	NaN	NaN	NaN	NaN	NaN	NaN	NaN	NaN	NaN	NaN	NaN	NaN	NaN	NaN	NaN	NaN	NaN	NaN	NaN	NaN	NaN	NaN	NaN	NaN	NaN	NaN	NaN	NaN	NaN
NaN	NaN	NaN	NaN	NaN	NaN	NaN	NaN	NaN	NaN	NaN	NaN	NaN	NaN	NaN	NaN	NaN	NaN	NaN	NaN	NaN	NaN	NaN	NaN	NaN	NaN	NaN	NaN	NaN	NaN	NaN	NaN	NaN	NaN	NaN	NaN	NaN	NaN	NaN	NaN	NaN	NaN	NaN	NaN	NaN	NaN	NaN	NaN	NaN	NaN
NaN	NaN	NaN	NaN	NaN	NaN	NaN	NaN	NaN	NaN	NaN	NaN	NaN	NaN	NaN	NaN	NaN	NaN	NaN	NaN	NaN	NaN	NaN	NaN	NaN	NaN	NaN	NaN	NaN	NaN	NaN	NaN	NaN	NaN	NaN	NaN	NaN	NaN	NaN	NaN	NaN	NaN	NaN	NaN	NaN	NaN	NaN	NaN	NaN	NaN
NaN	NaN	NaN	NaN	NaN	NaN	NaN	NaN	NaN	NaN	NaN	NaN	NaN	NaN	NaN	NaN	NaN	NaN	NaN	NaN	NaN	NaN	NaN	NaN	NaN	NaN	NaN	NaN	NaN	NaN	NaN	NaN	NaN	NaN	NaN	NaN	NaN	NaN	NaN	NaN	NaN	NaN	NaN	NaN	NaN	NaN	NaN	NaN	NaN	NaN
NaN	NaN	NaN	NaN	NaN	NaN	NaN	NaN	NaN	NaN	NaN	NaN	NaN	NaN	NaN	NaN	NaN	NaN	NaN	NaN	NaN	NaN	NaN	NaN	NaN	NaN	NaN	NaN	NaN	NaN	NaN	NaN	NaN	NaN	NaN	NaN	NaN	NaN	NaN	NaN	NaN	NaN	NaN	NaN	NaN	NaN	NaN	NaN	NaN	NaN
NaN	NaN	NaN	NaN	NaN	NaN	NaN	NaN	NaN	NaN	NaN	NaN	NaN	NaN	NaN	NaN	NaN	NaN	NaN	NaN	NaN	NaN	NaN	NaN	NaN	NaN	NaN	NaN	NaN	NaN	NaN	NaN	NaN	NaN	NaN	NaN	NaN	NaN	NaN	NaN	NaN	NaN	NaN	NaN	NaN	NaN	NaN	NaN	NaN	NaN
NaN	NaN	NaN	NaN	NaN	NaN	NaN	NaN	NaN	NaN	NaN	NaN	NaN	NaN	NaN	NaN	NaN	NaN	NaN	NaN	NaN	NaN	NaN	NaN	NaN	NaN	NaN	NaN	NaN	NaN	NaN	NaN	NaN	NaN	NaN	NaN	NaN	NaN	NaN	NaN	NaN	NaN	NaN	NaN	NaN	NaN	NaN	NaN	NaN	NaN
NaN	NaN	NaN	NaN	NaN	NaN	NaN	NaN	NaN	NaN	NaN	NaN	NaN	NaN	NaN	NaN	NaN	NaN	NaN	NaN	NaN	NaN	NaN	NaN	NaN	NaN	NaN	NaN	NaN	NaN	NaN	NaN	NaN	NaN	NaN	NaN	NaN	NaN	NaN	NaN	NaN	NaN	NaN	NaN	NaN	NaN	NaN	NaN	NaN	NaN
NaN	NaN	NaN	NaN	NaN	NaN	NaN	NaN	NaN	NaN	NaN	NaN	NaN	NaN	NaN	NaN	NaN	NaN	NaN	NaN	NaN	NaN	NaN	NaN	NaN	NaN	NaN	NaN	NaN	NaN	NaN	NaN	NaN	NaN	NaN	NaN	NaN	NaN	NaN	NaN	NaN	NaN	NaN	NaN	NaN	NaN	NaN	NaN	NaN	NaN
NaN	NaN	NaN	NaN	NaN	NaN	NaN	NaN	NaN	NaN	NaN	NaN	NaN	NaN	NaN	NaN	NaN	NaN	NaN	NaN	NaN	NaN	NaN	NaN	NaN	NaN	NaN	NaN	NaN	NaN	NaN	NaN	NaN	NaN	NaN	NaN	NaN	NaN	NaN	NaN	NaN	NaN	NaN	NaN	NaN	NaN	NaN	NaN	NaN	NaN
NaN	NaN	NaN	NaN	NaN	NaN	NaN	NaN	NaN	NaN	NaN	NaN	NaN	NaN	NaN	NaN	NaN	NaN	NaN	NaN	NaN	NaN	NaN	NaN	NaN	NaN	NaN	NaN	NaN	NaN	NaN	NaN	NaN	NaN	NaN	NaN	NaN	NaN	NaN	NaN	NaN	NaN	NaN	NaN	NaN	NaN	NaN	NaN	NaN	NaN
NaN	NaN	NaN	NaN	NaN	NaN	NaN	NaN	NaN	NaN	NaN	NaN	NaN	NaN	NaN	NaN	NaN	NaN	NaN	NaN	NaN	NaN	NaN	NaN	NaN	NaN	NaN	NaN	NaN	NaN	NaN	NaN	NaN	NaN	NaN	NaN	NaN	NaN	NaN	NaN	NaN	NaN	NaN	NaN	NaN	NaN	NaN	NaN	NaN	NaN
NaN	NaN	NaN	NaN	NaN	NaN	NaN	NaN	NaN	NaN	NaN	NaN	NaN	NaN	NaN	NaN	NaN	NaN	NaN	NaN	NaN	NaN	NaN	NaN	NaN	NaN	NaN	NaN	NaN	NaN	NaN	NaN	NaN	NaN	NaN	NaN	NaN	NaN	NaN	NaN	NaN	NaN	NaN	NaN	NaN	NaN	NaN	NaN	NaN	NaN
NaN	NaN	NaN	NaN	NaN	NaN	NaN	NaN	NaN	NaN	NaN	NaN	NaN	NaN	NaN	NaN	NaN	NaN	NaN	NaN	NaN	NaN	NaN	NaN	NaN	NaN	NaN	NaN	NaN	NaN	NaN	NaN	NaN	NaN	NaN	NaN	NaN	NaN	NaN	NaN	NaN	NaN	NaN	NaN	NaN	NaN	NaN	NaN	NaN	NaN
NaN	NaN	NaN	NaN	NaN	NaN	NaN	NaN	NaN	NaN	NaN	NaN	NaN	NaN	NaN	NaN	NaN	NaN	NaN	NaN	NaN	NaN	NaN	NaN	NaN	NaN	NaN	NaN	NaN	NaN	NaN	NaN	NaN	NaN	NaN	NaN	NaN	NaN	NaN	NaN	NaN	NaN	NaN	NaN	NaN	NaN	NaN	NaN	NaN	NaN
NaN	NaN	NaN	NaN	NaN	NaN	NaN	NaN	NaN	NaN	NaN	NaN	NaN	NaN	NaN	NaN	NaN	NaN	NaN	NaN	NaN	NaN	NaN	NaN	NaN	NaN	NaN	NaN	NaN	NaN	NaN	NaN	NaN	NaN	NaN	NaN	NaN	NaN	NaN	NaN	NaN	NaN	NaN	NaN	NaN	NaN	NaN	NaN	NaN	NaN
NaN	NaN	NaN	NaN	NaN	NaN	NaN	NaN	NaN	NaN	NaN	NaN	NaN	NaN	NaN	NaN	NaN	NaN	NaN	NaN	NaN	NaN	NaN	NaN	NaN	NaN	NaN	NaN	NaN	NaN	NaN	NaN	NaN	NaN	NaN	NaN	NaN	NaN	NaN	NaN	NaN	NaN	NaN	NaN	NaN	NaN	NaN	NaN	NaN	NaN
NaN	NaN	NaN	NaN	NaN	NaN	NaN	NaN	NaN	NaN	NaN	NaN	NaN	NaN	NaN	NaN	NaN	NaN	NaN	NaN	NaN	NaN	NaN	NaN	NaN	NaN	NaN	NaN	NaN	NaN	NaN	NaN	NaN	NaN	NaN	NaN	NaN	NaN	NaN	NaN	NaN	NaN	NaN	NaN	NaN	NaN	NaN	NaN	NaN	NaN
NaN	NaN	NaN	NaN	NaN	NaN	NaN	NaN	NaN	NaN	NaN	NaN	NaN	NaN	NaN	NaN	NaN	NaN	NaN	NaN	NaN	NaN	NaN	NaN	NaN	NaN	NaN	NaN	NaN	NaN	NaN	NaN	NaN	NaN	NaN	NaN	NaN	NaN	NaN	NaN	NaN	NaN	NaN	NaN	NaN	NaN	NaN	NaN	NaN	NaN
NaN	NaN	NaN	NaN	NaN	NaN	NaN	NaN	NaN	NaN	NaN	NaN	NaN	NaN	NaN	NaN	NaN	NaN	NaN	NaN	NaN	NaN	NaN	NaN	NaN	NaN	NaN	NaN	NaN	NaN	NaN	NaN	NaN	NaN	NaN	NaN	NaN	NaN	NaN	NaN	NaN	NaN	NaN	NaN	NaN	NaN	NaN	NaN	NaN	NaN
NaN	NaN	NaN	NaN	NaN	NaN	NaN	NaN	NaN	NaN	NaN	NaN	NaN	NaN	NaN	NaN	NaN	NaN	NaN	NaN	NaN	NaN	NaN	NaN	NaN	NaN	NaN	NaN	NaN	NaN	NaN	NaN	NaN	NaN	NaN	NaN	NaN	NaN	NaN	NaN	NaN	NaN	NaN	NaN	NaN	NaN	NaN	NaN	NaN	NaN
NaN	NaN	NaN	NaN	NaN	NaN	NaN	NaN	NaN	NaN	NaN	NaN	NaN	NaN	NaN	NaN	NaN	NaN	NaN	NaN	NaN	NaN	NaN	NaN	NaN	NaN	NaN	NaN	NaN	NaN	NaN	NaN	NaN	NaN	NaN	NaN	NaN	NaN	NaN	NaN	NaN	NaN	NaN	NaN	NaN	NaN	NaN	NaN	NaN	NaN
NaN	NaN	NaN	NaN	NaN	NaN	NaN	NaN	NaN	NaN	NaN	NaN	NaN	NaN	NaN	NaN	NaN	NaN	NaN	NaN	NaN	NaN	NaN	NaN	NaN	NaN	NaN	NaN	NaN	NaN	NaN	NaN	NaN	NaN	NaN	NaN	NaN	NaN	NaN	NaN	NaN	NaN	NaN	NaN	NaN	NaN	NaN	NaN	NaN	NaN
NaN	NaN	NaN	NaN	NaN	NaN	NaN	NaN	NaN	NaN	NaN	NaN	NaN	NaN	NaN	NaN	NaN	NaN	NaN	NaN	NaN	NaN	NaN	NaN	NaN	NaN	NaN	NaN	NaN	NaN	NaN	NaN	NaN	NaN	NaN	NaN	NaN	NaN	NaN	NaN	NaN	NaN	NaN	NaN	NaN	NaN	NaN	NaN	NaN	NaN
NaN	NaN	NaN	NaN	NaN	NaN	NaN	NaN	NaN	NaN	NaN	NaN	NaN	NaN	NaN	NaN	NaN	NaN	NaN	NaN	NaN	NaN	NaN	NaN	NaN	NaN	NaN	NaN	NaN	NaN	NaN	NaN	NaN	NaN	NaN	NaN	NaN	NaN	NaN	NaN	NaN	NaN	NaN	NaN	NaN	NaN	NaN	NaN	NaN	NaN
NaN	NaN	NaN	NaN	NaN	NaN	NaN	NaN	NaN	NaN	NaN	NaN	NaN	NaN	NaN	NaN	NaN	NaN	NaN	NaN	NaN	NaN	NaN	NaN	NaN	NaN	NaN	NaN	NaN	NaN	NaN	NaN	NaN	NaN	NaN	NaN	NaN	NaN	NaN	NaN	NaN	NaN	NaN	NaN	NaN	NaN	NaN	NaN	NaN	NaN
NaN	NaN	NaN	NaN	NaN	NaN	NaN	NaN	NaN	NaN	NaN	NaN	NaN	NaN	NaN	NaN	NaN	NaN	NaN	NaN	NaN	NaN	NaN	NaN	NaN	NaN	NaN	NaN	NaN	NaN	NaN	NaN	NaN	NaN	NaN	NaN	NaN	NaN	NaN	NaN	NaN	NaN	NaN	NaN	NaN	NaN	NaN	NaN	NaN	NaN
NaN	NaN	NaN	NaN	NaN	NaN	NaN	NaN	NaN	NaN	NaN	NaN	NaN	NaN	NaN	NaN	NaN	NaN	NaN	NaN	NaN	NaN	NaN	NaN	NaN	NaN	NaN	NaN	NaN	NaN	NaN	NaN	NaN	NaN	NaN	NaN	NaN	NaN	NaN	NaN	NaN	NaN	NaN	NaN	NaN	NaN	NaN	NaN	NaN	NaN
NaN	NaN	NaN	NaN	NaN	NaN	NaN	NaN	NaN	NaN	NaN	NaN	NaN	NaN	NaN	NaN	NaN	NaN	NaN	NaN	NaN	NaN	NaN	NaN	NaN	NaN	NaN	NaN	NaN	NaN	NaN	NaN	NaN	NaN	NaN	NaN	NaN	NaN	NaN	NaN	NaN	NaN	NaN	NaN	NaN	NaN	NaN	NaN	NaN	NaN
NaN	NaN	NaN	NaN	NaN	NaN	NaN	NaN	NaN	NaN	NaN	NaN	NaN	NaN	NaN	NaN	NaN	NaN	NaN	NaN	NaN	NaN	NaN	NaN	NaN	NaN	NaN	NaN	NaN	NaN	NaN	NaN	NaN	NaN	NaN	NaN	NaN	NaN	NaN	NaN	NaN	NaN	NaN	NaN	NaN	NaN	NaN	NaN	NaN	NaN
NaN	NaN	NaN	NaN	NaN	NaN	NaN	NaN	NaN	NaN	NaN	NaN	NaN	NaN	NaN	NaN	NaN	NaN	NaN	NaN	NaN	NaN	NaN	NaN	NaN	NaN	NaN	NaN	NaN	NaN	NaN	NaN	NaN	NaN	NaN	NaN	NaN	NaN	NaN	NaN	NaN	NaN	NaN	NaN	NaN	NaN	NaN	NaN	NaN	NaN
NaN	NaN	NaN	NaN	NaN	NaN	NaN	NaN	NaN	NaN	NaN	NaN	NaN	NaN	NaN	NaN	NaN	NaN	NaN	NaN	NaN	NaN	NaN	NaN	NaN	NaN	NaN	NaN	NaN	NaN	NaN	NaN	NaN	NaN	NaN	NaN	NaN	NaN	NaN	NaN	NaN	NaN	NaN	NaN	NaN	NaN	NaN	NaN	NaN	NaN
NaN	NaN	NaN	NaN	NaN	NaN	NaN	NaN	NaN	NaN	NaN	NaN	NaN	NaN	NaN	NaN	NaN	NaN	NaN	NaN	NaN	NaN	NaN	NaN	NaN	NaN	NaN	NaN	NaN	NaN	NaN	NaN	NaN	NaN	NaN	NaN	NaN	NaN	NaN	NaN	NaN	NaN	NaN	NaN	NaN	NaN	NaN	NaN	NaN	NaN
NaN	NaN	NaN	NaN	NaN	NaN	NaN	NaN	NaN	NaN	NaN	NaN	NaN	NaN	NaN	NaN	NaN	NaN	NaN	NaN	NaN	NaN	NaN	NaN	NaN	NaN	NaN	NaN	NaN	NaN	NaN	NaN	NaN	NaN	NaN	NaN	NaN	NaN	NaN	NaN	NaN	NaN	NaN	NaN	NaN	NaN	NaN	NaN	NaN	NaN
NaN	NaN	NaN	NaN	NaN	NaN	NaN	NaN	NaN	NaN	NaN	NaN	NaN	NaN	NaN	NaN	NaN	NaN	NaN	NaN	NaN	NaN	NaN	NaN	NaN	NaN	NaN	NaN	NaN	NaN	NaN	NaN	NaN	NaN	NaN	NaN	NaN	NaN	NaN	NaN	NaN	NaN	NaN	NaN	NaN	NaN	NaN	NaN	NaN	NaN
NaN	NaN	NaN	NaN	NaN	NaN	NaN	NaN	NaN	NaN	NaN	NaN	NaN	NaN	NaN	NaN	NaN	NaN	NaN	NaN	NaN	NaN	NaN	NaN	NaN	NaN	NaN	NaN	NaN	NaN	NaN	NaN	NaN	NaN	NaN	NaN	NaN	NaN	NaN	NaN	NaN	NaN	NaN	NaN	NaN	NaN	NaN	NaN	NaN	NaN
NaN	NaN	NaN	NaN	NaN	NaN	NaN	NaN	NaN	NaN	NaN	NaN	NaN	NaN	NaN	NaN	NaN	NaN	NaN	NaN	NaN	NaN	NaN	NaN	NaN	NaN	NaN	NaN	NaN	NaN	NaN	NaN	NaN	NaN	NaN	NaN	NaN	NaN	NaN	NaN	NaN	NaN	NaN	NaN	NaN	NaN	NaN	NaN	NaN	NaN
NaN	NaN	NaN	NaN	NaN	NaN	NaN	NaN	NaN	NaN	NaN	NaN	NaN	NaN	NaN	NaN	NaN	NaN	NaN	NaN	NaN	NaN	NaN	NaN	NaN	NaN	NaN	NaN	NaN	NaN	NaN	NaN	NaN	NaN	NaN	NaN	NaN	NaN	NaN	NaN	NaN	NaN	NaN	NaN	NaN	NaN	NaN	NaN	NaN	NaN
NaN	NaN	NaN	NaN	NaN	NaN	NaN	NaN	NaN	NaN	NaN	NaN	NaN	NaN	NaN	NaN	NaN	NaN	NaN	NaN	NaN	NaN	NaN	NaN	NaN	NaN	NaN	NaN	NaN	NaN	NaN	NaN	NaN	NaN	NaN	NaN	NaN	NaN	NaN	NaN	NaN	NaN	NaN	NaN	NaN	NaN	NaN	NaN	NaN	NaN
NaN	NaN	NaN	NaN	NaN	NaN	NaN	NaN	NaN	NaN	NaN	NaN	NaN	NaN	NaN	NaN	NaN	NaN	NaN	NaN	NaN	NaN	NaN	NaN	NaN	NaN	NaN	NaN	NaN	NaN	NaN	NaN	NaN	NaN	NaN	NaN	NaN	NaN	NaN	NaN	NaN	NaN	NaN	NaN	NaN	NaN	NaN	NaN	NaN	NaN
NaN	NaN	NaN	NaN	NaN	NaN	NaN	NaN	NaN	NaN	NaN	NaN	NaN	NaN	NaN	NaN	NaN	NaN	NaN	NaN	NaN	NaN	NaN	NaN	NaN	NaN	NaN	NaN	NaN	NaN	NaN	NaN	NaN	NaN	NaN	NaN	NaN	NaN	NaN	NaN	NaN	NaN	NaN	NaN	NaN	NaN	NaN	NaN	NaN	NaN
NaN	NaN	NaN	NaN	NaN	NaN	NaN	NaN	NaN	NaN	NaN	NaN	NaN	NaN	NaN	NaN	NaN	NaN	NaN	NaN	NaN	NaN	NaN	NaN	NaN	NaN	NaN	NaN	NaN	NaN	NaN	NaN	NaN	NaN	NaN	NaN	NaN	NaN	NaN	NaN	NaN	NaN	NaN	NaN	NaN	NaN	NaN	NaN	NaN	NaN
NaN	NaN	NaN	NaN	NaN	NaN	NaN	NaN	NaN	NaN	NaN	NaN	NaN	NaN	NaN	NaN	NaN	NaN	NaN	NaN	NaN	NaN	NaN	NaN	NaN	NaN	NaN	NaN	NaN	NaN	NaN	NaN	NaN	NaN	NaN	NaN	NaN	NaN	NaN	NaN	NaN	NaN	NaN	NaN	NaN	NaN	NaN	NaN	NaN	NaN
NaN	NaN	NaN	NaN	NaN	NaN	NaN	NaN	NaN	NaN	NaN	NaN	NaN	NaN	NaN	NaN	NaN	NaN	NaN	NaN	NaN	NaN	NaN	NaN	NaN	NaN	NaN	NaN	NaN	NaN	NaN	NaN	NaN	NaN	NaN	NaN	NaN	NaN	NaN	NaN	NaN	NaN	NaN	NaN	NaN	NaN	NaN	NaN	NaN	NaN
NaN	NaN	NaN	NaN	NaN	NaN	NaN	NaN	NaN	NaN	NaN	NaN	NaN	NaN	NaN	NaN	NaN	NaN	NaN	NaN	NaN	NaN	NaN	NaN	NaN	NaN	NaN	NaN	NaN	NaN	NaN	NaN	NaN	NaN	NaN	NaN	NaN	NaN	NaN	NaN	NaN	NaN	NaN	NaN	NaN	NaN	NaN	NaN	NaN	NaN
NaN	NaN	NaN	NaN	NaN	NaN	NaN	NaN	NaN	NaN	NaN	NaN	NaN	NaN	NaN	NaN	NaN	NaN	NaN	NaN	NaN	NaN	NaN	NaN	NaN	NaN	NaN	NaN	NaN	NaN	NaN	NaN	NaN	NaN	NaN	NaN	NaN	NaN	NaN	NaN	NaN	NaN	NaN	NaN	NaN	NaN	NaN	NaN	NaN	NaN
NaN	NaN	NaN	NaN	NaN	NaN	NaN	NaN	NaN	NaN	NaN	NaN	NaN	NaN	NaN	NaN	NaN	NaN	NaN	NaN	NaN	NaN	NaN	NaN	NaN	NaN	NaN	NaN	NaN	NaN	NaN	NaN	NaN	NaN	NaN	NaN	NaN	NaN	NaN	NaN	NaN	NaN	NaN	NaN	NaN	NaN	NaN	NaN	NaN	NaN
NaN	NaN	NaN	NaN	NaN	NaN	NaN	NaN	NaN	NaN	NaN	NaN	NaN	NaN	NaN	NaN	NaN	NaN	NaN	NaN	NaN	NaN	NaN	NaN	NaN	NaN	NaN	NaN	NaN	NaN	NaN	NaN	NaN	NaN	NaN	NaN	NaN	NaN	NaN	NaN	NaN	NaN	NaN	NaN	NaN	NaN	NaN	NaN	NaN	NaN
NaN	NaN	NaN	NaN	NaN	NaN	NaN	NaN	NaN	NaN	NaN	NaN	NaN	NaN	NaN	NaN	NaN	NaN	NaN	NaN	NaN	NaN	NaN	NaN	NaN	NaN	NaN	NaN	NaN	NaN	NaN	NaN	NaN	NaN	NaN	NaN	NaN	NaN	NaN	NaN	NaN	NaN	NaN	NaN	NaN	NaN	NaN	NaN	NaN	NaN
NaN	NaN	NaN	NaN	NaN	NaN	NaN	NaN	NaN	NaN	NaN	NaN	NaN	NaN	NaN	NaN	NaN	NaN	NaN	NaN	NaN	NaN	NaN	NaN	NaN	NaN	NaN	NaN	NaN	NaN	NaN	NaN	NaN	NaN	NaN	NaN	NaN	NaN	NaN	NaN	NaN	NaN	NaN	NaN	NaN	NaN	NaN	NaN	NaN	NaN
NaN	NaN	NaN	NaN	NaN	NaN	NaN	NaN	NaN	NaN	NaN	NaN	NaN	NaN	NaN	NaN	NaN	NaN	NaN	NaN	NaN	NaN	NaN	NaN	NaN	NaN	NaN	NaN	NaN	NaN	NaN	NaN	NaN	NaN	NaN	NaN	NaN	NaN	NaN	NaN	NaN	NaN	NaN	NaN	NaN	NaN	NaN	NaN	NaN	NaN
NaN	NaN	NaN	NaN	NaN	NaN	NaN	NaN	NaN	NaN	NaN	NaN	NaN	NaN	NaN	NaN	NaN	NaN	NaN	NaN	NaN	NaN	NaN	NaN	NaN	NaN	NaN	NaN	NaN	NaN	NaN	NaN	NaN	NaN	NaN	NaN	NaN	NaN	NaN	NaN	NaN	NaN	NaN	NaN	NaN	NaN	NaN	NaN	NaN	NaN
NaN	NaN	NaN	NaN	NaN	NaN	NaN	NaN	NaN	NaN	NaN	NaN	NaN	NaN	NaN	NaN	NaN	NaN	NaN	NaN	NaN	NaN	NaN	NaN	NaN	NaN	NaN	NaN	NaN	NaN	NaN	NaN	NaN	NaN	NaN	NaN	NaN	NaN	NaN	NaN	NaN	NaN	NaN	NaN	NaN	NaN	NaN	NaN	NaN	NaN
NaN	NaN	NaN	NaN	NaN	NaN	NaN	NaN	NaN	NaN	NaN	NaN	NaN	NaN	NaN	NaN	NaN	NaN	NaN	NaN	NaN	NaN	NaN	NaN	NaN	NaN	NaN	NaN	NaN	NaN	NaN	NaN	NaN	NaN	NaN	NaN	NaN	NaN	NaN	NaN	NaN	NaN	NaN	NaN	NaN	NaN	NaN	NaN	NaN	NaN
NaN	NaN	NaN	NaN	NaN	NaN	NaN	NaN	NaN	NaN	NaN	NaN	NaN	NaN	NaN	NaN	NaN	NaN	NaN	NaN	NaN	NaN	NaN	NaN	NaN	NaN	NaN	NaN	NaN	NaN	NaN	NaN	NaN	NaN	NaN	NaN	NaN	NaN	NaN	NaN	NaN	NaN	NaN	NaN	NaN	NaN	NaN	NaN	NaN	NaN
NaN	NaN	NaN	NaN	NaN	NaN	NaN	NaN	NaN	NaN	NaN	NaN	NaN	NaN	NaN	NaN	NaN	NaN	NaN	NaN	NaN	NaN	NaN	NaN	NaN	NaN	NaN	NaN	NaN	NaN	NaN	NaN	NaN	NaN	NaN	NaN	NaN	NaN	NaN	NaN	NaN	NaN	NaN	NaN	NaN	NaN	NaN	NaN	NaN	NaN
NaN	NaN	NaN	NaN	NaN	NaN	NaN	NaN	NaN	NaN	NaN	NaN	NaN	NaN	NaN	NaN	NaN	NaN	NaN	NaN	NaN	NaN	NaN	NaN	NaN	NaN	NaN	NaN	NaN	NaN	NaN	NaN	NaN	NaN	NaN	NaN	NaN	NaN	NaN	NaN	NaN	NaN	NaN	NaN	NaN	NaN	NaN	NaN	NaN	NaN
NaN	NaN	NaN	NaN	NaN	NaN	NaN	NaN	NaN	NaN	NaN	NaN	NaN	NaN	NaN	NaN	NaN	NaN	NaN	NaN	NaN	NaN	NaN	NaN	NaN	NaN	NaN	NaN	NaN	NaN	NaN	NaN	NaN	NaN	NaN	NaN	NaN	NaN	NaN	NaN	NaN	NaN	NaN	NaN	NaN	NaN	NaN	NaN	NaN	NaN
NaN	NaN	NaN	NaN	NaN	NaN	NaN	NaN	NaN	NaN	NaN	NaN	NaN	NaN	NaN	NaN	NaN	NaN	NaN	NaN	NaN	NaN	NaN	NaN	NaN	NaN	NaN	NaN	NaN	NaN	NaN	NaN	NaN	NaN	NaN	NaN	NaN	NaN	NaN	NaN	NaN	NaN	NaN	NaN	NaN	NaN	NaN	NaN	NaN	NaN
NaN	NaN	NaN	NaN	NaN	NaN	NaN	NaN	NaN	NaN	NaN	NaN	NaN	NaN	NaN	NaN	NaN	NaN	NaN	NaN	NaN	NaN	NaN	NaN	NaN	NaN	NaN	NaN	NaN	NaN	NaN	NaN	NaN	NaN	NaN	NaN	NaN	NaN	NaN	NaN	NaN	NaN	NaN	NaN	NaN	NaN	NaN	NaN	NaN	NaN
NaN	NaN	NaN	NaN	NaN	NaN	NaN	NaN	NaN	NaN	NaN	NaN	NaN	NaN	NaN	NaN	NaN	NaN	NaN	NaN	NaN	NaN	NaN	NaN	NaN	NaN	NaN	NaN	NaN	NaN	NaN	NaN	NaN	NaN	NaN	NaN	NaN	NaN	NaN	NaN	NaN	NaN	NaN	NaN	NaN	NaN	NaN	NaN	NaN	NaN
NaN	NaN	NaN	NaN	NaN	NaN	NaN	NaN	NaN	NaN	NaN	NaN	NaN	NaN	NaN	NaN	NaN	NaN	NaN	NaN	NaN	NaN	NaN	NaN	NaN	NaN	NaN	NaN	NaN	NaN	NaN	NaN	NaN	NaN	NaN	NaN	NaN	NaN	NaN	NaN	NaN	NaN	NaN	NaN	NaN	NaN	NaN	NaN	NaN	NaN
NaN	NaN	NaN	NaN	NaN	NaN	NaN	NaN	NaN	NaN	NaN	NaN	NaN	NaN	NaN	NaN	NaN	NaN	NaN	NaN	NaN	NaN	NaN	NaN	NaN	NaN	NaN	NaN	NaN	NaN	NaN	NaN	NaN	NaN	NaN	NaN	NaN	NaN	NaN	NaN	NaN	NaN	NaN	NaN	NaN	NaN	NaN	NaN	NaN	NaN
NaN	NaN	NaN	NaN	NaN	NaN	NaN	NaN	NaN	NaN	NaN	NaN	NaN	NaN	NaN	NaN	NaN	NaN	NaN	NaN	NaN	NaN	NaN	NaN	NaN	NaN	NaN	NaN	NaN	NaN	NaN	NaN	NaN	NaN	NaN	NaN	NaN	NaN	NaN	NaN	NaN	NaN	NaN	NaN	NaN	NaN	NaN	NaN	NaN	NaN
NaN	NaN	NaN	NaN	NaN	NaN	NaN	NaN	NaN	NaN	NaN	NaN	NaN	NaN	NaN	NaN	NaN	NaN	NaN	NaN	NaN	NaN	NaN	NaN	NaN	NaN	NaN	NaN	NaN	NaN	NaN	NaN	NaN	NaN	NaN	NaN	NaN	NaN	NaN	NaN	NaN	NaN	NaN	NaN	NaN	NaN	NaN	NaN	NaN	NaN
NaN	NaN	NaN	NaN	NaN	NaN	NaN	NaN	NaN	NaN	NaN	NaN	NaN	NaN	NaN	NaN	NaN	NaN	NaN	NaN	NaN	NaN	NaN	NaN	NaN	NaN	NaN	NaN	NaN	NaN	NaN	NaN	NaN	NaN	NaN	NaN	NaN	NaN	NaN	NaN	NaN	NaN	NaN	NaN	NaN	NaN	NaN	NaN	NaN	NaN
NaN	NaN	NaN	NaN	NaN	NaN	NaN	NaN	NaN	NaN	NaN	NaN	NaN	NaN	NaN	NaN	NaN	NaN	NaN	NaN	NaN	NaN	NaN	NaN	NaN	NaN	NaN	NaN	NaN	NaN	NaN	NaN	NaN	NaN	NaN	NaN	NaN	NaN	NaN	NaN	NaN	NaN	NaN	NaN	NaN	NaN	NaN	NaN	NaN	NaN
NaN	NaN	NaN	NaN	NaN	NaN	NaN	NaN	NaN	NaN	NaN	NaN	NaN	NaN	NaN	NaN	NaN	NaN	NaN	NaN	NaN	NaN	NaN	NaN	NaN	NaN	NaN	NaN	NaN	NaN	NaN	NaN	NaN	NaN	NaN	NaN	NaN	NaN	NaN	NaN	NaN	NaN	NaN	NaN	NaN	NaN	NaN	NaN	NaN	NaN
NaN	NaN	NaN	NaN	NaN	NaN	NaN	NaN	NaN	NaN	NaN	NaN	NaN	NaN	NaN	NaN	NaN	NaN	NaN	NaN	NaN	NaN	NaN	NaN	NaN	NaN	NaN	NaN	NaN	NaN	NaN	NaN	NaN	NaN	NaN	NaN	NaN	NaN	NaN	NaN	NaN	NaN	NaN	NaN	NaN	NaN	NaN	NaN	NaN	NaN
NaN	NaN	NaN	NaN	NaN	NaN	NaN	NaN	NaN	NaN	NaN	NaN	NaN	NaN	NaN	NaN	NaN	NaN	NaN	NaN	NaN	NaN	NaN	NaN	NaN	NaN	NaN	NaN	NaN	NaN	NaN	NaN	NaN	NaN	NaN	NaN	NaN	NaN	NaN	NaN	NaN	NaN	NaN	NaN	NaN	NaN	NaN	NaN	NaN	NaN
NaN	NaN	NaN	NaN	NaN	NaN	NaN	NaN	NaN	NaN	NaN	NaN	NaN	NaN	NaN	NaN	NaN	NaN	NaN	NaN	NaN	NaN	NaN	NaN	NaN	NaN	NaN	NaN	NaN	NaN	NaN	NaN	NaN	NaN	NaN	NaN	NaN	NaN	NaN	NaN	NaN	NaN	NaN	NaN	NaN	NaN	NaN	NaN	NaN	NaN
NaN	NaN	NaN	NaN	NaN	NaN	NaN	NaN	NaN	NaN	NaN	NaN	NaN	NaN	NaN	NaN	NaN	NaN	NaN	NaN	NaN	NaN	NaN	NaN	NaN	NaN	NaN	NaN	NaN	NaN	NaN	NaN	NaN	NaN	NaN	NaN	NaN	NaN	NaN	NaN	NaN	NaN	NaN	NaN	NaN	NaN	NaN	NaN	NaN	NaN
NaN	NaN	NaN	NaN	NaN	NaN	NaN	NaN	NaN	NaN	NaN	NaN	NaN	NaN	NaN	NaN	NaN	NaN	NaN	NaN	NaN	NaN	NaN	NaN	NaN	NaN	NaN	NaN	NaN	NaN	NaN	NaN	NaN	NaN	NaN	NaN	NaN	NaN	NaN	NaN	NaN	NaN	NaN	NaN	NaN	NaN	NaN	NaN	NaN	NaN
NaN	NaN	NaN	NaN	NaN	NaN	NaN	NaN	NaN	NaN	NaN	NaN	NaN	NaN	NaN	NaN	NaN	NaN	NaN	NaN	NaN	NaN	NaN	NaN	NaN	NaN	NaN	NaN	NaN	NaN	NaN	NaN	NaN	NaN	NaN	NaN	NaN	NaN	NaN	NaN	NaN	NaN	NaN	NaN	NaN	NaN	NaN	NaN	NaN	NaN
NaN	NaN	NaN	NaN	NaN	NaN	NaN	NaN	NaN	NaN	NaN	NaN	NaN	NaN	NaN	NaN	NaN	NaN	NaN	NaN	NaN	NaN	NaN	NaN	NaN	NaN	NaN	NaN	NaN	NaN	NaN	NaN	NaN	NaN	NaN	NaN	NaN	NaN	NaN	NaN	NaN	NaN	NaN	NaN	NaN	NaN	NaN	NaN	NaN	NaN
NaN	NaN	NaN	NaN	NaN	NaN	NaN	NaN	NaN	NaN	NaN	NaN	NaN	NaN	NaN	NaN	NaN	NaN	NaN	NaN	NaN	NaN	NaN	NaN	NaN	NaN	NaN	NaN	NaN	NaN	NaN	NaN	NaN	NaN	NaN	NaN	NaN	NaN	NaN	NaN	NaN	NaN	NaN	NaN	NaN	NaN	NaN	NaN	NaN	NaN
NaN	NaN	NaN	NaN	NaN	NaN	NaN	NaN	NaN	NaN	NaN	NaN	NaN	NaN	NaN	NaN	NaN	NaN	NaN	NaN	NaN	NaN	NaN	NaN	NaN	NaN	NaN	NaN	NaN	NaN	NaN	NaN	NaN	NaN	NaN	NaN	NaN	NaN	NaN	NaN	NaN	NaN	NaN	NaN	NaN	NaN	NaN	NaN	NaN	NaN
NaN	NaN	NaN	NaN	NaN	NaN	NaN	NaN	NaN	NaN	NaN	NaN	NaN	NaN	NaN	NaN	NaN	NaN	NaN	NaN	NaN	NaN	NaN	NaN	NaN	NaN	NaN	NaN	NaN	NaN	NaN	NaN	NaN	NaN	NaN	NaN	NaN	NaN	NaN	NaN	NaN	NaN	NaN	NaN	NaN	NaN	NaN	NaN	NaN	NaN
NaN	NaN	NaN	NaN	NaN	NaN	NaN	NaN	NaN	NaN	NaN	NaN	NaN	NaN	NaN	NaN	NaN	NaN	NaN	NaN	NaN	NaN	NaN	NaN	NaN	NaN	NaN	NaN	NaN	NaN	NaN	NaN	NaN	NaN	NaN	NaN	NaN	NaN	NaN	NaN	NaN	NaN	NaN	NaN	NaN	NaN	NaN	NaN	NaN	NaN
NaN	NaN	NaN	NaN	NaN	NaN	NaN	NaN	NaN	NaN	NaN	NaN	NaN	NaN	NaN	NaN	NaN	NaN	NaN	NaN	NaN	NaN	NaN	NaN	NaN	NaN	NaN	NaN	NaN	NaN	NaN	NaN	NaN	NaN	NaN	NaN	NaN	NaN	NaN	NaN	NaN	NaN	NaN	NaN	NaN	NaN	NaN	NaN	NaN	NaN
NaN	NaN	NaN	NaN	NaN	NaN	NaN	NaN	NaN	NaN	NaN	NaN	NaN	NaN	NaN	NaN	NaN	NaN	NaN	NaN	NaN	NaN	NaN	NaN	NaN	NaN	NaN	NaN	NaN	NaN	NaN	NaN	NaN	NaN	NaN	NaN	NaN	NaN	NaN	NaN	NaN	NaN	NaN	NaN	NaN	NaN	NaN	NaN	NaN	NaN
NaN	NaN	NaN	NaN	NaN	NaN	NaN	NaN	NaN	NaN	NaN	NaN	NaN	NaN	NaN	NaN	NaN	NaN	NaN	NaN	NaN	NaN	NaN	NaN	NaN	NaN	NaN	NaN	NaN	NaN	NaN	NaN	NaN	NaN	NaN	NaN	NaN	NaN	NaN	NaN	NaN	NaN	NaN	NaN	NaN	NaN	NaN	NaN	NaN	NaN
NaN	NaN	NaN	NaN	NaN	NaN	NaN	NaN	NaN	NaN	NaN	NaN	NaN	NaN	NaN	NaN	NaN	NaN	NaN	NaN	NaN	NaN	NaN	NaN	NaN	NaN	NaN	NaN	NaN	NaN	NaN	NaN	NaN	NaN	NaN	NaN	NaN	NaN	NaN	NaN	NaN	NaN	NaN	NaN	NaN	NaN	NaN	NaN	NaN	NaN
NaN	NaN	NaN	NaN	NaN	NaN	NaN	NaN	NaN	NaN	NaN	NaN	NaN	NaN	NaN	NaN	NaN	NaN	NaN	NaN	NaN	NaN	NaN	NaN	NaN	NaN	NaN	NaN	NaN	NaN	NaN	NaN	NaN	NaN	NaN	NaN	NaN	NaN	NaN	NaN	NaN	NaN	NaN	NaN	NaN	NaN	NaN	NaN	NaN	NaN
NaN	NaN	NaN	NaN	NaN	NaN	NaN	NaN	NaN	NaN	NaN	NaN	NaN	NaN	NaN	NaN	NaN	NaN	NaN	NaN	NaN	NaN	NaN	NaN	NaN	NaN	NaN	NaN	NaN	NaN	NaN	NaN	NaN	NaN	NaN	NaN	NaN	NaN	NaN	NaN	NaN	NaN	NaN	NaN	NaN	NaN	NaN	NaN	NaN	NaN
NaN	NaN	NaN	NaN	NaN	NaN	NaN	NaN	NaN	NaN	NaN	NaN	NaN	NaN	NaN	NaN	NaN	NaN	NaN	NaN	NaN	NaN	NaN	NaN	NaN	NaN	NaN	NaN	NaN	NaN	NaN	NaN	NaN	NaN	NaN	NaN	NaN	NaN	NaN	NaN	NaN	NaN	NaN	NaN	NaN	NaN	NaN	NaN	NaN	NaN
NaN	NaN	NaN	NaN	NaN	NaN	NaN	NaN	NaN	NaN	NaN	NaN	NaN	NaN	NaN	NaN	NaN	NaN	NaN	NaN	NaN	NaN	NaN	NaN	NaN	NaN	NaN	NaN	NaN	NaN	NaN	NaN	NaN	NaN	NaN	NaN	NaN	NaN	NaN	NaN	NaN	NaN	NaN	NaN	NaN	NaN	NaN	NaN	NaN	NaN
NaN	NaN	NaN	NaN	NaN	NaN	NaN	NaN	NaN	NaN	NaN	NaN	NaN	NaN	NaN	NaN	NaN	NaN	NaN	NaN	NaN	NaN	NaN	NaN	NaN	NaN	NaN	NaN	NaN	NaN	NaN	NaN	NaN	NaN	NaN	NaN	NaN	NaN	NaN	NaN	NaN	NaN	NaN	NaN	NaN	NaN	NaN	NaN	NaN	NaN
NaN	NaN	NaN	NaN	NaN	NaN	NaN	NaN	NaN	NaN	NaN	NaN	NaN	NaN	NaN	NaN	NaN	NaN	NaN	NaN	NaN	NaN	NaN	NaN	NaN	NaN	NaN	NaN	NaN	NaN	NaN	NaN	NaN	NaN	NaN	NaN	NaN	NaN	NaN	NaN	NaN	NaN	NaN	NaN	NaN	NaN	NaN	NaN	NaN	NaN
NaN	NaN	NaN	NaN	NaN	NaN	NaN	NaN	NaN	NaN	NaN	NaN	NaN	NaN	NaN	NaN	NaN	NaN	NaN	NaN	NaN	NaN	NaN	NaN	NaN	NaN	NaN	NaN	NaN	NaN	NaN	NaN	NaN	NaN	NaN	NaN	NaN	NaN	NaN	NaN	NaN	NaN	NaN	NaN	NaN	NaN	NaN	NaN	NaN	NaN
NaN	NaN	NaN	NaN	NaN	NaN	NaN	NaN	NaN	NaN	NaN	NaN	NaN	NaN	NaN	NaN	NaN	NaN	NaN	NaN	NaN	NaN	NaN	NaN	NaN	NaN	NaN	NaN	NaN	NaN	NaN	NaN	NaN	NaN	NaN	NaN	NaN	NaN	NaN	NaN	NaN	NaN	NaN	NaN	NaN	NaN	NaN	NaN	NaN	NaN
NaN	NaN	NaN	NaN	NaN	NaN	NaN	NaN	NaN	NaN	NaN	NaN	NaN	NaN	NaN	NaN	NaN	NaN	NaN	NaN	NaN	NaN	NaN	NaN	NaN	NaN	NaN	NaN	NaN	NaN	NaN	NaN	NaN	NaN	NaN	NaN	NaN	NaN	NaN	NaN	NaN	NaN	NaN	NaN	NaN	NaN	NaN	NaN	NaN	NaN
NaN	NaN	NaN	NaN	NaN	NaN	NaN	NaN	NaN	NaN	NaN	NaN	NaN	NaN	NaN	NaN	NaN	NaN	NaN	NaN	NaN	NaN	NaN	NaN	NaN	NaN	NaN	NaN	NaN	NaN	NaN	NaN	NaN	NaN	NaN	NaN	NaN	NaN	NaN	NaN	NaN	NaN	NaN	NaN	NaN	NaN	NaN	NaN	NaN	NaN
NaN	NaN	NaN	NaN	NaN	NaN	NaN	NaN	NaN	NaN	NaN	NaN	NaN	NaN	NaN	NaN	NaN	NaN	NaN	NaN	NaN	NaN	NaN	NaN	NaN	NaN	NaN	NaN	NaN	NaN	NaN	NaN	NaN	NaN	NaN	NaN	NaN	NaN	NaN	NaN	NaN	NaN	NaN	NaN	NaN	NaN	NaN	NaN	NaN	NaN
NaN	NaN	NaN	NaN	NaN	NaN	NaN	NaN	NaN	NaN	NaN	NaN	NaN	NaN	NaN	NaN	NaN	NaN	NaN	NaN	NaN	NaN	NaN	NaN	NaN	NaN	NaN	NaN	NaN	NaN	NaN	NaN	NaN	NaN	NaN	NaN	NaN	NaN	NaN	NaN	NaN	NaN	NaN	NaN	NaN	NaN	NaN	NaN	NaN	NaN
NaN	NaN	NaN	NaN	NaN	NaN	NaN	NaN	NaN	NaN	NaN	NaN	NaN	NaN	NaN	NaN	NaN	NaN	NaN	NaN	NaN	NaN	NaN	NaN	NaN	NaN	NaN	NaN	NaN	NaN	NaN	NaN	NaN	NaN	NaN	NaN	NaN	NaN	NaN	NaN	NaN	NaN	NaN	NaN	NaN	NaN	NaN	NaN	NaN	NaN
NaN	NaN	NaN	NaN	NaN	NaN	NaN	NaN	NaN	NaN	NaN	NaN	NaN	NaN	NaN	NaN	NaN	NaN	NaN	NaN	NaN	NaN	NaN	NaN	NaN	NaN	NaN	NaN	NaN	NaN	NaN	NaN	NaN	NaN	NaN	NaN	NaN	NaN	NaN	NaN	NaN	NaN	NaN	NaN	NaN	NaN	NaN	NaN	NaN	NaN
NaN	NaN	NaN	NaN	NaN	NaN	NaN	NaN	NaN	NaN	NaN	NaN	NaN	NaN	NaN	NaN	NaN	NaN	NaN	NaN	NaN	NaN	NaN	NaN	NaN	NaN	NaN	NaN	NaN	NaN	NaN	NaN	NaN	NaN	NaN	NaN	NaN	NaN	NaN	NaN	NaN	NaN	NaN	NaN	NaN	NaN	NaN	NaN	NaN	NaN
NaN	NaN	NaN	NaN	NaN	NaN	NaN	NaN	NaN	NaN	NaN	NaN	NaN	NaN	NaN	NaN	NaN	NaN	NaN	NaN	NaN	NaN	NaN	NaN	NaN	NaN	NaN	NaN	NaN	NaN	NaN	NaN	NaN	NaN	NaN	NaN	NaN	NaN	NaN	NaN	NaN	NaN	NaN	NaN	NaN	NaN	NaN	NaN	NaN	NaN
NaN	NaN	NaN	NaN	NaN	NaN	NaN	NaN	NaN	NaN	NaN	NaN	NaN	NaN	NaN	NaN	NaN	NaN	NaN	NaN	NaN	NaN	NaN	NaN	NaN	NaN	NaN	NaN	NaN	NaN	NaN	NaN	NaN	NaN	NaN	NaN	NaN	NaN	NaN	NaN	NaN	NaN	NaN	NaN	NaN	NaN	NaN	NaN	NaN	NaN
NaN	NaN	NaN	NaN	NaN	NaN	NaN	NaN	NaN	NaN	NaN	NaN	NaN	NaN	NaN	NaN	NaN	NaN	NaN	NaN	NaN	NaN	NaN	NaN	NaN	NaN	NaN	NaN	NaN	NaN	NaN	NaN	NaN	NaN	NaN	NaN	NaN	NaN	NaN	NaN	NaN	NaN	NaN	NaN	NaN	NaN	NaN	NaN	NaN	NaN
NaN	NaN	NaN	NaN	NaN	NaN	NaN	NaN	NaN	NaN	NaN	NaN	NaN	NaN	NaN	NaN	NaN	NaN	NaN	NaN	NaN	NaN	NaN	NaN	NaN	NaN	NaN	NaN	NaN	NaN	NaN	NaN	NaN	NaN	NaN	NaN	NaN	NaN	NaN	NaN	NaN	NaN	NaN	NaN	NaN	NaN	NaN	NaN	NaN	NaN
NaN	NaN	NaN	NaN	NaN	NaN	NaN	NaN	NaN	NaN	NaN	NaN	NaN	NaN	NaN	NaN	NaN	NaN	NaN	NaN	NaN	NaN	NaN	NaN	NaN	NaN	NaN	NaN	NaN	NaN	NaN	NaN	NaN	NaN	NaN	NaN	NaN	NaN	NaN	NaN	NaN	NaN	NaN	NaN	NaN	NaN	NaN	NaN	NaN	NaN
NaN	NaN	NaN	NaN	NaN	NaN	NaN	NaN	NaN	NaN	NaN	NaN	NaN	NaN	NaN	NaN	NaN	NaN	NaN	NaN	NaN	NaN	NaN	NaN	NaN	NaN	NaN	NaN	NaN	NaN	NaN	NaN	NaN	NaN	NaN	NaN	NaN	NaN	NaN	NaN	NaN	NaN	NaN	NaN	NaN	NaN	NaN	NaN	NaN	NaN
NaN	NaN	NaN	NaN	NaN	NaN	NaN	NaN	NaN	NaN	NaN	NaN	NaN	NaN	NaN	NaN	NaN	NaN	NaN	NaN	NaN	NaN	NaN	NaN	NaN	NaN	NaN	NaN	NaN	NaN	NaN	NaN	NaN	NaN	NaN	NaN	NaN	NaN	NaN	NaN	NaN	NaN	NaN	NaN	NaN	NaN	NaN	NaN	NaN	NaN
NaN	NaN	NaN	NaN	NaN	NaN	NaN	NaN	NaN	NaN	NaN	NaN	NaN	NaN	NaN	NaN	NaN	NaN	NaN	NaN	NaN	NaN	NaN	NaN	NaN	NaN	NaN	NaN	NaN	NaN	NaN	NaN	NaN	NaN	NaN	NaN	NaN	NaN	NaN	NaN	NaN	NaN	NaN	NaN	NaN	NaN	NaN	NaN	NaN	NaN
NaN	NaN	NaN	NaN	NaN	NaN	NaN	NaN	NaN	NaN	NaN	NaN	NaN	NaN	NaN	NaN	NaN	NaN	NaN	NaN	NaN	NaN	NaN	NaN	NaN	NaN	NaN	NaN	NaN	NaN	NaN	NaN	NaN	NaN	NaN	NaN	NaN	NaN	NaN	NaN	NaN	NaN	NaN	NaN	NaN	NaN	NaN	NaN	NaN	NaN
NaN	NaN	NaN	NaN	NaN	NaN	NaN	NaN	NaN	NaN	NaN	NaN	NaN	NaN	NaN	NaN	NaN	NaN	NaN	NaN	NaN	NaN	NaN	NaN	NaN	NaN	NaN	NaN	NaN	NaN	NaN	NaN	NaN	NaN	NaN	NaN	NaN	NaN	NaN	NaN	NaN	NaN	NaN	NaN	NaN	NaN	NaN	NaN	NaN	NaN
NaN	NaN	NaN	NaN	NaN	NaN	NaN	NaN	NaN	NaN	NaN	NaN	NaN	NaN	NaN	NaN	NaN	NaN	NaN	NaN	NaN	NaN	NaN	NaN	NaN	NaN	NaN	NaN	NaN	NaN	NaN	NaN	NaN	NaN	NaN	NaN	NaN	NaN	NaN	NaN	NaN	NaN	NaN	NaN	NaN	NaN	NaN	NaN	NaN	NaN
NaN	NaN	NaN	NaN	NaN	NaN	NaN	NaN	NaN	NaN	NaN	NaN	NaN	NaN	NaN	NaN	NaN	NaN	NaN	NaN	NaN	NaN	NaN	NaN	NaN	NaN	NaN	NaN	NaN	NaN	NaN	NaN	NaN	NaN	NaN	NaN	NaN	NaN	NaN	NaN	NaN	NaN	NaN	NaN	NaN	NaN	NaN	NaN	NaN	NaN
NaN	NaN	NaN	NaN	NaN	NaN	NaN	NaN	NaN	NaN	NaN	NaN	NaN	NaN	NaN	NaN	NaN	NaN	NaN	NaN	NaN	NaN	NaN	NaN	NaN	NaN	NaN	NaN	NaN	NaN	NaN	NaN	NaN	NaN	NaN	NaN	NaN	NaN	NaN	NaN	NaN	NaN	NaN	NaN	NaN	NaN	NaN	NaN	NaN	NaN
NaN	NaN	NaN	NaN	NaN	NaN	NaN	NaN	NaN	NaN	NaN	NaN	NaN	NaN	NaN	NaN	NaN	NaN	NaN	NaN	NaN	NaN	NaN	NaN	NaN	NaN	NaN	NaN	NaN	NaN	NaN	NaN	NaN	NaN	NaN	NaN	NaN	NaN	NaN	NaN	NaN	NaN	NaN	NaN	NaN	NaN	NaN	NaN	NaN	NaN
NaN	NaN	NaN	NaN	NaN	NaN	NaN	NaN	NaN	NaN	NaN	NaN	NaN	NaN	NaN	NaN	NaN	NaN	NaN	NaN	NaN	NaN	NaN	NaN	NaN	NaN	NaN	NaN	NaN	NaN	NaN	NaN	NaN	NaN	NaN	NaN	NaN	NaN	NaN	NaN	NaN	NaN	NaN	NaN	NaN	NaN	NaN	NaN	NaN	NaN
NaN	NaN	NaN	NaN	NaN	NaN	NaN	NaN	NaN	NaN	NaN	NaN	NaN	NaN	NaN	NaN	NaN	NaN	NaN	NaN	NaN	NaN	NaN	NaN	NaN	NaN	NaN	NaN	NaN	NaN	NaN	NaN	NaN	NaN	NaN	NaN	NaN	NaN	NaN	NaN	NaN	NaN	NaN	NaN	NaN	NaN	NaN	NaN	NaN	NaN
NaN	NaN	NaN	NaN	NaN	NaN	NaN	NaN	NaN	NaN	NaN	NaN	NaN	NaN	NaN	NaN	NaN	NaN	NaN	NaN	NaN	NaN	NaN	NaN	NaN	NaN	NaN	NaN	NaN	NaN	NaN	NaN	NaN	NaN	NaN	NaN	NaN	NaN	NaN	NaN	NaN	NaN	NaN	NaN	NaN	NaN	NaN	NaN	NaN	NaN
NaN	NaN	NaN	NaN	NaN	NaN	NaN	NaN	NaN	NaN	NaN	NaN	NaN	NaN	NaN	NaN	NaN	NaN	NaN	NaN	NaN	NaN	NaN	NaN	NaN	NaN	NaN	NaN	NaN	NaN	NaN	NaN	NaN	NaN	NaN	NaN	NaN	NaN	NaN	NaN	NaN	NaN	NaN	NaN	NaN	NaN	NaN	NaN	NaN	NaN
NaN	NaN	NaN	NaN	NaN	NaN	NaN	NaN	NaN	NaN	NaN	NaN	NaN	NaN	NaN	NaN	NaN	NaN	NaN	NaN	NaN	NaN	NaN	NaN	NaN	NaN	NaN	NaN	NaN	NaN	NaN	NaN	NaN	NaN	NaN	NaN	NaN	NaN	NaN	NaN	NaN	NaN	NaN	NaN	NaN	NaN	NaN	NaN	NaN	NaN
NaN	NaN	NaN	NaN	NaN	NaN	NaN	NaN	NaN	NaN	NaN	NaN	NaN	NaN	NaN	NaN	NaN	NaN	NaN	NaN	NaN	NaN	NaN	NaN	NaN	NaN	NaN	NaN	NaN	NaN	NaN	NaN	NaN	NaN	NaN	NaN	NaN	NaN	NaN	NaN	NaN	NaN	NaN	NaN	NaN	NaN	NaN	NaN	NaN	NaN
NaN	NaN	NaN	NaN	NaN	NaN	NaN	NaN	NaN	NaN	NaN	NaN	NaN	NaN	NaN	NaN	NaN	NaN	NaN	NaN	NaN	NaN	NaN	NaN	NaN	NaN	NaN	NaN	NaN	NaN	NaN	NaN	NaN	NaN	NaN	NaN	NaN	NaN	NaN	NaN	NaN	NaN	NaN	NaN	NaN	NaN	NaN	NaN	NaN	NaN
NaN	NaN	NaN	NaN	NaN	NaN	NaN	NaN	NaN	NaN	NaN	NaN	NaN	NaN	NaN	NaN	NaN	NaN	NaN	NaN	NaN	NaN	NaN	NaN	NaN	NaN	NaN	NaN	NaN	NaN	NaN	NaN	NaN	NaN	NaN	NaN	NaN	NaN	NaN	NaN	NaN	NaN	NaN	NaN	NaN	NaN	NaN	NaN	NaN	NaN
NaN	NaN	NaN	NaN	NaN	NaN	NaN	NaN	NaN	NaN	NaN	NaN	NaN	NaN	NaN	NaN	NaN	NaN	NaN	NaN	NaN	NaN	NaN	NaN	NaN	NaN	NaN	NaN	NaN	NaN	NaN	NaN	NaN	NaN	NaN	NaN	NaN	NaN	NaN	NaN	NaN	NaN	NaN	NaN	NaN	NaN	NaN	NaN	NaN	NaN
NaN	NaN	NaN	NaN	NaN	NaN	NaN	NaN	NaN	NaN	NaN	NaN	NaN	NaN	NaN	NaN	NaN	NaN	NaN	NaN	NaN	NaN	NaN	NaN	NaN	NaN	NaN	NaN	NaN	NaN	NaN	NaN	NaN	NaN	NaN	NaN	NaN	NaN	NaN	NaN	NaN	NaN	NaN	NaN	NaN	NaN	NaN	NaN	NaN	NaN
NaN	NaN	NaN	NaN	NaN	NaN	NaN	NaN	NaN	NaN	NaN	NaN	NaN	NaN	NaN	NaN	NaN	NaN	NaN	NaN	NaN	NaN	NaN	NaN	NaN	NaN	NaN	NaN	NaN	NaN	NaN	NaN	NaN	NaN	NaN	NaN	NaN	NaN	NaN	NaN	NaN	NaN	NaN	NaN	NaN	NaN	NaN	NaN	NaN	NaN
NaN	NaN	NaN	NaN	NaN	NaN	NaN	NaN	NaN	NaN	NaN	NaN	NaN	NaN	NaN	NaN	NaN	NaN	NaN	NaN	NaN	NaN	NaN	NaN	NaN	NaN	NaN	NaN	NaN	NaN	NaN	NaN	NaN	NaN	NaN	NaN	NaN	NaN	NaN	NaN	NaN	NaN	NaN	NaN	NaN	NaN	NaN	NaN	NaN	NaN
NaN	NaN	NaN	NaN	NaN	NaN	NaN	NaN	NaN	NaN	NaN	NaN	NaN	NaN	NaN	NaN	NaN	NaN	NaN	NaN	NaN	NaN	NaN	NaN	NaN	NaN	NaN	NaN	NaN	NaN	NaN	NaN	NaN	NaN	NaN	NaN	NaN	NaN	NaN	NaN	NaN	NaN	NaN	NaN	NaN	NaN	NaN	NaN	NaN	NaN
NaN	NaN	NaN	NaN	NaN	NaN	NaN	NaN	NaN	NaN	NaN	NaN	NaN	NaN	NaN	NaN	NaN	NaN	NaN	NaN	NaN	NaN	NaN	NaN	NaN	NaN	NaN	NaN	NaN	NaN	NaN	NaN	NaN	NaN	NaN	NaN	NaN	NaN	NaN	NaN	NaN	NaN	NaN	NaN	NaN	NaN	NaN	NaN	NaN	NaN
NaN	NaN	NaN	NaN	NaN	NaN	NaN	NaN	NaN	NaN	NaN	NaN	NaN	NaN	NaN	NaN	NaN	NaN	NaN	NaN	NaN	NaN	NaN	NaN	NaN	NaN	NaN	NaN	NaN	NaN	NaN	NaN	NaN	NaN	NaN	NaN	NaN	NaN	NaN	NaN	NaN	NaN	NaN	NaN	NaN	NaN	NaN	NaN	NaN	NaN
NaN	NaN	NaN	NaN	NaN	NaN	NaN	NaN	NaN	NaN	NaN	NaN	NaN	NaN	NaN	NaN	NaN	NaN	NaN	NaN	NaN	NaN	NaN	NaN	NaN	NaN	NaN	NaN	NaN	NaN	NaN	NaN	NaN	NaN	NaN	NaN	NaN	NaN	NaN	NaN	NaN	NaN	NaN	NaN	NaN	NaN	NaN	NaN	NaN	NaN
NaN	NaN	NaN	NaN	NaN	NaN	NaN	NaN	NaN	NaN	NaN	NaN	NaN	NaN	NaN	NaN	NaN	NaN	NaN	NaN	NaN	NaN	NaN	NaN	NaN	NaN	NaN	NaN	NaN	NaN	NaN	NaN	NaN	NaN	NaN	NaN	NaN	NaN	NaN	NaN	NaN	NaN	NaN	NaN	NaN	NaN	NaN	NaN	NaN	NaN
NaN	NaN	NaN	NaN	NaN	NaN	NaN	NaN	NaN	NaN	NaN	NaN	NaN	NaN	NaN	NaN	NaN	NaN	NaN	NaN	NaN	NaN	NaN	NaN	NaN	NaN	NaN	NaN	NaN	NaN	NaN	NaN	NaN	NaN	NaN	NaN	NaN	NaN	NaN	NaN	NaN	NaN	NaN	NaN	NaN	NaN	NaN	NaN	NaN	NaN
NaN	NaN	NaN	NaN	NaN	NaN	NaN	NaN	NaN	NaN	NaN	NaN	NaN	NaN	NaN	NaN	NaN	NaN	NaN	NaN	NaN	NaN	NaN	NaN	NaN	NaN	NaN	NaN	NaN	NaN	NaN	NaN	NaN	NaN	NaN	NaN	NaN	NaN	NaN	NaN	NaN	NaN	NaN	NaN	NaN	NaN	NaN	NaN	NaN	NaN
NaN	NaN	NaN	NaN	NaN	NaN	NaN	NaN	NaN	NaN	NaN	NaN	NaN	NaN	NaN	NaN	NaN	NaN	NaN	NaN	NaN	NaN	NaN	NaN	NaN	NaN	NaN	NaN	NaN	NaN	NaN	NaN	NaN	NaN	NaN	NaN	NaN	NaN	NaN	NaN	NaN	NaN	NaN	NaN	NaN	NaN	NaN	NaN	NaN	NaN
NaN	NaN	NaN	NaN	NaN	NaN	NaN	NaN	NaN	NaN	NaN	NaN	NaN	NaN	NaN	NaN	NaN	NaN	NaN	NaN	NaN	NaN	NaN	NaN	NaN	NaN	NaN	NaN	NaN	NaN	NaN	NaN	NaN	NaN	NaN	NaN	NaN	NaN	NaN	NaN	NaN	NaN	NaN	NaN	NaN	NaN	NaN	NaN	NaN	NaN
NaN	NaN	NaN	NaN	NaN	NaN	NaN	NaN	NaN	NaN	NaN	NaN	NaN	NaN	NaN	NaN	NaN	NaN	NaN	NaN	NaN	NaN	NaN	NaN	NaN	NaN	NaN	NaN	NaN	NaN	NaN	NaN	NaN	NaN	NaN	NaN	NaN	NaN	NaN	NaN	NaN	NaN	NaN	NaN	NaN	NaN	NaN	NaN	NaN	NaN
NaN	NaN	NaN	NaN	NaN	NaN	NaN	NaN	NaN	NaN	NaN	NaN	NaN	NaN	NaN	NaN	NaN	NaN	NaN	NaN	NaN	NaN	NaN	NaN	NaN	NaN	NaN	NaN	NaN	NaN	NaN	NaN	NaN	NaN	NaN	NaN	NaN	NaN	NaN	NaN	NaN	NaN	NaN	NaN	NaN	NaN	NaN	NaN	NaN	NaN
[truncated: 790 more columns]

## Sheet: 4b_Lat_Lon
40.975	59.025
40.925	59.075
40.875	59.125
40.825	59.175
40.775	59.225
40.725	59.275
40.675	59.325
40.625	59.375
40.575	59.425
40.525	59.475
40.475	59.525
40.425	59.575
40.375	59.625
40.325	59.675
40.275	59.725
40.225	59.775
40.175	59.825
40.125	59.875
40.075	59.925
40.025	59.975
39.975	60.025
39.925	60.075
39.875	60.125
39.825	60.175
39.775	60.225
39.725	60.275
39.675	60.325
39.625	60.375
39.575	60.425
39.525	60.475
39.475	60.525
39.425	60.575
39.375	60.625
39.325	60.675
39.275	60.725
39.225	60.775
39.175	60.825
39.125	60.875
39.075	60.925
39.025	60.975
38.975	61.025
38.925	61.075
38.875	61.125
38.825	61.175
38.775	61.225
38.725	61.275
38.675	61.325
38.625	61.375
38.575	61.425
38.525	61.475
38.475	61.525
38.425	61.575
38.375	61.625
38.325	61.675
38.275	61.725
38.225	61.775
38.175	61.825
38.125	61.875
38.075	61.925
38.025	61.975
37.975	62.025
37.925	62.075
37.875	62.125
37.825	62.175
37.775	62.225
37.725	62.275
37.675	62.325
37.625	62.375
37.575	62.425
37.525	62.475
37.475	62.525
37.425	62.575
37.375	62.625
37.325	62.675
37.275	62.725
37.225	62.775
37.175	62.825
37.125	62.875
37.075	62.925
37.025	62.975
36.975	63.025
36.925	63.075
36.875	63.125
36.825	63.175
36.775	63.225
36.725	63.275
36.675	63.325
36.625	63.375
36.575	63.425
36.525	63.475
36.475	63.525
36.425	63.575
36.375	63.625
36.325	63.675
36.275	63.725
36.225	63.775
36.175	63.825
36.125	63.875
36.075	63.925
36.025	63.975
35.975	64.025
35.925	64.075
35.875	64.125
35.825	64.175
35.775	64.225
35.725	64.275
35.675	64.325
35.625	64.375
35.575	64.425
35.525	64.475
35.475	64.525
35.425	64.575
35.375	64.625
35.325	64.675
35.275	64.725
35.225	64.775
35.175	64.825
35.125	64.875
35.075	64.925
35.025	64.975
34.975	65.025
34.925	65.075
34.875	65.125
34.825	65.175
34.775	65.225
34.725	65.275
34.675	65.325
34.625	65.375
34.575	65.425
34.525	65.475
34.475	65.525
34.425	65.575
34.375	65.625
34.325	65.675
34.275	65.725
34.225	65.775
34.175	65.825
34.125	65.875
34.075	65.925
34.025	65.975
33.975	66.025
33.925	66.075
33.875	66.125
33.825	66.175
33.775	66.225
33.725	66.275
33.675	66.325
33.625	66.375
33.575	66.425
33.525	66.475
33.475	66.525
33.425	66.575
33.375	66.625
33.325	66.675
33.275	66.725
33.225	66.775
33.175	66.825
33.125	66.875
33.075	66.925
33.025	66.975
32.975	67.025
32.925	67.075
32.875	67.125
32.825	67.175
32.775	67.225
32.725	67.275
32.675	67.325
32.625	67.375
32.575	67.425
32.525	67.475
32.475	67.525
32.425	67.575
32.375	67.625
32.325	67.675
32.275	67.725
32.225	67.775
32.175	67.825
32.125	67.875
32.075	67.925
32.025	67.975
31.975	68.025
31.925	68.075
31.875	68.125
31.825	68.175
31.775	68.225
31.725	68.275
31.675	68.325
31.625	68.375
31.575	68.425
31.525	68.475
31.475	68.525
31.425	68.575
31.375	68.625
31.325	68.675
31.275	68.725
31.225	68.775
31.175	68.825
31.125	68.875
31.075	68.925
31.025	68.975
30.975	69.025
30.925	69.075
30.875	69.125
30.825	69.175
30.775	69.225
30.725	69.275
30.675	69.325
30.625	69.375
30.575	69.425
30.525	69.475
30.475	69.525
30.425	69.575
30.375	69.625
30.325	69.675
30.275	69.725
30.225	69.775
30.175	69.825
30.125	69.875
30.075	69.925
30.025	69.975
29.975	70.025
29.925	70.075
29.875	70.125
29.825	70.175
29.775	70.225
29.725	70.275
29.675	70.325
29.625	70.375
29.575	70.425
29.525	70.475
29.475	70.525
29.425	70.575
29.375	70.625
29.325	70.675
29.275	70.725
29.225	70.775
29.175	70.825
29.125	70.875
29.075	70.925
29.025	70.975
28.975	71.025
28.925	71.075
28.875	71.125
28.825	71.175
28.775	71.225
28.725	71.275
28.675	71.325
28.625	71.375
28.575	71.425
28.525	71.475
28.475	71.525
28.425	71.575
28.375	71.625
28.325	71.675
28.275	71.725
28.225	71.775
28.175	71.825
28.125	71.875
28.075	71.925
28.025	71.975
27.975	72.025
27.925	72.075
27.875	72.125
27.825	72.175
27.775	72.225
27.725	72.275
27.675	72.325
27.625	72.375
27.575	72.425
27.525	72.475
27.475	72.525
27.425	72.575
27.375	72.625
27.325	72.675
27.275	72.725
27.225	72.775
27.175	72.825
27.125	72.875
27.075	72.925
27.025	72.975
26.975	73.025
26.925	73.075
26.875	73.125
26.825	73.175
26.775	73.225
26.725	73.275
26.675	73.325
26.625	73.375
26.575	73.425
26.525	73.475
26.475	73.525
26.425	73.575
26.375	73.625
26.325	73.675
26.275	73.725
26.225	73.775
26.175	73.825
26.125	73.875
26.075	73.925
26.025	73.975
25.975	74.025
25.925	74.075
25.875	74.125
25.825	74.175
25.775	74.225
25.725	74.275
25.675	74.325
25.625	74.375
25.575	74.425
25.525	74.475
25.475	74.525
25.425	74.575
25.375	74.625
25.325	74.675
25.275	74.725
25.225	74.775
25.175	74.825
25.125	74.875
25.075	74.925
25.025	74.975
24.975	75.025
24.925	75.075
24.875	75.125
24.825	75.175
24.775	75.225
24.725	75.275
24.675	75.325
24.625	75.375
24.575	75.425
24.525	75.475
24.475	75.525
24.425	75.575
24.375	75.625
24.325	75.675
24.275	75.725
24.225	75.775
24.175	75.825
24.125	75.875
24.075	75.925
24.025	75.975
23.975	76.025
23.925	76.075
23.875	76.125
23.825	76.175
23.775	76.225
23.725	76.275
23.675	76.325
23.625	76.375
23.575	76.425
23.525	76.475
23.475	76.525
23.425	76.575
23.375	76.625
23.325	76.675
23.275	76.725
23.225	76.775
23.175	76.825
23.125	76.875
23.075	76.925
23.025	76.975
22.975	77.025
22.925	77.075
22.875	77.125
22.825	77.175
22.775	77.225
22.725	77.275
22.675	77.325
22.625	77.375
22.575	77.425
22.525	77.475
22.475	77.525
22.425	77.575
22.375	77.625
22.325	77.675
22.275	77.725
22.225	77.775
22.175	77.825
22.125	77.875
22.075	77.925
22.025	77.975
21.975	78.025
21.925	78.075
21.875	78.125
21.825	78.175
21.775	78.225
21.725	78.275
21.675	78.325
21.625	78.375
21.575	78.425
21.525	78.475
21.475	78.525
21.425	78.575
21.375	78.625
21.325	78.675
21.275	78.725
21.225	78.775
21.175	78.825
21.125	78.875
21.075	78.925
21.025	78.975
20.975	79.025
20.925	79.075
20.875	79.125
20.825	79.175
20.775	79.225
20.725	79.275
20.675	79.325
20.625	79.375
20.575	79.425
20.525	79.475
20.475	79.525
20.425	79.575
20.375	79.625
20.325	79.675
20.275	79.725
20.225	79.775
20.175	79.825
20.125	79.875
20.075	79.925
20.025	79.975
19.975	80.025
19.925	80.075
19.875	80.125
19.825	80.175
19.775	80.225
19.725	80.275
19.675	80.325
19.625	80.375
19.575	80.425
19.525	80.475
19.475	80.525
19.425	80.575
19.375	80.625
19.325	80.675
19.275	80.725
19.225	80.775
19.175	80.825
19.125	80.875
19.075	80.925
19.025	80.975
18.975	81.025
18.925	81.075
18.875	81.125
18.825	81.175
18.775	81.225
18.725	81.275
18.675	81.325
18.625	81.375
18.575	81.425
18.525	81.475
18.475	81.525
18.425	81.575
18.375	81.625
18.325	81.675
18.275	81.725
18.225	81.775
18.175	81.825
18.125	81.875
18.075	81.925
18.025	81.975
17.975	82.025
17.925	82.075
17.875	82.125
17.825	82.175
17.775	82.225
17.725	82.275
17.675	82.325
17.625	82.375
17.575	82.425
17.525	82.475
17.475	82.525
17.425	82.575
17.375	82.625
17.325	82.675
17.275	82.725
17.225	82.775
17.175	82.825
17.125	82.875
17.075	82.925
17.025	82.975
16.975	83.025
16.925	83.075
16.875	83.125
16.825	83.175
16.775	83.225
16.725	83.275
16.675	83.325
16.625	83.375
16.575	83.425
16.525	83.475
16.475	83.525
16.425	83.575
16.375	83.625
16.325	83.675
16.275	83.725
16.225	83.775
16.175	83.825
16.125	83.875
16.075	83.925
16.025	83.975
15.975	84.025
15.925	84.075
15.875	84.125
15.825	84.175
15.775	84.225
15.725	84.275
15.675	84.325
15.625	84.375
15.575	84.425
15.525	84.475
15.475	84.525
15.425	84.575
15.375	84.625
15.325	84.675
15.275	84.725
15.225	84.775
15.175	84.825
15.125	84.875
15.075	84.925
15.025	84.975
14.975	85.025
14.925	85.075
14.875	85.125
14.825	85.175
14.775	85.225
14.725	85.275
14.675	85.325
14.625	85.375
14.575	85.425
14.525	85.475
14.475	85.525
14.425	85.575
14.375	85.625
14.325	85.675
14.275	85.725
14.225	85.775
14.175	85.825
14.125	85.875
14.075	85.925
14.025	85.975
13.975	86.025
13.925	86.075
13.875	86.125
13.825	86.175
13.775	86.225
13.725	86.275
13.675	86.325
13.625	86.375
13.575	86.425
13.525	86.475
13.475	86.525
13.425	86.575
13.375	86.625
13.325	86.675
13.275	86.725
13.225	86.775
13.175	86.825
13.125	86.875
13.075	86.925
13.025	86.975
12.975	87.025
12.925	87.075
12.875	87.125
12.825	87.175
12.775	87.225
12.725	87.275
12.675	87.325
12.625	87.375
12.575	87.425
12.525	87.475
12.475	87.525
12.425	87.575
12.375	87.625
12.325	87.675
12.275	87.725
12.225	87.775
12.175	87.825
12.125	87.875
12.075	87.925
12.025	87.975
11.975	88.025
11.925	88.075
11.875	88.125
11.825	88.175
11.775	88.225
11.725	88.275
11.675	88.325
11.625	88.375
11.575	88.425
11.525	88.475
11.475	88.525
11.425	88.575
11.375	88.625
11.325	88.675
11.275	88.725
11.225	88.775
11.175	88.825
11.125	88.875
11.075	88.925
11.025	88.975
10.975	89.025
10.925	89.075
10.875	89.125
10.825	89.175
10.775	89.225
10.725	89.275
10.675	89.325
10.625	89.375
10.575	89.425
10.525	89.475
10.475	89.525
10.425	89.575
10.375	89.625
10.325	89.675
10.275	89.725
10.225	89.775
10.175	89.825
10.125	89.875
10.075	89.925
10.025	89.975
9.975	90.025
9.925	90.075
9.875	90.125
9.825	90.175
9.775	90.225
9.725	90.275
9.675	90.325
9.625	90.375
9.575	90.425
9.525	90.475
9.475	90.525
9.425	90.575
9.375	90.625
9.325	90.675
9.275	90.725
9.225	90.775
9.175	90.825
9.125	90.875
9.075	90.925
9.025	90.975
8.975	91.025
8.925	91.075
8.875	91.125
8.825	91.175
8.775	91.225
8.725	91.275
8.675	91.325
8.625	91.375
8.575	91.425
8.525	91.475
8.475	91.525
8.425	91.575
8.375	91.625
8.325	91.675
8.275	91.725
8.225	91.775
8.175	91.825
8.125	91.875
8.075	91.925
8.025	91.975
7.975	92.025
7.925	92.075
7.875	92.125
7.825	92.175
7.775	92.225
7.725	92.275
7.675	92.325
7.625	92.375
7.575	92.425
7.525	92.475
7.475	92.525
7.425	92.575
7.375	92.625
7.325	92.675
7.275	92.725
7.225	92.775
7.175	92.825
7.125	92.875
7.075	92.925
7.025	92.975
6.975	93.025
6.925	93.075
6.875	93.125
6.825	93.175
6.775	93.225
6.725	93.275
6.675	93.325
6.625	93.375
6.575	93.425
6.525	93.475
6.475	93.525
6.425	93.575
6.375	93.625
6.325	93.675
6.275	93.725
6.225	93.775
6.175	93.825
6.125	93.875
6.075	93.925
6.025	93.975
5.975	94.025
5.925	94.075
5.875	94.125
5.825	94.175
5.775	94.225
5.725	94.275
5.675	94.325
5.625	94.375
5.575	94.425
5.525	94.475
5.475	94.525
5.425	94.575
5.375	94.625
5.325	94.675
5.275	94.725
5.225	94.775
5.175	94.825
5.125	94.875
5.075	94.925
5.025	94.975
	95.025
	95.075
	95.125
	95.175
	95.225
	95.275
	95.325
	95.375
	95.425
	95.475
	95.525
	95.575
	95.625
	95.675
	95.725
	95.775
	95.825
	95.875
	95.925
	95.975
	96.025
	96.075
	96.125
	96.175
	96.225
	96.275
	96.325
	96.375
	96.425
	96.475
	96.525
	96.575
	96.625
	96.675
	96.725
	96.775
	96.825
	96.875
	96.925
	96.975
	97.025
	97.075
	97.125
	97.175
	97.225
	97.275
	97.325
	97.375
	97.425
	97.475
	97.525
	97.575
	97.625
	97.675
	97.725
	97.775
	97.825
	97.875
	97.925
	97.975
	98.025
	98.075
	98.125
	98.175
	98.225
	98.275
	98.325
	98.375
	98.425
	98.475
	98.525
	98.575
	98.625
	98.675
	98.725
	98.775
	98.825
	98.875
	98.925
	98.975
	99.025
	99.075
	99.125
	99.175
	99.225
	99.275
	99.325
	99.375
	99.425
	99.475
	99.525
	99.575
	99.625
	99.675
	99.725
	99.775
	99.825
	99.875
	99.925
	99.975
	100.025
	100.075
	100.125
	100.175
	100.225
	100.275
	100.325
	100.375
	100.425
	100.475
	100.525
	100.575
	100.625
	100.675
	100.725
	100.775
	100.825
	100.875
	100.925
	100.975

## Sheet: 4c
AOD	LST
0.5345	36.12
0.783	36.48
0.7015	39.09
0.55	35.94
0.7455	38.32
0.7305	36.35
0.59	33.68
0.4525	37.86
0.667	41.2
0.63	37.41
0.57	36.3
0.5735	36.54
0.567	34.2
0.58	39.12
0.64	39.8
0.655	38.09
0.5945	38.46
0.607	35.45
0.5325	36.33
0.512	38.86
0.56	39.6
0.526	36.83
0.5625	37.56
0.5895	37.66
0.6795	33.73
0.5975	33.71
0.5405	32.8
0.4425	42.8
0.3915	43.18
0.4165	43.34
0.5005	40.62
0.538	39.73
0.5875	38.83
0.5125	40.25
0.5395	36.23
0.551	33.5
0.523	32.3
0.253	45.65
0.377	41.8
0.554	39.3
0.7865	39.39
0.721	41.17
0.6175	37.3
0.7825	42.69
0.8035	39.43
0.659	34.03
0.5385	36.77
0.701	44.02
0.7085	38.99
0.6675	37.36
0.5935	35.6
0.6185	33.6
0.655	40.16
0.762	38.41
0.7395	38.51
0.6355	36.3
0.642	35.96
0.6095	34.12
0.6565	39.81
0.689	38.14
0.5975	35.87
0.618	35.6
0.6785	35.31
0.7595	33.38
0.6995	32.94
0.6425	32.02
0.5	42.3
0.4775	44.54
0.5525	42.38
0.607	39.64
0.6045	38.22
0.601	37.4
0.559	37.08
0.6295	33.82
0.6425	33.53
0.624	31.5
0.329	45.34
0.4385	41.04
0.4645	38.26
0.6235	37.81
0.5575	39.81
0.5155	37.49
0.6695	40.75
0.6825	38.51
0.5985	33.73
0.488	35.53
0.744	43.1
0.7125	38.2
0.6155	36.64
0.6065	36.87
0.6255	35.45
0.8015	40.3
0.805	39.64
0.8175	38.88
0.6735	38.39
0.649	38.17
0.5375	37.2
0.7375	39.96
0.736	39.32
0.6255	38.15
0.6595	37.07
0.6615	37.12
0.713	33.65
0.6725	32.99
0.6465	30.72
0.604	42.56
0.5995	45.73
0.662	43.42
0.681	40.71
0.679	38.63
0.6935	37.02
0.6135	39.88
0.6225	35.39
0.6385	33.44
0.6685	30.71
0.3755	45.41
0.4585	40.73
0.625	37.78
0.856	37.85
0.7755	40.08
0.6855	37
0.825	39.82
0.825	38.44
0.6725	32.85
0.588	37.78
0.7405	42.96
0.693	37.37
0.687	35.65
0.7245	35.28
0.673	33.4
0.6915	40.79
0.814	38.03
0.876	36.2
0.769	35.59
0.732	36.75
0.593	36.01
0.7465	39.92
0.8295	38.29
0.759	35.87
0.775	36.73
0.741	36.16
0.755	33.72
0.7075	34.81
0.713	31.42
0.578	41.02
0.5935	44.28
0.6625	43.24
0.756	41.41
0.7555	38.56
0.7375	38.49
0.633	39.14
0.6305	35.76
0.6395	33.18
0.665	30.98
0.389	43.68
0.448	39.35
0.475	36.41
0.703	37.9
0.596	39.92
0.519	38.28
0.5485	39.91
0.645	38.69
0.5155	35.41
0.4555	38.25
0.6495	43.17
0.547	38.82
0.5075	38.58
0.5595	38.42
0.5855	35.85
0.56	41.9
0.67	39.62
0.6625	40.49
0.6145	38.53
0.625	38.48
0.5735	39.78
0.5305	42.21
0.616	41.08
0.5875	38.15
0.6315	38.84
0.6965	39.33
0.72	35.37
0.684	34.83
0.6355	32.26
0.4195	43.92
0.4005	46.48
0.5005	46.12
0.58	42.34
0.618	41.79
0.6285	40.7
0.5695	42.2
0.5625	38.1
0.585	36.87
0.6145	31.62
0.239	43.61
0.369	42.41
0.621	35.75
0.8045	38.18
0.751	38.73
0.663	35.08
0.798	40.24
0.8475	37.83
0.699	33.42
0.5775	36.3
0.76	41.79
0.743	37.43
0.682	35.93
0.7225	35.91
0.642	34.84
0.7785	37.66
0.8635	37.45
0.826	36.61
0.7795	35.64
0.738	35.97
0.6085	36.61
0.7755	40.21
0.829	38.52
0.7275	36.41
0.746	34.69
0.7795	36.71
0.8445	33.02
0.72	34.61
0.6695	31.96
0.589	41.35
0.618	42.45
0.6675	42.24
0.8065	40.4
0.7585	38.14
0.7785	37.69
0.7645	39.67
0.751	36.76
0.6705	34.63
0.6205	30.71
0.357	40.54
0.5075	41.22
0.483	36.89
0.6215	38.73
0.5895	39.71
0.551	38.05
0.58	40.03
0.6915	38.84
0.552	34.34
0.4735	37.46
0.5435	43.98
0.568	38.48
0.537	36.42
0.559	36.16
0.6215	34.84
0.552	40.9
0.625	39.08
0.662	38.52
0.633	36.61
0.6315	35
0.5375	35.19
0.6185	39.84
0.68	39.49
0.6045	36.56
0.6195	34.57
0.634	37.51
0.685	35.83
0.6155	36.25
0.56	35.02
0.4755	42.56
0.4775	44.18
0.5345	42.88
0.615	40.39
0.6505	40.02
0.617	37.24
0.524	40.94
0.596	36.64
0.605	34.76
0.5845	32.62
0.286	43.9
0.3985	41.31
0.591	35.57
0.804	36.16
0.743	37.42
0.6765	36.84
0.756	37.95
0.8435	36.81
0.6585	34.86
0.531	39.16
0.675	40.85
0.684	37.82
0.645	36.45
0.6235	37.46
0.6815	34.59
0.6505	38.81
0.655	38.53
0.6505	39.47
0.5955	38.79
0.6795	38.08
0.6165	38
0.5755	40.24
0.639	41.29
0.5935	38.45
0.6455	37.73
0.652	39.78
0.7485	34.77
0.669	35.15
0.685	31.65
0.4765	42.45
0.4515	44.9
0.5135	44.07
0.551	41.71
0.591	41.45
0.608	39.29
0.5275	40.06
0.586	35.76
0.604	35.43
0.649	30.85
0.286	45.84
0.377	40.65
0.389	36.56
0.545	39
0.498	39.97
0.4325	37.64
0.5305	40.97
0.583	39.46
0.5125	34.68
0.48	38.22
0.514	44.13
0.5705	38.75
0.5165	37.64
0.5605	37.61
0.6035	34.37
0.5765	40.68
0.5995	38.06
0.641	37.96
0.5765	37.89
0.6085	37.33
0.563	37.78
0.5595	41.46
0.645	40.86
0.5565	38.53
0.5995	38.11
0.656	39.96
0.692	36.88
0.678	36.55
0.6555	36.08
0.4175	43.04
0.405	45.25
0.4805	44.53
0.533	41.21
0.579	42.11
0.5765	40.69
0.5935	42.48
0.6095	38.95
0.6475	36.8
0.6825	32.86
0.2835	43.89
0.389	43.42
0.5225	39.72
0.6995	40.26
0.6475	42.83
0.5885	41.38
0.7345	42.01
0.713	42.31
0.613	36.89
0.4875	40.13
0.687	44.33
0.6745	41.73
0.577	40.68
0.623	39.41
0.6865	37.13
0.6785	41.84
0.792	41.66
0.7165	40.41
0.69	39.44
0.6685	38.42
0.6235	38.67
0.693	41.8
0.7395	40.94
0.653	38.34
0.714	38.14
0.792	40.08
0.8375	36.36
0.7415	34.88
0.7175	35.62
0.545	43.26
0.525	47.16
0.6395	45.28
0.68	41.63
0.6945	40.88
0.716	40.24
0.601	41.9
0.698	37.56
0.735	34.31
0.7075	32.01
0.3895	45.24
0.4325	43.1
0.4985	36.56
0.573	37.25
0.5355	38.25
0.5075	36.88
0.5605	38.06
0.6485	37.45
0.581	32.07
0.4875	35.82
0.5375	41.47
0.636	37.73
0.5745	35.26
0.628	34.44
0.6105	33.26
0.543	39.58
0.6285	38.2
0.6065	37.47
0.5775	34.97
0.6345	34.82
0.59	36.1
0.5445	39.16
0.6155	39.11
0.6135	37.54
0.6295	36.51
0.7305	36.98
0.773	34.19
0.759	32.35
0.7385	31.25
0.48	40.97
0.451	45.61
0.5395	43.51
0.602	40.25
0.638	40.11
0.641	39.62
0.601	40.86
0.7185	36.79
0.772	34.49
0.813	30.19
0.32	43.47
0.4645	41.02
0.481	34.18
0.6375	35.53
0.582	36.87
0.512	37.31
0.5595	37.19
0.648	38.27
0.5935	34.54
0.4995	39.05
0.508	42.45
0.549	40.28
0.5525	37.13
0.598	37.12
0.6825	35.58
0.5305	41.14
0.5575	39.68
0.5695	37.84
0.5735	38.1
0.6365	37
0.5935	38.45
0.5095	40.99
0.5595	41.22
0.5525	39.14
0.6085	38.49
0.6675	39.68
0.7545	36.38
0.668	36.69
0.701	34.74
0.4035	43.04
0.3885	45.9
0.4645	44.51
0.541	41.18
0.605	41.7
0.5755	40.17
0.521	41.9
0.599	38.58
0.6415	37.21
0.691	32.63
0.28	43.75
0.356	43.8
0.479	38.39
0.621	38.9
0.591	40.51
0.552	38.71
0.5255	40.57
0.596	40.02
0.5475	34.53
0.47	38.12
0.531	43.57
0.6	39.21
0.543	37.24
0.561	36.38
0.5995	35.78
0.5495	42.17
0.536	41.23
0.536	39.59
0.5615	38.42
0.6335	36.37
0.644	38.56
0.473	41.72
0.535	41.31
0.5215	38.37
0.619	37.28
0.736	39.49
0.841	35.14
0.7205	34.53
0.7425	34.18
0.369	42.82
0.3915	44.92
0.44	45.27
0.481	41.24
0.5715	41.36
0.5795	39.23
0.5655	42.6
0.71	38.16
0.7	35.23
0.7325	31.45
0.28	44.21
0.369	43.04
0.4205	37.15
0.531	36.55
0.498	38.7
0.4295	38.23
0.4935	38.46
0.5695	38.51
0.459	33.59
0.3425	37.55
0.466	42.17
0.5105	38.54
0.4185	38.06
0.414	37.3
0.458	37.46
0.424	42.04
0.4565	40.42
0.41	38.27
0.402	39.64
0.477	39.27
0.4945	39.9
0.4045	41.51
0.4445	41
0.4455	39.51
0.508	37.97
0.556	41.14
0.5965	38.08
0.5695	38.11
0.5815	38.55
0.281	42.59
0.336	46.36
0.336	44.5
0.4215	39.76
0.4785	40.26
0.461	39.8
0.4085	43.2
0.487	39.46
0.5625	39.08
0.6085	32.9
0.2175	43.55
0.284	43.05
0.5665	35.54
0.6745	38.19
0.6	38.68
0.532	36.23
0.5665	39.85
0.6045	37.94
0.557	33.44
0.46	37.02
0.5115	41.5
0.5835	37.74
0.5485	37.39
0.5435	36.13
0.544	34.52
0.5055	39.39
0.5695	39.28
0.5705	37.48
0.4975	36.33
0.5585	36.89
0.5245	36.73
0.5085	40.04
0.546	39.09
0.5345	37.58
0.624	38.06
0.6805	36.37
0.803	32.75
0.7185	33.52
0.6975	34.97
0.4205	42.09
0.419	43.27
0.4195	43.45
0.502	38.81
0.582	39.9
0.602	39.25
0.5905	40.07
0.7215	37.06
0.774	34.89
0.8365	30.44
0.3555	42.44
0.4505	38.67
0.518	38.07
0.5995	41.4
0.653	41.36
0.6055	38.97
0.659	42.63
0.7315	40.46
0.6175	34.58
0.5635	39.17
0.6605	44.2
0.664	39.9
0.5865	40.25
0.6615	36.04
0.7705	35.02
0.5905	42.71
0.6605	42.32
0.6345	37.81
0.668	38.89
0.7845	37.35
0.7955	39.62
0.599	40.64
0.742	39.32
0.704	38.68
0.7945	37.72
0.9455	41.02
0.926	35.49
0.8245	35.22
0.832	35.98
0.475	43.29
0.5115	45.45
0.612	44.43
0.6965	40.4
0.721	41.86
0.7615	38.68
0.712	41.81
0.7705	38.01
0.832	38.25
0.825	34.06
0.303	46.04
0.459	41.27
0.5165	36.25
0.631	39.49
0.5925	40.29
0.5855	38.53
0.5665	41.06
0.6685	39.59
0.591	34.35
0.499	37.61
0.548	43.17
0.5965	38.53
0.5725	37.71
0.6395	35.87
0.668	34.3
0.53	41.68
0.623	39.58
0.6185	37.93
0.618	37.23
0.707	34.68
0.676	37.19
0.563	40.68
0.614	40.59
0.631	38.92
0.732	37.59
0.8615	39.11
0.8765	34.04
0.841	33.12
0.7895	32.61
0.449	43.07
0.4205	46.81
0.4795	44.41
0.543	40.12
0.6325	39.84
0.711	38.99
0.7045	39.55
0.783	36.7
0.8385	35.34
0.8155	30.28
0.2845	44.21
0.466	40.95
0.597	36.47
0.7405	37.7
0.6745	38.58
0.6475	37.96
0.689	39.63
0.796	38.67
0.673	32.28
0.598	34.78
0.716	40.76
0.7185	36.9
0.67	35.74
0.7005	34.88
0.7395	33.33
0.6875	38.36
0.71	38.08
0.7155	36.48
0.6745	35.53
0.7415	34.68
0.769	34.99
0.6855	37.39
0.732	38.47
0.7335	37.43
0.823	36.49
0.942	37.18
0.988	31.74
0.922	34.53
0.8375	32.42
0.527	41
0.5835	42.26
0.671	40.94
0.7445	37.29
0.832	38.03
0.8605	36.87
0.8495	39.31
0.9545	34.75
0.9545	34.09
0.9755	29.56
0.4085	44.03
0.607	39.98
0.3565	37.19
0.497	37.68
0.4765	37.83
0.3955	38.85
0.4955	38.53
0.5855	38.24
0.477	35.68
0.403	37.81
0.4835	41.32
0.53	39.01
0.4665	37.01
0.4825	38.29
0.6105	36.29
0.488	40.61
0.484	39.97
0.4785	37.92
0.4495	38.46
0.549	38.63
0.6115	38.38
0.4545	41.06
0.482	41.05
0.4825	39.62
0.571	39.19
0.711	41.65
0.805	37.07
0.811	34.91
0.813	32.75
0.325	43.26
0.337	46.83
0.405	44.86
0.458	41.22
0.5205	42.04
0.5385	41.15
0.591	42.11
0.6615	37.84
0.6845	37.11
0.7825	31.56
0.249	44.35
0.396	42.48
0.338	37.16
0.4435	38.33
0.399	39.56
0.417	37.74
0.397	39.09
0.5105	38.76
0.444	34.05
0.357	35.05
0.4285	42.37
0.481	37.54
0.4365	35.02
0.4525	36.13
0.4825	34.8
0.4215	40.63
0.442	39.27
0.4515	36.31
0.4825	35.93
0.493	34.68
0.4705	36.74
0.458	39.35
0.4895	36.95
0.4725	36.37
0.531	34.71
0.599	36.42
0.717	32.04
0.686	32.97
0.6945	32.62
0.324	41.87
0.328	45.12
0.355	42.19
0.4435	38.69
0.516	37.3
0.5115	35.8
0.5135	38.03
0.5685	35.32
0.643	33.66
0.6725	29.2
0.2265	41.14
0.388	39.72

## Sheet: 4d
Granger Causality Test (UP and Bihar)
ET	LST	AOD
0.742247	30.9891	0.449458
0.126173	33.8179	0.787239
0.186601	33.4597	0.482511
0.00559517	42.1471	0.334946
0.000755573	40.7692	0.556369
0.0014543	40.503	0.987819
0.02079	35.5347	0.964129
0.00662745	35.7818	1.06718
0.137921	31.0535	0.554378
0.0859625	35.1209	0.466169
0.00294722	41.369	0.429667
0.0119923	37.5596	0.814391
0.0010614	39.9256	0.736532
0.000247253	44.4523	0.884046
0.000247253	45.9068	0.779833
0.00268277	35.3106	1.14999
0.551417	30.7641	0.390016
0.0649052	35.8701	0.502494
0.0818712	37.3359	0.376845
0.013557	40.1262	0.42151
0.0212194	39.6081	0.807569
0.000632805	40.2598	0.716542
0.00200537	44.1681	0.802721
0.00704266	41.397	0.857567
0.116135	33.987	0.490198
0.00793847	36.5545	0.577583
0.00314349	36.5587	0.74461
0.0397747	36.9127	0.720104
0.1448	38.9585	0.803669
0.00463594	42.8894	0.602036
0.000726487	42.8728	1.20781
0.0111446	36.8132	0.997375
0.693766	34.0216	0.257625
0.213481	33.2872	0.813938
0.0709655	38.2591	0.433248
0.112296	37.0878	0.645648
0.0954577	36.4808	0.970815
0.0163814	41.9752	0.48225
0.00883541	43.0598	0.642622
0.00417816	44.3919	0.585881
0.142446	32.9105	0.345177
0.142446	37.01	0.302328
0.0896261	35.2191	0.553739
0.00547558	40.857	0.635183
0.00175201	42.2831	0.805839
0.00225894	39.3414	0.920458
0.016067	33.1588	1.41153
0.00159722	37.1376	1.05243
0.922584	32.6048	0.33202
0.186684	36.9401	0.369317
0.0443766	39.5929	0.472819
0.00728337	42.0207	0.452847
0.0169381	39.99	0.703647
0.00561983	39.6221	0.734431
0.00223428	39.9799	0.807337
0.0198683	40.5786	0.807488
0.75559	27.3537	0.726223
0.50413	30.6912	0.505198
0.120395	37.0498	0.38544
0.00634687	43.2476	0.361194
0.00181009	42.3653	0.779125
0.0145915	37.1097	1.10389
0.0678774	36.0952	1.32504
0.0317048	36.2536	0.927335
0.523496	30.1387	0.336202
0.214101	33.7999	0.292155
0.0621761	39.3472	0.354421
0.0104139	42.0052	0.430847
0.0229464	41.2893	0.649711
0.00418356	40.4283	0.61494
0.000892935	41.9686	0.714292
0.0022535	42.2473	0.650597
0.0938834	33.4894	0.493264
0.00877456	40.3269	0.359105
0.00331142	40.527	0.719833
0.00453493	41.69	0.6145
0.0107967	39.917	0.907991
0.00171184	44.5801	0.533028
0.000642925	45.2303	0.682938
0.000642925	44.9619	1.0426
0.989237	29.4459	0.434194
0.424983	32.325	0.568498
0.263169	35.4648	0.338547
0.0333041	39.76	0.455954
0.0232525	40.0117	0.53725
0.00180541	44.0625	0.522026
0.0182893	40.5009	0.681387
0.0174451	37.3593	0.961819
0.467662	31.4675	0.542347
0.269175	32.0283	0.491464
0.231197	33.0079	0.466251
0.157458	36.8016	0.385204
0.0626089	39.5933	0.469938
0.0040129	37.4619	0.778481
0.00159403	42.0728	0.820022
0.000770167	44.8315	0.605472
0.951157	31.0188	0.393474
0.269231	33.4833	0.578613
0.092349	37.4589	0.518492
0.113174	37.3193	0.632763
0.00596039	42.2567	0.558159
0.0374229	42.5375	0.675365
0.000777582	46.6223	0.526208
0.00157944	44.1349	0.680236
1.32604	29.0511	0.408036
0.56462	32.1506	0.366246
0.265857	33.4332	0.505313
0.0479486	41.6313	0.252194
0.0196141	41.4577	0.736214
0.110651	37.37	0.593513
0.0447452	41.6812	0.49323
0.00583298	42.8323	0.586083
1.05292	27.2187	0.639987
0.58259	31.1817	0.522075
0.132178	34.3515	0.626141
0.0458171	37.6159	0.548847
0.0181294	41.5273	0.540899
0.0258041	39.8196	0.817099
0.00247536	43.5598	0.575762
0.00204697	43.7333	0.571784
0.424463	30.4174	0.562704
0.245403	35.2378	0.376025
0.00970476	40.1385	0.459946
0.0138629	42.6178	0.370409
0.0255082	43.8202	0.910122
0.00863846	40.8722	0.809556
0.000867657	44.338	0.5785
0.00867734	37.5691	0.976494
0.206573	33.6103	0.571808
0.14919	35.771	0.433278
0.00280709	40.7008	0.570948
0.0370133	37.8184	0.553614
0.0186499	41.1746	0.609248
0.00348961	41.3554	0.683794
0.0315421	41.5912	0.660908
0.0168808	41.7906	0.681478
0.497132	31.8669	0.732667
0.316341	33.153	0.516587
0.133805	36.5829	0.498921
0.0192379	39.8692	0.459361
0.08172	36.8861	0.781133
0.0586043	38.0621	1.07869
0.00976783	41.9373	0.787615
0.00700867	43.4186	0.720861
0.852426	31.479	0.41823
0.398577	31.3849	0.477679
0.419093	35.1182	0.339632
0.044045	38.9202	0.446403
0.0285544	41.8049	0.373069
0.107821	39.0451	0.782323
0.140849	40.677	0.564026
0.00204762	45.3609	0.415931
1.46543	28.3837	0.246122
0.881713	31.8076	0.365231
0.288197	34.326	0.337982
0.313882	38.0086	0.401606
0.16818	36.7722	0.365036
0.175362	38.7164	0.515733
0.023069	45.2409	0.383859
0.0707365	47.4701	0.754255
