# Supplementary material for: Limited influence of irrigation on pre-monsoon heat stress in the Indo-Gangetic Plain
Source: Nat Commun. 2022 Jul 25;13:4275. doi: 10.1038/s41467-022-31962-5 (PMC9314405; doi:10.1038/s41467-022-31962-5)
Supplement: Supplementary file 3 — Source Data [file 41467_2022_31962_MOESM3_ESM.zip › Supplementary_Figures.xlsx]

## Sheet: Fig_1
Indo-Gangetic Plain
Months	EVI	Tmax
Jan	0.324257	20.2763
Feb	0.39022	24.703
Mar	0.342642	30.2796
Apr	0.239972	35.923
May	0.190477	37.6372
Jun	0.233287	36.7118
Jul	0.344672	33.521
Aug	0.428403	32.9653
Sep	0.432105	32.8217
Oct	0.343051	31.8456
Nov	0.230429	28.0174
Dec	0.241085	22.8073

## Sheet: Fig_14
	Averaged over Indo_Gangetic Plain
Variable	'T2:AGR-CTL'	'T2:MOD-CTL'	'Tmax:AGR-CTL'	'Tmax:MOD-CTL'	'Tw:AGR-CTL'	'Tw:MOD-CTL'
C1	-0.378765	-2.00646	-0.519069	-2.39518	0.290797	1.63527
C2	-0.324795	-1.83778	-0.429988	-2.24033	0.22273	1.46143
C3	-0.403512	-1.77472	-0.553898	-2.19638	0.269446	1.32112
Mean Value	-0.369024	-1.87299	-0.500985	-2.27729	0.260991	1.47261
Error	0.0787164	0.231735	0.12391	0.198799	0.0467156	0.31416
								C1: Mellor-Yamada Nakanishi and Niino Level 3-WRF Double-Moment 6-class scheme- Tiedtke scheme (MYNN3-WDM6-Tiedtke)
								C2: Mellor-Yamada Nakanishi and Niino Level 3-WRF Single-Moment 6-class scheme-KF scheme (MYNN3-WSM6-KF)
								C3: Mellor-Yamada Nakanishi and Niino Level 3- WRF Single-Moment 6-class scheme- Grell 3D (MYNN3-WSM6-Grell3D)
								CTL represents WRF-CLM4 simulation with no irrigation
								AGR represents WRF-CLM4 simulation with agricultural census-based irrigation data.
								MOD represents WRF-CLM4 simulation with model-estimated irrigation data

## Sheet: Fig_18
AOD	LST							Granger Causality for Punjab and Haryana
0	12.57							ET	LST	AOD
0	-3.59							0.742247	30.9891	0.449458
0	15.24							0.126173	33.8179	0.787239
0.081	32.17							0.186601	33.4597	0.482511
0	13.22							0.00559517	42.1471	0.334946
0	1.87							0.000755573	40.7692	0.556369
0	1.23							0.0014543	40.503	0.987819
0.059	7.69							0.02079	35.5347	0.964129
0.114	24.81							0.00662745	35.7818	1.06718
0.3095	18.87							0.137921	31.0535	0.554378
0.188	13.15							0.0859625	35.1209	0.466169
0	28.77							0.00294722	41.369	0.429667
0	6.3							0.0119923	37.5596	0.814391
0.2185	9.93							0.00106139	39.9256	0.736532
0.409	2.04							0.000247253	44.4523	0.884046
0.294	14.81							0.000247253	45.9068	0.779833
0.234	20.26							0.00268277	35.3106	1.14999
0.0855	-0.34							0.551417	30.7641	0.390016
0	22.88							0.0649052	35.8701	0.502494
0	12.06							0.0818712	37.3359	0.376845
0.37	36.01							0.013557	40.1262	0.42151
0.2945	24.08							0.0212194	39.6081	0.807569
0.19	5.58							0.000632805	40.2598	0.716542
0.5345	36.12							0.00200537	44.1681	0.802721
0.383	33.36							0.00704266	41.397	0.857567
0.246	26.25							0.116135	33.987	0.490198
0.1595	14							0.00793847	36.5545	0.577583
0.783	36.48							0.00314349	36.5587	0.74461
0.7015	39.09							0.0397747	36.9127	0.720104
0.55	35.94							0.1448	38.9585	0.803669
0.4195	33.89							0.00463594	42.8894	0.602036
0.3395	26.48							0.000726487	42.8728	1.20781
0.248	18.21							0.0111446	36.8132	0.997375
0.7645	40.58							0.693766	34.0216	0.257625
0.765	38.96							0.213481	33.2872	0.813938
0.7455	38.32							0.0709655	38.2591	0.433248
0.7305	36.35							0.112296	37.0878	0.645648
0.59	33.68							0.0954577	36.4808	0.970815
0.4525	37.86							0.0163814	41.9752	0.48225
0.4135	26.75							0.00883541	43.0598	0.642622
0.5235	49.23							0.00417816	44.3919	0.585881
0.484	43.6							0.142446	32.9105	0.345177
0.4785	42.81							0.142446	37.01	0.302328
0.5185	41.65							0.0896261	35.2191	0.553739
0.667	41.2							0.00547558	40.857	0.635183
0.63	37.41							0.00175201	42.2831	0.805839
0.57	36.3							0.00225894	39.3414	0.920458
0.5735	36.54							0.016067	33.1588	1.41153
0.567	34.2							0.00159722	37.1376	1.05243
0.1055	5.92							0.922584	32.6048	0.33202
0.245	18.08							0.186684	36.9401	0.369317
0.294	17.49							0.0443766	39.5929	0.472819
0.519	48.21							0.00728337	42.0207	0.452847
0.444	50.54							0.0169381	39.99	0.703647
0.3935	48							0.00561983	39.6221	0.734431
0.3695	44.32							0.00223428	39.9799	0.807337
0.3115	43.05							0.0198683	40.5786	0.807488
0.2895	41.57							0.75559	27.3537	0.726223
0.4025	40.73							0.50413	30.6912	0.505198
0.58	39.12							0.120395	37.0498	0.38544
0.64	39.8							0.00634687	43.2476	0.361194
0.655	38.09							0.00181009	42.3653	0.779125
0.5945	38.46							0.0145915	37.1097	1.10389
0.607	35.45							0.0678774	36.0952	1.32504
0.5325	36.33							0.0317048	36.2536	0.927335
0.345	19.79							0.523496	30.1387	0.336202
0.338	18.09							0.214101	33.7999	0.292155
0.3845	23.09							0.0621761	39.3472	0.354421
0.53	31.07							0.0104139	42.0052	0.430847
0.5065	28.32							0.0229464	41.2893	0.649711
0.3285	25.25							0.00418356	40.4283	0.61494
0.4955	48.8							0.000892935	41.9686	0.714292
0.4275	44.71							0.0022535	42.2473	0.650597
0.392	45.36							0.0938834	33.4894	0.493264
0.349	46.97							0.00877455	40.3269	0.359105
0.2665	43.14							0.00331142	40.527	0.719833
0.333	45.36							0.00453493	41.69	0.6145
0.3315	43.83							0.0107967	39.917	0.907991
0.3175	42.1							0.00171184	44.5801	0.533028
0.4555	43.59							0.000642925	45.2303	0.682938
0.512	38.86							0.000642925	44.9619	1.0426
0.56	39.6							0.989237	29.4459	0.434194
0.526	36.83							0.424983	32.325	0.568498
0.5625	37.56							0.263169	35.4648	0.338547
0.5895	37.66							0.0333041	39.76	0.455954
0.6795	33.73							0.0232525	40.0117	0.53725
0.5975	33.71							0.00180541	44.0625	0.522026
0.5405	32.8							0.0182893	40.5009	0.681387
0.4885	30.65							0.0174451	37.3593	0.961819
0.55	30.15							0.467662	31.4675	0.542347
0.549	29.31							0.269175	32.0283	0.491464
0.525	29.9							0.231197	33.0079	0.466251
0.492	26.58							0.157458	36.8016	0.385204
0.422	28.71							0.0626089	39.5933	0.469938
0.4535	47.55							0.0040129	37.4619	0.778481
0.372	46.62							0.00159403	42.0728	0.820022
0.2715	46.73							0.000770167	44.8315	0.605472
0.211	45.81							0.951157	31.0188	0.393474
0.258	43.62							0.269231	33.4833	0.578613
0.292	44.33							0.092349	37.4589	0.518492
0.205	45							0.113174	37.3193	0.632763
0.4425	42.8							0.00596039	42.2567	0.558159
0.3915	43.18							0.0374229	42.5375	0.675365
0.4165	43.34							0.000777582	46.6223	0.526208
0.5005	40.62							0.00157944	44.1349	0.680236
0.538	39.73							1.32604	29.0511	0.408036
0.5875	38.83							0.56462	32.1506	0.366246
0.5125	40.25							0.265857	33.4332	0.505313
0.5395	36.23							0.0479486	41.6313	0.252194
0.551	33.5							0.0196141	41.4577	0.736214
0.523	32.3							0.110651	37.37	0.593513
0.555	32.37							0.0447452	41.6812	0.49323
0.4795	27.83							0.00583298	42.8323	0.586083
0.4105	25.01							1.05292	27.2187	0.639987
0.3515	27.91							0.58259	31.1817	0.522075
0.3495	26.65							0.132178	34.3515	0.626141
0.264	27.82							0.0458171	37.6159	0.548847
0.3375	46.61							0.0181294	41.5273	0.540899
0.201	44.94							0.0258041	39.8196	0.817099
0.1355	44.47							0.00247536	43.5598	0.575762
0.151	47.07							0.00204697	43.7333	0.571784
0.155	37.82							0.424463	30.4174	0.562704
0.2105	46.78							0.245403	35.2378	0.376025
0.2865	46.51							0.00970476	40.1385	0.459946
0.253	45.65							0.0138629	42.6178	0.370409
0.2135	43.86							0.0255082	43.8202	0.910122
0.222	42.75							0.00863846	40.8722	0.809556
0.2335	42.62							0.000867657	44.338	0.5785
0.2705	42.24							0.00867734	37.5691	0.976494
0.2965	42.09							0.206573	33.6103	0.571808
0.377	41.8							0.14919	35.771	0.433278
0.3355	40.21							0.00280709	40.7008	0.570948
0.339	39.16							0.0370133	37.8184	0.553614
0.4095	38.79							0.0186499	41.1746	0.609248
0.4915	29.84							0.00348961	41.3554	0.683794
0.384	26.06							0.0315421	41.5912	0.660908
0.335	32.89							0.0168808	41.7906	0.681478
0.316	47.31							0.497132	31.8669	0.732667
0.437	44.49							0.316341	33.153	0.516587
0.326	48.2							0.133805	36.5829	0.498921
0.2585	43.84							0.0192379	39.8692	0.459361
0.2	47.64							0.08172	36.8861	0.781133
0.175	49.8							0.0586043	38.0621	1.07869
0.222	49.79							0.00976783	41.9373	0.787615
0.2765	50.24							0.00700867	43.4186	0.720861
0.2745	44							0.852426	31.479	0.41823
0.265	46.97							0.398577	31.3849	0.477679
0.2755	44.84							0.419093	35.1182	0.339632
0.2165	42.72							0.044045	38.9202	0.446403
0.196	43.68							0.0285544	41.8049	0.373069
0.225	40.34							0.107821	39.0451	0.782323
0.2305	38.07							0.140849	40.677	0.564026
0.258	34.22							0.00204762	45.3609	0.415931
0.2935	36.06							1.46543	28.3837	0.246122
0.392	39.82							0.881713	31.8076	0.365231
0.629	33.43							0.288197	34.326	0.337982
0.685	33.15							0.313882	38.0086	0.401606
0.4545	31.09							0.16818	36.7722	0.365036
0.3325	27.39							0.175362	38.7164	0.515733
0.3175	47.7							0.023069	45.2409	0.383859
0.233	50.91							0.0707365	47.4701	0.754255
0.293	44.87
0.1825	47.52
0.129	48.44
0.204	49.41
0.2255	47.33
0.2285	47.43
0.193	42.47
0.2425	44.44
0.205	43.98
0.1995	41.36
0.239	44.27
0.2045	42.3
0.224	39.54
0.275	37.33
0.363	36.01
0.5225	33.54
0.6295	32.36
0.371	32
0.2035	43.63
0.2375	51.18
0.2485	49.19
0.2045	49.97
0.2345	46.77
0.2245	46.83
0.22	44.53
0.268	47.44
0.2465	44.27
0.1715	44.77
0.2325	47.14
0.2245	41.34
0.2925	41.11
0.26	39.36
0.286	35.02
0.3645	34.56
0.2835	45.98
0.233	51.8
0.2365	49.03
0.1955	49.57
0.222	49.79
0.307	48.72
0.2665	43.71
0.177	37.5
0.207	44.33
0.1925	39.06
0.246	41.84
0.2755	35.34
0.315	39.91
0.381	37.6
0.2845	47.01
0.3285	48.67
0.344	48.22
0.304	49.77
0.332	48.03
0.2865	47.81
0.292	44.28
0.248	38.18
0.217	38.5
0.2155	40.08
0.235	35.69
0.306	37.35
0.241	42.36
0.338	43.46
0.2995	48.4
0.3855	45.78
0.3425	47.79
0.2655	42.69
0.298	42.81
0.2085	42.44
0.1995	40.11
0.1895	35.92
0.3005	42.38
0.252	43.03
0.257	48.53
0.3335	49.67
0.2735	45.12
0.2645	43.71
0.2085	42.26
0.251	44.86
0.2	44.71
0.2635	34.59
0.315	37.94
0.304	41.55
0.3285	46.79
0.286	45.91
0.2895	41.07
0.237	45.92
0.1305	45.58
0.2815	40.28
0.3465	42.25
0.4475	32.83
0.203	36.41
0.1775	45.09
0.2235	36.16
0.2355	45.54
0.1855	43.91
0.193	43.3
0.3485	31.16
0.2025	41.14
0.1545	41.06
0.179	44.65
0.1825	43
0.2015	42.61
0.2365	28.77
0.1155	38.23
0.1285	39.15
0.1255	38.98
0.1835	40.32
0.283	28.8
0.179	34.76
0.189	36.66
0.2295	40.79
0.235	39.52
0.222	24.92
0.2035	38.2
0.244	36.33
0.304	38.25
0.28	29.12
0.207	40.8
0.1805	40.82
0.262	37.56
0.3385	30.58
0.296	35.06
0.3375	38.22
0.2945	36.59
0	4.3
0	-8.59
0	11.1
0.1435	27.42
0	8.93
0	-1.15
0	-5.56
0.067	11.21
0.1545	26.92
0.379	17.52
0.263	3.4
0	24.59
0	3.91
0.2655	3.16
0.376	6.92
0.36	14.8
0.291	19.51
0.108	-2.65
0	17.92
0	8.17
0.4515	37.09
0.3875	22.59
0.1355	0.02
0.554	39.3
0.4365	34.8
0.29	25.42
0.2215	12.73
0.7865	39.39
0.721	41.17
0.6175	37.3
0.4855	33.27
0.379	27.05
0.337	17.04
0.7065	44.08
0.778	41.96
0.7825	42.69
0.8035	39.43
0.659	34.03
0.5385	36.77
0.506	27.24
0.71	48.94
0.687	44.57
0.5465	45.86
0.567	43.31
0.701	44.02
0.7085	38.99
0.6675	37.36
0.5935	35.6
0.6185	33.6
0.0935	7.83
0.182	16.81
0.203	16.06
0.747	50.61
0.6815	51.38
0.601	46.79
0.52	43.4
0.431	45.29
0.3595	44.23
0.4935	43.25
0.655	40.16
0.762	38.41
0.7395	38.51
0.6355	36.3
0.642	35.96
0.6095	34.12
0.3385	19.1
0.2115	16.69
0.26	23.61
0.3355	30.92
0.342	30.36
0.223	24.19
0.638	49.67
0.5655	44.85
0.499	44.8
0.4	45.61
0.3055	42.98
0.3425	46.18
0.388	43.91
0.4515	43.17
0.52	43.67
0.6565	39.81
0.689	38.14
0.5975	35.87
0.618	35.6
0.6785	35.31
0.7595	33.38
0.6995	32.94
0.6425	32.02
0.5625	28.76
0.5505	28.7
0.604	27.47
0.545	28.07
0.457	24.55
0.417	27.58
0.5935	47.02
0.407	46.81
0.319	46.51
0.2675	46.08
0.364	43.58
0.4005	43.7
0.3565	44.88
0.5	42.3
0.4775	44.54
0.5525	42.38
0.607	39.64
0.6045	38.22
0.601	37.4
0.559	37.08
0.6295	33.82
0.6425	33.53
0.624	31.5
0.742	28.35
0.6075	24.64
0.478	22.54
0.4465	25.67
0.36	25.2
0.3055	26.35
0.48	46.27
0.2905	44.18
0.221	44.37
0.2485	47.56
0.2595	39.45
0.293	47.08
0.3585	46.89
0.329	45.34
0.3275	43.69
0.3725	43.2
0.385	42.31
0.39	40.59
0.388	41.62
0.4385	41.04
0.416	38.74
0.478	35.68
0.555	34.75
0.4725	28.92
0.344	25.43
0.4285	31.16
0.3745	47.82
0.4265	45.13
0.441	46.97
0.393	42.72
0.2915	46.93
0.2525	48.49
0.29	47.48
0.3325	47.82
0.36	42.73
0.363	47.11
0.3425	46.38
0.29	43.72
0.298	43.87
0.3255	40.29
0.2975	38.13
0.2975	37.13
0.323	36.24
0.4025	37.26
0.5985	33.41
0.769	31.16
0.5305	27.93
0.385	25.63
0.343	47.5
0.3465	49.08
0.407	42.85
0.2955	45.53
0.211	46.68
0.2765	47.88
0.311	46.46
0.314	46.64
0.2465	43.53
0.2815	47.22
0.2685	45.54
0.2735	40.99
0.3335	41.48
0.289	39.24
0.2805	39.72
0.3065	38.3
0.394	35.8
0.5235	31.47
0.716	31.83
0.431	29.7
0.2765	41.98
0.291	50.21
0.342	47.2
0.253	47.28
0.269	46.44
0.2605	46.51
0.2535	45.63
0.2925	49
0.2875	44.99
0.232	44.34
0.2945	44.81
0.2795	41.24
0.3745	41.2
0.3415	37.61
0.3115	36.62
0.383	34.61
0.358	44.71
0.265	50.95
0.269	46.71
0.2435	47.99
0.255	49.7
0.298	48.86
0.3	44.88
0.1945	38.72
0.245	42.88
0.2345	40.2
0.305	41.14
0.356	33.96
0.3785	37.38
0.402	36.42
0.384	44.73
0.388	45.73
0.362	48.43
0.3205	48.87
0.3595	48.95
0.2835	46.73
0.2895	43.98
0.241	38.81
0.2165	40.24
0.2465	39.65
0.2945	36.15
0.3625	38.61
0.3375	40.13
0.4045	41.83
0.281	49.16
0.358	47.81
0.361	48.16
0.3185	44.13
0.369	41.51
0.2205	42.56
0.214	41.03
0.2185	39.07
0.3155	41.76
0.321	40.98
0.3055	46.47
0.3425	48.68
0.278	45.04
0.3015	44
0.28	40.7
0.327	45.03
0.2385	43.65
0.2575	35.98
0.332	39.35
0.333	39.86
0.372	45.05
0.296	43.82
0.2975	41.48
0.2235	44.24
0.1465	42.89
0.309	38.11
0.3655	41.02
0.52	32.15
0.2135	36.03
0.2045	45.73
0.223	38.21
0.2565	43.58
0.2125	40.23
0.226	42.9
0.3535	30.66
0.2215	41.7
0.137	41.92
0.2	43.53
0.214	42.56
0.217	43.64
0.2655	28.54
0.1335	39.94
0.1145	39.09
0.138	39.33
0.208	40.6
0.3075	30.29
0.212	36.47
0.172	36.28
0.1945	38.89
0.2795	40.51
0.2395	23.7
0.22	39.46
0.238	38.65
0.2515	37.34
0.297	28.95
0.1945	43.08
0.19	42.4
0.229	38.27
0.3045	30.34
0.303	37.51
0.301	41.17
0.256	36.23
0	1.91
0	-8.75
0	9.39
0.171	24.82
0	8.31
0	-0.86
0	-5.37
0.033	6.97
0.1265	22.84
0.3905	14.76
0.3085	1.06
0	19.52
0	4.07
0.651	3.47
0.4145	2.24
0.355	9.99
0.2825	16.82
0.097	-2.73
0	15.08
0	5.86
0.406	34.49
0.3305	23.29
0.124	1.12
0.4645	38.26
0.3895	34.01
0.25	25.98
0.199	12.28
0.6235	37.81
0.5575	39.81
0.5155	37.49
0.4265	35.49
0.3495	27.81
0.292	17.02
0.7255	43.7
0.7505	42.25
0.6695	40.75
0.6825	38.51
0.5985	33.73
0.488	35.53
0.4705	27.72
0.7575	49.08
0.751	44.9
0.6895	44.82
0.697	42.96
0.744	43.1
0.7125	38.2
0.6155	36.64
0.6065	36.87
0.6255	35.45
0.2265	7.27
0.3205	17.76
0.348	15.05
0.807	50.81
0.792	49.94
0.7145	48.77
0.6515	45.41
0.565	44.57
0.475	43.78
0.6175	41.13
0.8015	40.3
0.805	39.64
0.8175	38.88
0.6735	38.39
0.649	38.17
0.5375	37.2
0.4105	19.49
0.332	16.81
0.452	21.66
0.5805	30.19
0.5935	29.53
0.425	24.02
0.8875	48.51
0.8395	43.97
0.6845	44.82
0.575	45.8
0.476	42.73
0.5385	44.76
0.607	45.02
0.5765	43.47
0.6045	43.62
0.7375	39.96
0.736	39.32
0.6255	38.15
0.6595	37.07
0.6615	37.12
0.713	33.65
0.6725	32.99
0.6465	30.72
0.721	28.43
0.704	27.23
0.7445	27.14
0.663	28.38
0.596	24.63
0.573	26.3
0.8095	46.49
0.6175	45.3
0.51	47.03
0.4715	45.81
0.548	43.94
0.602	45.52
0.495	45.91
0.604	42.56
0.5995	45.73
0.662	43.42
0.681	40.71
0.679	38.63
0.6935	37.02
0.6135	39.88
0.6225	35.39
0.6385	33.44
0.6685	30.71
0.757	28.75
0.6275	25.58
0.5665	22.32
0.528	25.76
0.4665	25.13
0.37	27.68
0.6745	45.37
0.407	44.29
0.3395	42.97
0.3715	46.25
0.3815	41.45
0.443	46.5
0.4275	47.15
0.3755	45.41
0.3685	43.37
0.4045	43.69
0.4375	43.63
0.4695	40.71
0.4545	41.8
0.4585	40.73
0.424	40.68
0.401	38.6
0.5805	36.66
0.682	28.17
0.4555	25.86
0.432	31.66
0.6975	47.98
0.77	43.84
0.6555	45.93
0.517	42.84
0.408	46.6
0.34	48.1
0.3655	49.02
0.414	49.16
0.397	43.9
0.3805	47.27
0.365	46.45
0.3215	44.71
0.3135	44.21
0.3285	40.19
0.324	37.96
0.3105	35.62
0.361	35.96
0.4815	37.23
0.6385	33.33
0.732	31.72
0.6365	28.65
0.4265	25.89
0.4565	47.31
0.4055	48.84
0.458	43.42
0.3385	45.73
0.2365	46.92
0.312	47.97
0.3405	46.48
0.32	47.56
0.262	42.75
0.2905	46.32
0.2635	44.48
0.2845	39.46
0.3355	43.25
0.3195	41.57
0.32	40.23
0.3745	37.02
0.446	36.41
0.6635	33.56
0.7685	31.19
0.4225	30.54
0.361	42.23
0.33	50.18
0.3475	47.81
0.2565	48.44
0.292	46.44
0.296	46.66
0.251	46.52
0.294	48.81
0.298	44.41
0.241	43.12
0.32	46.67
0.31	41.42
0.399	41.94
0.348	38.34
0.3445	34.54
0.4775	34.33
0.3265	45.86
0.275	51.19
0.307	47.32
0.2755	48.36
0.257	49.27
0.321	50.16
0.305	45.43
0.2155	39.68
0.25	43.03
0.2565	40.27
0.3205	42.42
0.376	36.96
0.418	40.41
0.5185	37.49
0.3235	46.21
0.3275	49.34
0.34	49.83
0.3065	50.81
0.342	49.84
0.3115	49.68
0.305	45.67
0.234	40.54
0.229	39.15
0.2295	41.99
0.272	36.87
0.36	39.86
0.254	42.9
0.326	44.57
0.239	50.33
0.308	49.83
0.3135	49.71
0.303	45.89
0.3385	44.89
0.2075	43.7
0.189	41.6
0.189	38.78
0.3245	41.2
0.2065	43.01
0.24	51.02
0.3055	50.63
0.2565	47.13
0.2705	46.09
0.24	41.97
0.2655	45.95
0.2065	45.99
0.2255	37.27
0.3195	42.18
0.272	40.07
0.321	45.95
0.2655	45.09
0.2885	42.75
0.275	45.63
0.1955	46.11
0.28	41.45
0.379	42.2
0.4735	34.39
0.221	36.39
0.191	46.61
0.222	42.52
0.2605	44.69
0.1955	46.01
0.232	43.9
0.3835	30.99
0.18	42.29
0.188	42.58
0.203	44.89
0.2375	44.02
0.244	44.93
0.265	28.01
0.1155	41.4
0.128	42.5
0.145	41.05
0.214	41.16
0.332	29
0.182	37.27
0.221	39.53
0.2255	41.47
0.2705	42.36
0.2705	25.14
0.2825	39.48
0.274	38.34
0.3555	36.26
0.382	28.74
0.294	39.58
0.271	40.84
0.3175	38.04
0.44	30.46
0.375	35.21
0.415	40.46
0.397	37.17
0	5.39
0	-6.13
0	11.12
0.127	27.31
0	8.93
0	-0.33
0	-2.89
0.0955	14.24
0.0925	26.62
0.3165	18.58
0.253	9.8
0	30.07
0	5.03
0.3165	11.31
0.3055	8.95
0.383	13.39
0.2805	19.05
0.084	-1.05
0	26.03
0	16.46
0.502	36.16
0.4215	24.99
0.2095	5.76
0.625	37.78
0.5095	33.57
0.3245	27.86
0.252	19.32
0.856	37.85
0.7755	40.08
0.6855	37
0.546	33.59
0.428	28.44
0.3885	19.37
0.874	42.07
0.8675	39.89
0.825	39.82
0.825	38.44
0.6725	32.85
0.588	37.78
0.539	28.81
0.765	48.38
0.7665	43.93
0.6595	43.92
0.63	43.43
0.7405	42.96
0.693	37.37
0.687	35.65
0.7245	35.28
0.673	33.4
0.077	4.45
0.2165	16.72
0.2795	15.05
0.7365	50.28
0.704	51.5
0.6615	47.55
0.566	44.95
0.477	44.58
0.471	43.31
0.562	40.96
0.6915	40.79
0.814	38.03
0.876	36.2
0.769	35.59
0.732	36.75
0.593	36.01
0.409	19.56
0.319	15.91
0.4205	21.03
0.481	30.63
0.418	30.08
0.3015	24.61
0.5295	48.65
0.5735	45.77
0.554	45.62
0.51	46.44
0.4275	41.67
0.456	45.17
0.49	43.05
0.477	42.62
0.553	43.01
0.7465	39.92
0.8295	38.29
0.759	35.87
0.775	36.73
0.741	36.16
0.755	33.72
0.7075	34.81
0.713	31.42
0.695	28.23
0.619	27.09
0.648	28.48
0.559	29.09
0.5	25.62
0.5035	26.18
0.6095	46.5
0.538	45.56
0.416	46.52
0.3625	45.29
0.4575	44.19
0.4955	44.91
0.369	43.69
0.578	41.02
0.5935	44.28
0.6625	43.24
0.756	41.41
0.7555	38.56
0.7375	38.49
0.633	39.14
0.6305	35.76
0.6395	33.18
0.665	30.98
0.7045	28.36
0.5545	25.91
0.4705	23.52
0.4635	25.1
0.4275	25.22
0.338	25.71
0.64	44.53
0.404	43.35
0.2825	43.73
0.3315	46.42
0.3505	37.3
0.413	45.78
0.4145	45.04
0.389	43.68
0.331	43.53
0.4025	44
0.4255	41.92
0.442	40.98
0.4105	40.53
0.448	39.35
0.4125	38.16
0.383	38.7
0.4995	38.57
0.595	28.7
0.4315	25.61
0.3675	29.59
0.5825	45.54
0.7905	42.85
0.6485	44.4
0.523	41.07
0.3815	44.23
0.3555	42.91
0.3965	46.81
0.398	46.76
0.3645	41.09
0.368	45.79
0.344	45.99
0.2825	43.29
0.273	41.81
0.2795	38.5
0.284	37.63
0.3005	34
0.344	34.4
0.3985	37.98
0.5425	35.31
0.6735	32.96
0.6275	30.15
0.4095	26.7
0.4275	44.8
0.44	48.1
0.5035	41.87
0.365	43.38
0.282	44.39
0.359	46.28
0.334	45.62
0.2865	44.78
0.2525	41.86
0.2815	46.11
0.254	43.57
0.247	40.14
0.301	41.11
0.2785	38.49
0.2875	39.02
0.293	38.04
0.355	38.29
0.525	34.55
0.675	32.66
0.4445	30.12
0.3765	39.81
0.4075	47.77
0.374	45.5
0.3205	45.76
0.323	44.69
0.288	46.47
0.253	45.44
0.284	47.54
0.2705	42.13
0.2235	42.55
0.2735	44.09
0.2905	38.44
0.3535	40.3
0.3435	36.67
0.301	36.24
0.3725	35.74
0.3615	42.86
0.3225	49.19
0.3425	45.99
0.26	48.16
0.228	48.95
0.32	48.93
0.3085	42.83
0.2125	37.61
0.2625	41.21
0.25	37.69
0.3125	40.91
0.3225	34.7
0.3715	39.47
0.4245	37.92
0.3465	44.09
0.3525	47.06
0.3115	48.34
0.307	48.8
0.321	48.56
0.2905	46.67
0.2765	42.98
0.2435	38.48
0.225	36.82
0.24	37.57
0.2665	34.91
0.3245	37.42
0.2905	41.05
0.33	44.03
0.2475	49.76
0.2975	47.62
0.3285	47.19
0.306	43.77
0.328	42.19
0.2495	40.46
0.2185	39.96
0.1945	36.94
0.3055	40.31
0.258	41.75
0.2755	47.82
0.2855	47.77
0.2495	45.06
0.274	44.16
0.278	39.5
0.266	43.45
0.252	42
0.256	33.17
0.3075	40.21
0.2875	38.79
0.336	44.87
0.2485	43.41
0.3165	39.04
0.261	44.1
0.1805	43.56
0.287	37.36
0.3845	41.11
0.4665	31.86
0.233	33.67
0.1875	44.25
0.237	41.9
0.2825	43.02
0.1865	44.65
0.266	42.34
0.409	29.95
0.1865	39.78
0.161	38.9
0.2415	40.36
0.2305	41.37
0.2925	40.19
0.278	29.26
0.086	36.55
0.1475	38.44
0.1755	36.11
0.196	38.28
0.3275	28.6
0.2125	33.2
0.2045	33.24
0.231	40.08
0.297	39.35
0.209	22.33
0.232	40.51
0.2685	36.63
0.3175	35.18
0.3	27.49
0.2265	42.61
0.227	40.21
0.322	37.27
0.367	28.25
0.3315	37.43
0.32	42.6
0.299	38.38
0	2.88
0	-7.5
0	8.85
0	24.1
0	7.06
0	-3.44
0	-6.68
0.0525	1.4
0.1885	17.01
0.4475	13.02
0	3.01
0	18.26
0	0.32
0	1.27
0.5865	-0.62
0.376	9.01
0.304	14.81
0	-3.76
0	13.68
0	4.67
0.4205	32.63
0.35	21.01
0.1385	-1.89
0.475	36.41
0.428	32.19
0.2945	24.31
0.216	11.26
0.703	37.9
0.596	39.92
0.519	38.28
0.4385	33.79
0.346	26.47
0.2945	16.58
0.4965	42.5
0.533	40.92
0.5485	39.91
0.645	38.69
0.5155	35.41
0.4555	38.25
0.4465	27.29
0.4905	50.02
0.4355	45.8
0.3905	44.57
0.3685	43.77
0.6495	43.17
0.547	38.82
0.5075	38.58
0.5595	38.42
0.5855	35.85
0.1545	6.63
0.287	16.72
0.3505	13.95
0.5655	49.08
0.594	52.21
0.4745	49.34
0.4105	46.37
0.348	46.11
0.2885	43.47
0.389	41.69
0.56	41.9
0.67	39.62
0.6625	40.49
0.6145	38.53
0.625	38.48
0.5735	39.78
0.48	18.16
0.269	17.55
0.4895	20.89
0.5845	29.63
0.4935	28.2
0.432	23.65
0.5335	49.43
0.5025	46.47
0.3815	46.54
0.362	47.53
0.3245	43.32
0.326	45.99
0.352	46.07
0.333	46.01
0.4145	46.49
0.5305	42.21
0.616	41.08
0.5875	38.15
0.6315	38.84
0.6965	39.33
0.72	35.37
0.684	34.83
0.6355	32.26
0.796	27.47
0.7195	26.17
0.773	26.75
0.6695	26.96
0.5895	24.72
0.4975	25.55
0.497	48.11
0.404	47.35
0.3045	48.04
0.2325	43.92
0.287	44.28
0.332	45.39
0.242	46.71
0.4195	43.92
0.4005	46.48
0.5005	46.12
0.58	42.34
0.618	41.79
0.6285	40.7
0.5695	42.2
0.5625	38.1
0.585	36.87
0.6145	31.62
0.737	30.58
0.6465	25.04
0.515	23.1
0.4705	25.84
0.4285	24.71
0.3865	25.51
0.4325	47.75
0.262	46.12
0.154	44.66
0.2015	46.65
0.219	33.19
0.252	47.18
0.272	47.11
0.239	43.61
0.1945	43.93
0.2325	45.17
0.2395	43.65
0.3115	43.56
0.3225	42.36
0.369	42.41
0.3245	41.91
0.303	39.36
0.403	36.77
0.583	27.68
0.373	25.12
0.39	32.96
0.3875	49.68
0.4385	46.18
0.367	47.37
0.3155	43.74
0.2275	46.68
0.22	45.42
0.261	49.73
0.282	50.43
0.2735	43.6
0.256	47.99
0.238	46.71
0.211	43.94
0.212	43.6
0.238	38.98
0.2155	39.85
0.2045	37.29
0.2445	39.17
0.3505	38.7
0.506	35.31
0.622	32.46
0.631	28.02
0.4255	24.31
0.278	49.46
0.263	50.56
0.3035	44.19
0.247	46.47
0.163	47.14
0.2435	49.52
0.248	46.93
0.2125	48.05
0.1945	43.05
0.2165	47.64
0.227	44.5
0.263	40.04
0.3205	42.91
0.261	42.69
0.265	42.42
0.277	39.27
0.367	37.03
0.536	34.33
0.67	31.8
0.422	28.98
0.2195	43.39
0.2165	52.11
0.2925	48.48
0.219	48.66
0.227	47.92
0.2335	48.68
0.2125	45.08
0.2585	49.92
0.267	43.98
0.2365	42.24
0.3245	44.23
0.3025	40.32
0.3635	42.83
0.3405	38.45
0.3025	37.5
0.4235	34.44
0.3	46.57
0.256	51.39
0.2475	48.04
0.224	48.51
0.23	49.84
0.315	48.45
0.3125	43.55
0.2715	39.56
0.318	41.51
0.2745	39.55
0.3195	41.38
0.3335	36.67
0.38	38.62
0.449	39.09
0.289	47.29
0.334	48.38
0.3115	48.97
0.3025	51.9
0.324	49.33
0.3085	47.79
0.335	45.53
0.315	39.18
0.305	38.46
0.305	38.97
0.2845	37.93
0.3255	40.83
0.2545	39.82
0.381	43.56
0.276	49.82
0.333	47.34
0.366	48.22
0.2795	44.94
0.3465	46.54
0.285	39.44
0.2725	40.26
0.258	35.89
0.3565	41.99
0.242	43.37
0.309	47.72
0.369	49.3
0.3335	45.64
0.324	43.86
0.3155	40.89
0.3865	44.03
0.3175	43.6
0.3375	31.48
0.3965	38.47
0.2655	41.75
0.3645	46.37
0.3265	42.15
0.3815	39.87
0.367	44.37
0.221	44.22
0.4135	39.28
0.5	40.85
0.54	32.5
0.2405	36.71
0.226	44.74
0.2965	38.75
0.322	43.98
0.2655	41.9
0.3115	45.15
0.3835	30.54
0.257	42.3
0.226	41.75
0.279	42.31
0.2775	44.1
0.2945	42.91
0.318	28.36
0.194	37.57
0.194	39.82
0.14	39.22
0.261	41.12
0.3655	29.17
0.2635	35.15
0.252	34.34
0.2855	41.43
0.416	38.09
0.2905	23.78
0.3325	34.66
0.342	36.71
0.381	34.74
0.3815	27.6
0.3225	36.1
0.2905	39.01
0.38	35.31
0.4325	28.76
0.382	33.88
0.437	35.93
0.337	35.37
0	9.15
0	-6.49
0	12.65
0.1535	29.27
0	10.61
0	-0.18
0	-3.39
0.037	7.88
0.1275	22.52
0.354	18.91
0.2975	3.67
0	26.6
0	6.6
0.2855	6.02
0.418	6.06
0.339	12.4
0.263	18.37
0.111	-1.48
0	19.34
0	13.44
0.407	34.7
0.3745	22.31
0.258	2.28
0.621	35.75
0.46	31.62
0.299	25.32
0.236	15.66
0.8045	38.18
0.751	38.73
0.663	35.08
0.5145	33.4
0.378	26.83
0.2775	18.3
0.8505	41.29
0.8205	41.16
0.798	40.24
0.8475	37.83
0.699	33.42
0.5775	36.3
0.4805	27.78
0.812	48.33
0.739	43.31
0.61	42.65
0.6585	42.69
0.76	41.79
0.743	37.43
0.682	35.93
0.7225	35.91
0.642	34.84
0.263	7.94
0.2455	19.73
0.2285	18.51
0.7195	49.52
0.6855	50.3
0.6015	47.79
0.544	43.91
0.4445	43.33
0.433	40.23
0.578	40.4
0.7785	37.66
0.8635	37.45
0.826	36.61
0.7795	35.64
0.738	35.97
0.6085	36.61
0.361	19.89
0.2425	18.61
0.295	25.48
0.4735	32.16
0.406	31.22
0.288	27.03
0.7325	46.31
0.6815	43.89
0.564	45.15
0.4565	45.43
0.3655	41.6
0.4515	42.52
0.5315	42.83
0.484	42.71
0.575	43.07
0.7755	40.21
0.829	38.52
0.7275	36.41
0.746	34.69
0.7795	36.71
0.8445	33.02
0.72	34.61
0.6695	31.96
0.53	29.78
0.5045	30.96
0.5095	29.96
0.486	30.66
0.41	26.86
0.429	27.66
0.677	45.52
0.4755	45.24
0.3405	45.31
0.306	43.59
0.446	41.56
0.489	43.6
0.393	43.78
0.589	41.35
0.618	42.45
0.6675	42.24
0.8065	40.4
0.7585	38.14
0.7785	37.69
0.7645	39.67
0.751	36.76
0.6705	34.63
0.6205	30.71
0.6455	29.63
0.4955	27.49
0.439	24.75
0.385	27.04
0.342	26.66
0.308	28.35
0.536	46.38
0.308	43.52
0.2195	42.82
0.2685	44.87
0.2985	35.66
0.384	45.06
0.415	43.36
0.357	40.54
0.3445	40.45
0.3805	41.1
0.401	39.95
0.416	39.4
0.384	40.15
0.5075	41.22
0.4395	39.59
0.464	38.5
0.5345	35.75
0.51	30.83
0.3775	26.68
0.4035	31.01
0.4725	48.16
0.4985	44.12
0.4245	45.6
0.3445	42.82
0.336	45.95
0.273	44.4
0.31	47.87
0.361	46.77
0.367	40.42
0.372	45.22
0.378	42.68
0.3215	41.8
0.309	42.66
0.3105	37.51
0.304	37.06
0.2945	35.76
0.38	34.68
0.474	37.52
0.623	33.88
0.685	34.23
0.4805	30.67
0.37	29.12
0.3005	47.12
0.2755	49.26
0.376	42.79
0.268	43.75
0.206	45.91
0.304	48.32
0.331	45.58
0.3075	45.36
0.2915	38.94
0.35	43.15
0.3035	42.05
0.32	38.48
0.3545	41.21
0.3475	39.66
0.355	38.12
0.3525	36.18
0.4175	37.22
0.584	32.26
0.6895	34.05
0.401	33.35
0.223	41.37
0.262	49.3
0.3305	47.69
0.295	47.7
0.294	46.68
0.316	46.14
0.297	43.62
0.353	45.22
0.344	39.95
0.2985	41.07
0.3385	43.64
0.3645	37.44
0.439	40.87
0.405	36.99
0.3585	35.73
0.445	35.72
0.363	45.18
0.3225	50.55
0.326	46.48
0.287	47.52
0.3145	47.83
0.393	47.06
0.374	41.43
0.3145	36.87
0.3205	39.97
0.3	38.46
0.384	39.76
0.3805	33.43
0.4455	37.57
0.511	35.94
0.351	46.43
0.4115	47.68
0.424	45.62
0.404	49.88
0.401	48.12
0.353	46.41
0.3895	41.07
0.3585	36.7
0.3225	35.09
0.3265	38.08
0.3685	35.07
0.4265	37.05
0.2735	41.36
0.446	42.07
0.3735	50.07
0.4545	45.97
0.406	47.42
0.319	42.36
0.435	40.55
0.385	39.23
0.336	36.91
0.288	34.79
0.464	39.75
0.264	42.69
0.358	48.92
0.417	48.93
0.322	45.52
0.319	43.02
0.352	40.09
0.419	42
0.408	39.59
0.4185	31.14
0.483	36.23
0.317	40.44
0.3935	45.7
0.332	42.59
0.359	41.39
0.3325	45.25
0.2915	41.48
0.4475	35.61
0.5745	39.39
0.6925	30.54
0.272	36.9
0.2105	46.08
0.3035	36.57
0.3335	45.43
0.3165	40.72
0.3675	39.63
0.381	30.94
0.263	42.46
0.2425	40.65
0.2835	43.5
0.2895	43.27
0.3535	41
0.2965	29.86
0.179	37.29
0.2015	38.86
0.217	39.26
0.3065	36.97
0.4035	30.13
0.327	33.19
0.311	36.54
0.3465	38.4
0.447	38.7
0.37	24.47
0.4025	36.23
0.4465	36.22
0.4565	37.01
0.4715	28.03
0.3595	39.91
0.3615	38.49
0.4245	35.26
0.529	30.87
0.4355	34.29
0.455	40.12
0.4105	37.09
0	7.99
0	-6.13
0	13.4
0.292	30.94
0	11.27
0	1.21
0	3.62
0.0685	8.79
0.2205	25.99
0.3865	18.84
0.346	11.54
0	27.97
0	8.26
0.117	12.4
0.3295	8.92
0.33	10.88
0.2925	21.08
0	1.21
0	21.66
0	10.26
0.4	34.68
0.3685	25.03
0.264	4.37
0.483	36.89
0.4265	32.26
0.323	27.08
0.223	16.02
0.6215	38.73
0.5895	39.71
0.551	38.05
0.471	33.69
0.396	26.26
0.3205	17.63
0.5065	45.48
0.515	43.52
0.58	40.03
0.6915	38.84
0.552	34.34
0.4735	37.46
0.4785	25.41
0.456	51.85
0.383	46.65
0.3235	46.02
0.338	44.29
0.5435	43.98
0.568	38.48
0.537	36.42
0.559	36.16
0.6215	34.84
0.2715	9.56
0.2385	18.69
0.243	17.88
0.316	51.69
0.3695	52.94
0.3865	50.64
0.382	46.47
0.2875	47.08
0.2375	43.71
0.3825	41.02
0.552	40.9
0.625	39.08
0.662	38.52
0.633	36.61
0.6315	35
0.5375	35.19
0.4685	19.78
0.277	18.56
0.326	24.36
0.3825	32.68
0.365	30.14
0.304	24.65
0.3675	50.26
0.329	47.53
0.3845	47.46
0.366	47.34
0.255	44.58
0.3155	46.74
0.375	45.59
0.385	43.65
0.4865	43.19
0.6185	39.84
0.68	39.49
0.6045	36.56
0.6195	34.57
0.634	37.51
0.685	35.83
0.6155	36.25
0.56	35.02
0.6625	29.55
0.654	29.73
0.642	29.55
0.59	29.24
0.462	26.2
0.484	27.1
0.3125	49.1
0.326	47.71
0.2395	48.22
0.158	44.8
0.252	44.81
0.3455	45.83
0.295	45.42
0.4755	42.56
0.4775	44.18
0.5345	42.88
0.615	40.39
0.6505	40.02
0.617	37.24
0.524	40.94
0.596	36.64
0.605	34.76
0.5845	32.62
0.6595	31.46
0.631	26.86
0.5235	24.43
0.4525	27.2
0.405	27.37
0.34	27.22
0.3275	47.05
0.1995	43.3
0.1305	44.46
0.2015	47.01
0.2165	28.79
0.295	46.55
0.3125	47.15
0.286	43.9
0.2575	43.85
0.2865	43.55
0.312	42.42
0.3715	41.95
0.3255	42.63
0.3985	41.31
0.4015	37.14
0.3725	38.67
0.4625	38.15
0.5925	29.37
0.411	27.03
0.487	30.89
0.321	48.73
0.423	46.3
0.3155	46.97
0.31	42.8
0.2175	45.6
0.2475	46.58
0.306	48.79
0.3195	47.97
0.318	42.93
0.3245	47.26
0.325	45.97
0.266	44.52
0.2635	43.74
0.2845	38.07
0.293	36.96
0.2735	35.38
0.3345	35.2
0.418	39.07
0.5495	36.22
0.659	33.42
0.512	30.22
0.453	27.6
0.2735	47.97
0.265	49
0.3485	43.15
0.302	43.73
0.203	45.17
0.3095	47.72
0.305	46.49
0.2635	47.54
0.2325	43.26
0.2825	46.95
0.26	44.21
0.293	40.56
0.3415	40.92
0.303	40.12
0.3265	39.2
0.3535	35.7
0.4095	38.6
0.563	33.45
0.6935	33.35
0.447	30.6
0.223	42.06
0.257	49.3
0.3565	47.79
0.2935	46.85
0.302	45.79
0.28	46.12
0.26	45.66
0.309	47.91
0.3	43.16
0.2485	43.58
0.345	45.4
0.3735	39.03
0.422	41.31
0.375	39.04
0.3335	34.94
0.4415	35.93
0.344	46.19
0.3465	48.71
0.361	47.19
0.3005	49.04
0.274	48.54
0.359	48.91
0.347	43.17
0.2475	38.23
0.317	41.71
0.276	40.22
0.357	40.64
0.377	36.02
0.4215	40.79
0.4725	37.14
0.3325	44.98
0.4085	47.28
0.3995	47.46
0.3675	50.82
0.3975	49.38
0.3495	46.92
0.348	42.96
0.3035	38.73
0.2925	37.81
0.3275	38.71
0.341	35.87
0.3895	39.79
0.3065	40.7
0.439	42.23
0.39	49.75
0.4505	46.69
0.4315	48.78
0.3675	44.15
0.4185	41.36
0.294	40.9
0.297	39.41
0.292	36.22
0.454	39.75
0.2945	42.73
0.3765	47.82
0.4235	49.41
0.3655	46.92
0.3655	43.61
0.3495	40.12
0.3545	43.19
0.338	43.31
0.3825	33.43
0.4435	36.23
0.3465	38.33
0.4285	43.58
0.376	41.42
0.367	41.13
0.315	44.98
0.228	42.73
0.4095	37.44
0.478	42.32
0.6445	32.66
0.2885	34.96
0.2555	44.44
0.3025	37.57
0.338	43.79
0.289	41.58
0.297	42.61
0.417	31.11
0.313	42.13
0.195	41.46
0.257	43.94
0.2705	43.55
0.267	41.59
0.2915	29.44
0.163	38.12
0.1505	40.08
0.1555	39.35
0.2445	39.71
0.336	30.45
0.2335	35.6
0.223	37.78
0.278	38.85
0.369	39.49
0.265	24.72
0.3595	36.98
0.3905	36.87
0.399	35.71
0.3425	29.64
0.2845	41.37
0.294	42.08
0.395	36.08
0.397	31.45
0.3615	35.74
0.384	40.3
0.3245	35.9
0	7.66
0	-5.8
0	10.17
0.1175	29
[truncated: 3,701 more rows]

## Sheet: Fig_19
Wetbulb temperature extreme dates
Year	Month	UP	Bihar
2001	May	31	28
2002	May	14	13
2003	May	23	25
2004	May	17	16
2005	May	23	24
2006	May	31	31
2007	May	18	20
2008	May	25	27
2009	May	21	19
2010	May	27	30
2011	May	26	25
2012	May	31	31
2013	May	25	26
2014	May	31	30
2015	May	18	29
2016	May	20	16
2017	May	31	25
2018	May	31	22
2019	May	24	24
2020	May	24	24
