# Supplementary material for: Limited influence of irrigation on pre-monsoon heat stress in the Indo-Gangetic Plain
Source: Nat Commun. 2022 Jul 25;13:4275. doi: 10.1038/s41467-022-31962-5 (PMC9314405; doi:10.1038/s41467-022-31962-5)
Supplement: Supplementary file 3 — Source Data [file 41467_2022_31962_MOESM3_ESM.zip › Crop_Calender_Census_based_data.xlsx]

## Sheet: FAO_Irrigated_Crop_Calender
	FAO. [2021]. AQUASTAT - Irrigated crop calendars. Food and Agriculture Organization of the United Nations (FAO). Website accessed on [2021/12/25].
	INDIA - EAST
	(Arunachal Pradesh, Assam, Bihar, Orissa, West Bengal, Manipur, Meghalaya, Mizoram, Nagaland, Sikkim, Tripura)
	Irrigated crop calendar	2006
	Irrigated crops	Area	Crop area as percentage of the full control actually irrigated area by month
		1000 ha	J	F	M	A	M	J	J	A	S	O	N	D
	Wheat	4314	46.144	46.144	46.144								46.144	46.144
	Rice one	3203	34.2603	34.2603	34.2603								34.2603	34.2603
	Rice two	3203						34.2603	34.2603	34.2603	34.2603	34.2603
	Maize	144						1.54027	1.54027	1.54027	1.54027	1.54027
	Millet	131						1.40122	1.40122	1.40122	1.40122	1.40122
	Sorghum	71						0.75944	0.75944	0.75944	0.75944	0.75944
	Barley	48						0.513424	0.513424	0.513424	0.513424	0.513424
	Vegetables	213	2.27832	2.27832	2.27832								2.27832	2.27832
	Fruits	329	3.51909	3.51909	3.51909	3.51909	3.51909	3.51909	3.51909	3.51909	3.51909	3.51909	3.51909	3.51909
	Soybeans	154						1.64723	1.64723	1.64723	1.64723	1.64723
	Groundnuts	86						0.919884	0.919884	0.919884	0.919884	0.919884
	Rapeseed	60	0.64178	0.64178	0.64178								0.64178	0.64178
	Sesame	27						0.288801	0.288801	0.288801	0.288801	0.288801
	Oil crops	24						0.256712	0.256712	0.256712	0.256712	0.256712
	Potatoes and sweet potatoes	86						0.919884	0.919884	0.919884	0.919884	0.919884
	Pulses	238	2.54573	2.54573	2.54573								2.54573	2.54573
	Fodder temporary	608	6.50337	6.50337	6.50337								6.50337	6.50337
	Fibre crops	14						0.149749	0.149749	0.149749	0.149749	0.149749
	Tobacco	35						0.374372	0.374372	0.374372	0.374372	0.374372
	Harvested irrigated crop area [AHIfull]	12988
	Area equipped for full control irrigation actually irrigated [AAIfull]	9349	95.8926	95.8926	95.8926	3.51909	3.51909	46.5504	46.5504	46.5504	46.5504	46.5504	95.8926	95.8926
	Cropping intensity (%) = 100 x [AHIfull]/[AAIfull]	138.924
	Area equipped for full control irrigation [AEIfull]	9945.28
	% of full control equipped actually irrigated = 100 x [AAIfull]/[AEIfull]	94.0044
	Total area equipped for irrigation [AEItot]
	INDIA - NORTH
	(Haryana, Himachal Pradesh, Jammu & Kashmir, Punjab, Uttar Pradesh, Chandigarh, Delhi, Uttaranchal)
	Irrigated crop calendar	2006
	Irrigated crops	Area	Crop area as percentage of the full control actually irrigated area by month
		1000 ha	J	F	M	A	M	J	J	A	S	O	N	D
	Wheat	7670	38.2626	38.2626	38.2626								38.2626	38.2626
	Rice one	3546	17.6896	17.6896	17.6896								17.6896	17.6896
	Rice two	3546						17.6896	17.6896	17.6896	17.6896	17.6896
	Maize	432						2.15508	2.15508	2.15508	2.15508	2.15508
	Millet	392						1.95553	1.95553	1.95553	1.95553	1.95553
	Sorghum	214						1.06756	1.06756	1.06756	1.06756	1.06756
	Barley	144						0.718359	0.718359	0.718359	0.718359	0.718359
	Vegetables	465	2.3197	2.3197	2.3197								2.3197	2.3197
	Fruits	721	3.59678	3.59678	3.59678	3.59678	3.59678	3.59678	3.59678	3.59678	3.59678	3.59678	3.59678	3.59678
	Soybeans	337						1.68116	1.68116	1.68116	1.68116	1.68116
	Rapeseed	163	0.813142	0.813142	0.813142								0.813142	0.813142
	Sesame	58						0.289339	0.289339	0.289339	0.289339	0.289339
	Oil crops	52						0.259407	0.259407	0.259407	0.259407	0.259407
	Potatoes and sweet potatoes	189						0.942846	0.942846	0.942846	0.942846	0.942846
	Pulses	1255	6.2607	6.2607	6.2607								6.2607	6.2607
	Sugarcane	2103	10.491	10.491	10.491	10.491	10.491	10.491	10.491	10.491	10.491	10.491	10.491	10.491
	Fodder temporary	1330						6.63484	6.63484	6.63484	6.63484	6.63484
	Cotton	1189				5.93145	5.93145	5.93145	5.93145	5.93145	5.93145	5.93145
	Fibre crops	31				0.154647	0.154647	0.154647	0.154647	0.154647	0.154647	0.154647
	Tobacco	77						0.384122	0.384122	0.384122	0.384122	0.384122
	Harvested irrigated crop area [AHIfull]	23914
	Area equipped for full control irrigation actually irrigated [AAIfull]	20045.7	79.4335	79.4335	79.4335	20.1739	20.1739	53.9517	53.9517	53.9517	53.9517	53.9517	79.4335	79.4335
	Cropping intensity (%) = 100 x [AHIfull]/[AAIfull]	119.297
	Area equipped for full control irrigation [AEIfull]	21325.2
	% of full control equipped actually irrigated = 100 x [AAIfull]/[AEIfull]	94
	Total area equipped for irrigation [AEItot]
	INDIA - SOUTH
	(Andra Pradesh, Karnataka, Kerala, Tamil Nadu, Pondicherry)
	Irrigated crop calendar	2006
	Irrigated crops	Area	Crop area as percentage of the full control actually irrigated area by month
		1000 ha	J	F	M	A	M	J	J	A	S	O	N	D
	Wheat	240	2.12239	2.12239	2.12239	2.12239								2.12239
	Rice one	6321	55.8985	55.8985	55.8985	55.8985								55.8985
	Rice two	1000							8.8433	8.8433	8.8433	8.8433	8.8433
	Barley	106							0.937389	0.937389	0.937389	0.937389	0.937389
	Maize	317							2.80333	2.80333	2.80333	2.80333	2.80333
	Millet	287	2.53803	2.53803	2.53803	2.53803								2.53803
	Sorghum	157	1.3884	1.3884	1.3884	1.3884								1.3884
	Vegetables	239	2.11355	2.11355	2.11355								2.11355	2.11355
	Fruits	371	3.28086	3.28086	3.28086	3.28086	3.28086	3.28086	3.28086	3.28086	3.28086	3.28086	3.28086	3.28086
	Soybeans	174							1.53873	1.53873	1.53873	1.53873	1.53873
	Oil crops	27							0.238769	0.238769	0.238769	0.238769	0.238769
	Sesame	30							0.265299	0.265299	0.265299	0.265299	0.265299
	Groundnuts	719							6.35833	6.35833	6.35833	6.35833	6.35833
	Potatoes and sweet potatoes	97							0.8578	0.8578	0.8578	0.8578	0.8578
	Pulses	136	1.20269	1.20269								1.20269	1.20269	1.20269
	Sugarcane	1031	9.11744	9.11744	9.11744	9.11744	9.11744	9.11744	9.11744	9.11744	9.11744	9.11744	9.11744	9.11744
	Fodder temporary	684	6.04881	6.04881	6.04881	6.04881								6.04881
	Cotton	317	2.80333						2.80333	2.80333	2.80333	2.80333	2.80333	2.80333
	Fibre crops	16							0.141493	0.141493	0.141493	0.141493	0.141493
	Tobacco	39							0.344889	0.344889	0.344889	0.344889	0.344889
	Harvested irrigated crop area [AHIfull]	12308
	Area equipped for full control irrigation actually irrigated [AAIfull]	11308	86.514	83.7106	82.508	80.3944	12.3983	12.3983	37.531	37.531	37.531	38.7336	40.8472	86.514
	Cropping intensity (%) = 100 x [AHIfull]/[AAIfull]	108.843
	Area equipped for full control irrigation [AEIfull]	14320.3
	% of full control equipped actually irrigated = 100 x [AAIfull]/[AEIfull]	78.9648
	Total area equipped for irrigation [AEItot]
	INDIA - WEST
	(Gujarat, Madhya Pradesh, Maharastra, Rajastan, Goa, Daman & Diu, D & N Haveli, Chhattisgarh)
	Irrigated crop calendar	2006
	Irrigated crops	Area	Crop area as percentage of the full control actually irrigated area by month
		1000 ha	J	F	M	A	M	J	J	A	S	O	N	D
	Wheat	11744	65.5659	65.5659	65.5659	65.5659	65.5659	65.5659						65.5659
	Rice	2059							11.4952	11.4952	11.4952	11.4952	11.4952
	Barley	183							1.02168	1.02168	1.02168	1.02168	1.02168
	Maize	547							3.05386	3.05386	3.05386	3.05386	3.05386
	Millet	496							2.76913	2.76913	2.76913	2.76913	2.76913
	Sorghum	271							1.51297	1.51297	1.51297	1.51297	1.51297
	Vegetables	412	2.30017	2.30017	2.30017								2.30017	2.30017
	Fruits	639	3.56749	3.56749	3.56749	3.56749	3.56749	3.56749	3.56749	3.56749	3.56749	3.56749	3.56749	3.56749
	Soybeans	299							1.6693	1.6693	1.6693	1.6693	1.6693
	Groundnuts	268							1.49622	1.49622	1.49622	1.49622	1.49622
	Rapeseed	320	1.78654	1.78654								1.78654	1.78654	1.78654
	Sesame	51							0.284729	0.284729	0.284729	0.284729	0.284729
	Oil crops	47							0.262398	0.262398	0.262398	0.262398	0.262398
	Potatoes and sweet potatoes	167							0.932349	0.932349	0.932349	0.932349	0.932349
	Pulses	1764	9.84828	9.84828	9.84828								9.84828	9.84828
	Sugarcane	990	5.5271	5.5271	5.5271	5.5271	5.5271	5.5271	5.5271	5.5271	5.5271	5.5271	5.5271	5.5271
	Fodder temporary	1178	6.57669	6.57669	6.57669	6.57669								6.57669
	Cotton	1136					6.34221	6.34221	6.34221	6.34221	6.34221	6.34221	6.34221
	Fibre crops	27							0.150739	0.150739	0.150739	0.150739	0.150739
	Tobacco	68							0.379639	0.379639	0.379639	0.379639	0.379639
	Harvested irrigated crop area [AHIfull]	22666
	Area equipped for full control irrigation actually irrigated [AAIfull]	17911.8	95.1722	95.1722	93.3856	81.2372	81.0027	81.0027	40.4651	40.4651	40.4651	42.2516	54.4	95.1722
	Cropping intensity (%) = 100 x [AHIfull]/[AAIfull]	126.543
	Area equipped for full control irrigation [AEIfull]	19055.1
	% of full control equipped actually irrigated = 100 x [AAIfull]/[AEIfull]	94
	Total area equipped for irrigation [AEItot]
	INDIA - TOTAL	2006
		1000 ha
	Harvested irrigated crop area [AHIfull]	71876
	Area equipped for full control irrigation actually irrigated [AAIfull]	58614.4
	Cropping intensity (%) = 100 x [AHIfull]/[AAIfull]	122.625
	Area equipped for full control irrigation [AEIfull]	64645.8
	% of full control equipped actually irrigated = 100 x [AAIfull]/[AEIfull]	90.6701
	Narrative India
	The AQUASTAT database reports that AEIfull is 64 646 000 ha and 66 334 000 ha, respectively, in 2005 and 2008, and AHIfull 76 820 000 ha and 87 259 000 ha, respectively, in 2004 and 2008 (FAO, 2012). AAIfull was calculated as 94 percent of AEIfull as found in previous reports for that year (MOA, 2009; MWR, 2007). Four crop calendars have been adapted from AT 2050/2080 (FAO, 2011). The resulting c…
	References
	FAO. 2011. World agriculture: towards 2050/2080. FAO, Global Perspective Studies Unit. Rome. (Internal document).
	FAO. 2012. AQUASTAT, FAO’s global information system on water and agriculture. http://www.fao.org/nr/aquastat
	Ministry of Agriculture [MOA]. 2009. Indian Agricultural Census Database (2000-2001). India.
	Ministry of Water Resources [MWR]. 2007. Indian Annual Report 2005-06. Central Water Commission.

## Sheet: Census_Based_Crop_Calender
	Crops/States	Bihar	Haryana	Punjab	Rajasthan	Uttar Pradesh	Total wateruse (mm/hectare)	Remarks
	Paddy/Rice	S: Feb-Mar H: Jul-Aug				S: Feb-Mar H: Jul-Aug	1500	Pre-monsoon
	Maize	S: Feb-Mar H: May-Jun	S: Feb-Mar H: May-Jun	S: Feb-Mar H: Apr-May		S: Feb-Mar H: Apr-May	650
	Gram	S: Feb-Mar H: May-Jun				S: Feb-Mar H: May-Jun	240
	Sunflower		S: Feb-Mar H: Apr-May	S: Feb-Mar H: Apr-May		S: Feb-Mar H: Apr-May	500
	Sugarcane	S: Feb-Mar H: Nov-Feb	S: Feb-Mar H: Nov-Feb	S: Feb-Mar H: Nov-Feb	S: Feb-Mar H: Nov-Feb	S: Feb-Mar H: Nov-Feb	533.33	1600/3 (seasons=3)
	Based on Indian Agricultural Statistics crop calender and pre-monsoon crop production data. (S=Sowing, H-Harvesting)

## Sheet: grid_district_mapping
District_name	State_name	District_Area	FID_district	District_lon	District_lat	FID_fishnet	Grid_Area	lat	lon	DistrictArea_inGrid
Banswara	Rajasthan	455392	18	74.3639	23.4752	1872	286981	23.25	73.75	2217.21
Dungarpur	Rajasthan	383330	45	73.8551	23.7325	1872	286981	23.25	73.75	36965.6
Banswara	Rajasthan	455392	18	74.3639	23.4752	1873	286460	23.25	74.25	189233
Dungarpur	Rajasthan	383330	45	73.8551	23.7325	1873	286460	23.25	74.25	1186.34
Banswara	Rajasthan	455392	18	74.3639	23.4752	1874	285978	23.25	74.75	52282.5
Dungarpur	Rajasthan	383330	45	73.8551	23.7325	1931	286441	23.75	73.25	13537.6
Udaipur	Rajasthan	1207080	173	73.7064	24.4077	1931	286441	23.75	73.25	19973.1
Dungarpur	Rajasthan	383330	45	73.8551	23.7325	1932	285889	23.75	73.75	236094
Udaipur	Rajasthan	1207080	173	73.7064	24.4077	1932	285889	23.75	73.75	26880.1
Banswara	Rajasthan	455392	18	74.3639	23.4752	1933	285374	23.75	74.25	160576
Dungarpur	Rajasthan	383330	45	73.8551	23.7325	1933	285374	23.75	74.25	95021.3
Pratapgarh	Rajasthan	434822	136	74.681	24.0294	1933	285374	23.75	74.25	15848.2
Udaipur	Rajasthan	1207080	173	73.7064	24.4077	1933	285374	23.75	74.25	13928.6
Banswara	Rajasthan	455392	18	74.3639	23.4752	1934	284897	23.75	74.75	51082.9
Pratapgarh	Rajasthan	434822	136	74.681	24.0294	1934	284897	23.75	74.75	179310
Jhalawar	Rajasthan	628822	81	76.1968	24.3289	1935	284458	23.75	75.25	3527.45
Jhalawar	Rajasthan	628822	81	76.1968	24.3289	1936	284056	23.75	75.75	74898.5
Sonbhadra	Uttar Pradesh	678310	167	83.0535	24.4021	1950	282274	23.75	82.75	19416.8
Sonbhadra	Uttar Pradesh	678310	167	83.0535	24.4021	1951	282419	23.75	83.25	26243.3
Sirohi	Rajasthan	524424	162	72.7743	24.7589	1989	286526	24.25	72.25	5847.28
Sirohi	Rajasthan	524424	162	72.7743	24.7589	1990	285904	24.25	72.75	53199.4
Sirohi	Rajasthan	524424	162	72.7743	24.7589	1991	285320	24.25	73.25	212.47
Udaipur	Rajasthan	1207080	173	73.7064	24.4077	1991	285320	24.25	73.25	195858
Udaipur	Rajasthan	1207080	173	73.7064	24.4077	1992	284774	24.25	73.75	284774
Chittaurgarh	Rajasthan	771463	40	74.7798	24.8287	1993	284266	24.25	74.25	41410.1
Dungarpur	Rajasthan	383330	45	73.8551	23.7325	1993	284266	24.25	74.25	525.134
Pratapgarh	Rajasthan	434822	136	74.681	24.0294	1993	284266	24.25	74.25	37093.7
Udaipur	Rajasthan	1207080	173	73.7064	24.4077	1993	284266	24.25	74.25	205237
Chittaurgarh	Rajasthan	771463	40	74.7798	24.8287	1994	283795	24.25	74.75	9370.9
Pratapgarh	Rajasthan	434822	136	74.681	24.0294	1994	283795	24.25	74.75	202396
Jhalawar	Rajasthan	628822	81	76.1968	24.3289	1995	283361	24.25	75.25	57.5398
Jhalawar	Rajasthan	628822	81	76.1968	24.3289	1996	282964	24.25	75.75	117479
Jhalawar	Rajasthan	628822	81	76.1968	24.3289	1997	282603	24.25	76.25	173867
Baran	Rajasthan	684598	20	76.7566	24.9952	1998	282279	24.25	76.75	23869.2
Jhalawar	Rajasthan	628822	81	76.1968	24.3289	1998	282279	24.25	76.75	113816
Baran	Rajasthan	684598	20	76.7566	24.9952	1999	281992	24.25	77.25	472.502
Lalitpur	Uttar Pradesh	505151	103	78.5619	24.6533	2001	281525	24.25	78.25	40658
Lalitpur	Uttar Pradesh	505151	103	78.5619	24.6533	2002	281346	24.25	78.75	118039
Sonbhadra	Uttar Pradesh	678310	167	83.0535	24.4021	2010	281202	24.25	82.75	145330
Sonbhadra	Uttar Pradesh	678310	167	83.0535	24.4021	2011	281346	24.25	83.25	211383
Aurangabad	Bihar	328392	10	84.4122	24.7929	2013	281740	24.25	84.25	599.948
Gaya	Bihar	497794	59	84.936	24.6991	2013	281740	24.25	84.25	28236.6
Gaya	Bihar	497794	59	84.936	24.6991	2014	281992	24.25	84.75	43410.2
Gaya	Bihar	497794	59	84.936	24.6991	2015	282279	24.25	85.25	19408.8
Jamui	Bihar	306651	78	86.2952	24.7838	2017	282964	24.25	86.25	19240.5
Jamui	Bihar	306651	78	86.2952	24.7838	2018	283361	24.25	86.75	61.0559
Barmer	Rajasthan	2905000	22	71.4733	25.7356	2046	287440	24.75	70.75	8309.31
Barmer	Rajasthan	2905000	22	71.4733	25.7356	2047	286711	24.75	71.25	105184
Jalor	Rajasthan	1093460	77	72.2119	25.0978	2047	286711	24.75	71.25	84285.5
Barmer	Rajasthan	2905000	22	71.4733	25.7356	2048	286021	24.75	71.75	1047.04
Jalor	Rajasthan	1093460	77	72.2119	25.0978	2048	286021	24.75	71.75	194452
Jalor	Rajasthan	1093460	77	72.2119	25.0978	2049	285369	24.75	72.25	180128
Sirohi	Rajasthan	524424	162	72.7743	24.7589	2049	285369	24.75	72.25	52061.8
Jalor	Rajasthan	1093460	77	72.2119	25.0978	2050	284755	24.75	72.75	8253.09
Sirohi	Rajasthan	524424	162	72.7743	24.7589	2050	284755	24.75	72.75	276420
Pali	Rajasthan	1251920	128	73.5206	25.7079	2051	284178	24.75	73.25	55370
Sirohi	Rajasthan	524424	162	72.7743	24.7589	2051	284178	24.75	73.25	47717.1
Udaipur	Rajasthan	1207080	173	73.7064	24.4077	2051	284178	24.75	73.25	181091
Rajsamand	Rajasthan	485989	141	73.8923	25.2163	2052	283639	24.75	73.75	93437.3
Udaipur	Rajasthan	1207080	173	73.7064	24.4077	2052	283639	24.75	73.75	190201
Chittaurgarh	Rajasthan	771463	40	74.7798	24.8287	2053	283136	24.75	74.25	177702
Rajsamand	Rajasthan	485989	141	73.8923	25.2163	2053	283136	24.75	74.25	30363.5
Udaipur	Rajasthan	1207080	173	73.7064	24.4077	2053	283136	24.75	74.25	75071.2
Chittaurgarh	Rajasthan	771463	40	74.7798	24.8287	2054	282671	24.75	74.75	209177
Pratapgarh	Rajasthan	434822	136	74.681	24.0294	2054	282671	24.75	74.75	174.085
Chittaurgarh	Rajasthan	771463	40	74.7798	24.8287	2055	282242	24.75	75.25	93966.3
Bundi	Rajasthan	561574	36	75.7775	25.47	2056	281850	24.75	75.75	38.8551
Chittaurgarh	Rajasthan	771463	40	74.7798	24.8287	2056	281850	24.75	75.75	78794.9
Jhalawar	Rajasthan	628822	81	76.1968	24.3289	2056	281850	24.75	75.75	5128.69
Kota	Rajasthan	553897	99	76.1293	25.1241	2056	281850	24.75	75.75	103945
Baran	Rajasthan	684598	20	76.7566	24.9952	2057	281493	24.75	76.25	15929.4
Jhalawar	Rajasthan	628822	81	76.1968	24.3289	2057	281493	24.75	76.25	134413
Kota	Rajasthan	553897	99	76.1293	25.1241	2057	281493	24.75	76.25	131151
Baran	Rajasthan	684598	20	76.7566	24.9952	2058	281173	24.75	76.75	230416
Jhalawar	Rajasthan	628822	81	76.1968	24.3289	2058	281173	24.75	76.75	5634.97
Kota	Rajasthan	553897	99	76.1293	25.1241	2058	281173	24.75	76.75	6092.94
Baran	Rajasthan	684598	20	76.7566	24.9952	2059	280889	24.75	77.25	12878.5
Lalitpur	Uttar Pradesh	505151	103	78.5619	24.6533	2061	280428	24.75	78.25	143556
Lalitpur	Uttar Pradesh	505151	103	78.5619	24.6533	2062	280251	24.75	78.75	155577
Banda	Uttar Pradesh	452901	16	80.5618	25.465	2065	279932	24.75	80.25	712.707
Banda	Uttar Pradesh	452901	16	80.5618	25.465	2066	279897	24.75	80.75	1.84742
Chitrakoot	Uttar Pradesh	307955	39	81.0896	25.2051	2066	279897	24.75	80.75	11447.8
Chitrakoot	Uttar Pradesh	307955	39	81.0896	25.2051	2067	279897	24.75	81.25	16333
Allahabad	Uttar Pradesh	521406	3	81.9717	25.2989	2068	279932	24.75	81.75	15050.7
Allahabad	Uttar Pradesh	521406	3	81.9717	25.2989	2069	280003	24.75	82.25	35482.9
Mirzapur	Uttar Pradesh	451184	117	82.6192	24.9854	2069	280003	24.75	82.25	118294
Mirzapur	Uttar Pradesh	451184	117	82.6192	24.9854	2070	280109	24.75	82.75	103163
Sonbhadra	Uttar Pradesh	678310	167	83.0535	24.4021	2070	280109	24.75	82.75	126595
Chandauli	Uttar Pradesh	253358	38	83.2611	25.1374	2071	280251	24.75	83.25	83242.9
Kaimur (bhabua)	Bihar	334938	86	83.6067	24.9911	2071	280251	24.75	83.25	34818.8
Mirzapur	Uttar Pradesh	451184	117	82.6192	24.9854	2071	280251	24.75	83.25	15607.6
Sonbhadra	Uttar Pradesh	678310	167	83.0535	24.4021	2071	280251	24.75	83.25	145048
Kaimur (bhabua)	Bihar	334938	86	83.6067	24.9911	2072	280428	24.75	83.75	128985
Rohtas	Bihar	386854	145	84.0277	24.9794	2072	280428	24.75	83.75	130356
Sonbhadra	Uttar Pradesh	678310	167	83.0535	24.4021	2072	280428	24.75	83.75	4294.77
Aurangabad	Bihar	328392	10	84.4122	24.7929	2073	280641	24.75	84.25	196283
Gaya	Bihar	497794	59	84.936	24.6991	2073	280641	24.75	84.25	6447.37
Rohtas	Bihar	386854	145	84.0277	24.9794	2073	280641	24.75	84.25	58409.8
Aurangabad	Bihar	328392	10	84.4122	24.7929	2074	280889	24.75	84.75	90844.4
Gaya	Bihar	497794	59	84.936	24.6991	2074	280889	24.75	84.75	188386
Jehanabad	Bihar	93328.3	183	85.0301	25.1566	2074	280889	24.75	84.75	379.355
Gaya	Bihar	497794	59	84.936	24.6991	2075	281173	24.75	85.25	186632
Nalanda	Bihar	234315	125	85.4559	25.2208	2075	281173	24.75	85.25	2429.91
Nawada	Bihar	249272	126	85.5941	24.811	2075	281173	24.75	85.25	83438.6
Jehanabad	Bihar	93328.3	183	85.0301	25.1566	2075	281173	24.75	85.25	172.591
Jamui	Bihar	306651	78	86.2952	24.7838	2076	281493	24.75	85.75	20829.1
Lakhisarai	Bihar	127305	102	86.1312	25.1555	2076	281493	24.75	85.75	228.425
Nalanda	Bihar	234315	125	85.4559	25.2208	2076	281493	24.75	85.75	247.055
Nawada	Bihar	249272	126	85.5941	24.811	2076	281493	24.75	85.75	144298
Sheikhpura	Bihar	64185.5	157	85.8289	25.1319	2076	281493	24.75	85.75	1317.53
Banka	Bihar	312393	17	86.8409	24.8537	2077	281850	24.75	86.25	523.98
Jamui	Bihar	306651	78	86.2952	24.7838	2077	281850	24.75	86.25	217330
Lakhisarai	Bihar	127305	102	86.1312	25.1555	2077	281850	24.75	86.25	3623.49
Munger	Bihar	144042	121	86.5274	25.21	2077	281850	24.75	86.25	722.401
Nawada	Bihar	249272	126	85.5941	24.811	2077	281850	24.75	86.25	3327.17
Banka	Bihar	312393	17	86.8409	24.8537	2078	282242	24.75	86.75	205682
Jamui	Bihar	306651	78	86.2952	24.7838	2078	282242	24.75	86.75	25570.9
Munger	Bihar	144042	121	86.5274	25.21	2078	282242	24.75	86.75	5456.71
Banka	Bihar	312393	17	86.8409	24.8537	2079	282671	24.75	87.25	47743.2
Barmer	Rajasthan	2905000	22	71.4733	25.7356	2106	286235	25.25	70.75	120107
Barmer	Rajasthan	2905000	22	71.4733	25.7356	2107	285516	25.25	71.25	285445
Jalor	Rajasthan	1093460	77	72.2119	25.0978	2107	285516	25.25	71.25	71.1287
Barmer	Rajasthan	2905000	22	71.4733	25.7356	2108	284834	25.25	71.75	213559
Jalor	Rajasthan	1093460	77	72.2119	25.0978	2108	284834	25.25	71.75	71274.8
Barmer	Rajasthan	2905000	22	71.4733	25.7356	2109	284190	25.25	72.25	35625
Jalor	Rajasthan	1093460	77	72.2119	25.0978	2109	284190	25.25	72.25	248565
Barmer	Rajasthan	2905000	22	71.4733	25.7356	2110	283584	25.25	72.75	50.9129
Jalor	Rajasthan	1093460	77	72.2119	25.0978	2110	283584	25.25	72.75	201717
Pali	Rajasthan	1251920	128	73.5206	25.7079	2110	283584	25.25	72.75	8110.72
Sirohi	Rajasthan	524424	162	72.7743	24.7589	2110	283584	25.25	72.75	73705.3
Jalor	Rajasthan	1093460	77	72.2119	25.0978	2111	283014	25.25	73.25	9274.46
Pali	Rajasthan	1251920	128	73.5206	25.7079	2111	283014	25.25	73.25	245417
Sirohi	Rajasthan	524424	162	72.7743	24.7589	2111	283014	25.25	73.25	15261
Udaipur	Rajasthan	1207080	173	73.7064	24.4077	2111	283014	25.25	73.25	13061.3
Pali	Rajasthan	1251920	128	73.5206	25.7079	2112	282481	25.25	73.75	67507.8
Rajsamand	Rajasthan	485989	141	73.8923	25.2163	2112	282481	25.25	73.75	213971
Udaipur	Rajasthan	1207080	173	73.7064	24.4077	2112	282481	25.25	73.75	1002.59
Bhilwara	Rajasthan	1055850	29	74.7291	25.48	2113	281985	25.25	74.25	184616
Chittaurgarh	Rajasthan	771463	40	74.7798	24.8287	2113	281985	25.25	74.25	37877.1
Rajsamand	Rajasthan	485989	141	73.8923	25.2163	2113	281985	25.25	74.25	59491.7
Bhilwara	Rajasthan	1055850	29	74.7291	25.48	2114	281525	25.25	74.75	189380
Chittaurgarh	Rajasthan	771463	40	74.7798	24.8287	2114	281525	25.25	74.75	92145.7
Bhilwara	Rajasthan	1055850	29	74.7291	25.48	2115	281102	25.25	75.25	187971
Bundi	Rajasthan	561574	36	75.7775	25.47	2115	281102	25.25	75.25	56975.3
Chittaurgarh	Rajasthan	771463	40	74.7798	24.8287	2115	281102	25.25	75.25	28324.4
Bundi	Rajasthan	561574	36	75.7775	25.47	2116	280714	25.25	75.75	206453
Chittaurgarh	Rajasthan	771463	40	74.7798	24.8287	2116	280714	25.25	75.75	2694.11
Kota	Rajasthan	553897	99	76.1293	25.1241	2116	280714	25.25	75.75	71566.5
Baran	Rajasthan	684598	20	76.7566	24.9952	2117	280362	25.25	76.25	100810
Bundi	Rajasthan	561574	36	75.7775	25.47	2117	280362	25.25	76.25	33252.5
Kota	Rajasthan	553897	99	76.1293	25.1241	2117	280362	25.25	76.25	146299
Baran	Rajasthan	684598	20	76.7566	24.9952	2118	280046	25.25	76.75	186508
Kota	Rajasthan	553897	99	76.1293	25.1241	2118	280046	25.25	76.75	6212.89
Baran	Rajasthan	684598	20	76.7566	24.9952	2119	279765	25.25	77.25	113713
Jhansi	Uttar Pradesh	506790	82	78.954	25.5054	2121	279310	25.25	78.25	51231.7
Lalitpur	Uttar Pradesh	505151	103	78.5619	24.6533	2121	279310	25.25	78.25	21732.4
Jhansi	Uttar Pradesh	506790	82	78.954	25.5054	2122	279135	25.25	78.75	76628.2
Lalitpur	Uttar Pradesh	505151	103	78.5619	24.6533	2122	279135	25.25	78.75	25588.7
Hamirpur	Uttar Pradesh	425953	67	79.8789	25.7316	2123	278995	25.25	79.25	208.082
Jhansi	Uttar Pradesh	506790	82	78.954	25.5054	2123	278995	25.25	79.25	122672
Mahoba	Uttar Pradesh	287073	110	79.6966	25.3443	2123	278995	25.25	79.25	60107.5
Hamirpur	Uttar Pradesh	425953	67	79.8789	25.7316	2124	278890	25.25	79.75	1997.47
Mahoba	Uttar Pradesh	287073	110	79.6966	25.3443	2124	278890	25.25	79.75	186958
Banda	Uttar Pradesh	452901	16	80.5618	25.465	2125	278820	25.25	80.25	99556.4
Hamirpur	Uttar Pradesh	425953	67	79.8789	25.7316	2125	278820	25.25	80.25	13799.4
Mahoba	Uttar Pradesh	287073	110	79.6966	25.3443	2125	278820	25.25	80.25	14347.4
Banda	Uttar Pradesh	452901	16	80.5618	25.465	2126	278785	25.25	80.75	144485
Chitrakoot	Uttar Pradesh	307955	39	81.0896	25.2051	2126	278785	25.25	80.75	93476.6
Banda	Uttar Pradesh	452901	16	80.5618	25.465	2127	278785	25.25	81.25	175.78
Chitrakoot	Uttar Pradesh	307955	39	81.0896	25.2051	2127	278785	25.25	81.25	178325
Fatehpur	Uttar Pradesh	417184	54	80.807	25.8733	2127	278785	25.25	81.25	2913.03
Kaushambi	Uttar Pradesh	202753	95	81.4536	25.4887	2127	278785	25.25	81.25	62180.9
Allahabad	Uttar Pradesh	521406	3	81.9717	25.2989	2128	278820	25.25	81.75	183815
Chitrakoot	Uttar Pradesh	307955	39	81.0896	25.2051	2128	278820	25.25	81.75	5485.97
Kaushambi	Uttar Pradesh	202753	95	81.4536	25.4887	2128	278820	25.25	81.75	57487.5
Allahabad	Uttar Pradesh	521406	3	81.9717	25.2989	2129	278890	25.25	82.25	161236
Jaunpur	Uttar Pradesh	403138	79	82.5759	25.746	2129	278890	25.25	82.25	1132.86
Mirzapur	Uttar Pradesh	451184	117	82.6192	24.9854	2129	278890	25.25	82.25	56930.3
Sant Ravi Das Nagar(bhadohi)	Uttar Pradesh	100789	153	82.4642	25.3481	2129	278890	25.25	82.25	59590.8
Jaunpur	Uttar Pradesh	403138	79	82.5759	25.746	2130	278995	25.25	82.75	17563.8
Mirzapur	Uttar Pradesh	451184	117	82.6192	24.9854	2130	278995	25.25	82.75	127284
Sant Ravi Das Nagar(bhadohi)	Uttar Pradesh	100789	153	82.4642	25.3481	2130	278995	25.25	82.75	38884.4
Varanasi	Uttar Pradesh	154964	176	82.9176	25.3881	2130	278995	25.25	82.75	95262.6
Chandauli	Uttar Pradesh	253358	38	83.2611	25.1374	2131	279135	25.25	83.25	162860
Ghazipur	Uttar Pradesh	338480	61	83.5562	25.6224	2131	279135	25.25	83.25	8485.79
Kaimur (bhabua)	Bihar	334938	86	83.6067	24.9911	2131	279135	25.25	83.25	40112.3
Mirzapur	Uttar Pradesh	451184	117	82.6192	24.9854	2131	279135	25.25	83.25	29905.7
Varanasi	Uttar Pradesh	154964	176	82.9176	25.3881	2131	279135	25.25	83.25	37771.1
Buxar	Bihar	171043	37	84.1018	25.4914	2132	279310	25.25	83.75	39328.6
Chandauli	Uttar Pradesh	253358	38	83.2611	25.1374	2132	279310	25.25	83.75	4617.67
Ghazipur	Uttar Pradesh	338480	61	83.5562	25.6224	2132	279310	25.25	83.75	49807.3
Kaimur (bhabua)	Bihar	334938	86	83.6067	24.9911	2132	279310	25.25	83.75	131021
Rohtas	Bihar	386854	145	84.0277	24.9794	2132	279310	25.25	83.75	54534.7
Aurangabad	Bihar	328392	10	84.4122	24.7929	2133	279520	25.25	84.25	14882.1
Bhojpur	Bihar	237607	31	84.5437	25.469	2133	279520	25.25	84.25	62220
Buxar	Bihar	171043	37	84.1018	25.4914	2133	279520	25.25	84.25	55356.9
Rohtas	Bihar	386854	145	84.0277	24.9794	2133	279520	25.25	84.25	143554
Arwal	Bihar	66688.6	182	84.6904	25.1616	2133	279520	25.25	84.25	3506.93
Aurangabad	Bihar	328392	10	84.4122	24.7929	2134	279765	25.25	84.75	25782.7
Bhojpur	Bihar	237607	31	84.5437	25.469	2134	279765	25.25	84.75	69206.9
Gaya	Bihar	497794	59	84.936	24.6991	2134	279765	25.25	84.75	13426.5
Patna	Bihar	321511	134	85.2222	25.4564	2134	279765	25.25	84.75	70671.1
Arwal	Bihar	66688.6	182	84.6904	25.1616	2134	279765	25.25	84.75	63181.7
Jehanabad	Bihar	93328.3	183	85.0301	25.1566	2134	279765	25.25	84.75	37496.3
Gaya	Bihar	497794	59	84.936	24.6991	2135	280046	25.25	85.25	11847
Nalanda	Bihar	234315	125	85.4559	25.2208	2135	280046	25.25	85.25	141825
Nawada	Bihar	249272	126	85.5941	24.811	2135	280046	25.25	85.25	55.8778
Patna	Bihar	321511	134	85.2222	25.4564	2135	280046	25.25	85.25	70870.6
Vaishali	Bihar	201201	175	85.37	25.7623	2135	280046	25.25	85.25	167.764
Jehanabad	Bihar	93328.3	183	85.0301	25.1566	2135	280046	25.25	85.25	55280.1
Begusarai	Bihar	194746	26	86.1308	25.4953	2136	280362	25.25	85.75	11556.6
Jamui	Bihar	306651	78	86.2952	24.7838	2136	280362	25.25	85.75	740.552
Lakhisarai	Bihar	127305	102	86.1312	25.1555	2136	280362	25.25	85.75	19815.6
Nalanda	Bihar	234315	125	85.4559	25.2208	2136	280362	25.25	85.75	89813.1
Nawada	Bihar	249272	126	85.5941	24.811	2136	280362	25.25	85.75	18153.2
Patna	Bihar	321511	134	85.2222	25.4564	2136	280362	25.25	85.75	74459.9
Samastipur	Bihar	291661	150	85.9037	25.777	2136	280362	25.25	85.75	2797.34
Sheikhpura	Bihar	64185.5	157	85.8289	25.1319	2136	280362	25.25	85.75	62868
Vaishali	Bihar	201201	175	85.37	25.7623	2136	280362	25.25	85.75	157.926
Begusarai	Bihar	194746	26	86.1308	25.4953	2137	280714	25.25	86.25	91023.4
Jamui	Bihar	306651	78	86.2952	24.7838	2137	280714	25.25	86.25	22878.8
Khagaria	Bihar	149958	96	86.6031	25.5122	2137	280714	25.25	86.25	5178.77
Lakhisarai	Bihar	127305	102	86.1312	25.1555	2137	280714	25.25	86.25	103638
Munger	Bihar	144042	121	86.5274	25.21	2137	280714	25.25	86.25	53761.3
Patna	Bihar	321511	134	85.2222	25.4564	2137	280714	25.25	86.25	4234
Banka	Bihar	312393	17	86.8409	24.8537	2138	281102	25.25	86.75	40964
Begusarai	Bihar	194746	26	86.1308	25.4953	2138	281102	25.25	86.75	179.076
Bhagalpur	Bihar	256387	27	87.0844	25.2705	2138	281102	25.25	86.75	96773.2
Khagaria	Bihar	149958	96	86.6031	25.5122	2138	281102	25.25	86.75	53438.8
Madhepura	Bihar	184994	106	86.8963	25.8259	2138	281102	25.25	86.75	5645.05
Munger	Bihar	144042	121	86.5274	25.21	2138	281102	25.25	86.75	84101.7
Banka	Bihar	312393	17	86.8409	24.8537	2139	281525	25.25	87.25	17480.1
Bhagalpur	Bihar	256387	27	87.0844	25.2705	2139	281525	25.25	87.25	156394
Katihar	Bihar	308877	94	87.645	25.5454	2139	281525	25.25	87.25	35766.8
Madhepura	Bihar	184994	106	86.8963	25.8259	2139	281525	25.25	87.25	2731.12
Purnia	Bihar	327166	139	87.4071	25.8161	2139	281525	25.25	87.25	8470.43
Bhagalpur	Bihar	256387	27	87.0844	25.2705	2140	281985	25.25	87.75	3119.59
Katihar	Bihar	308877	94	87.645	25.5454	2140	281985	25.25	87.75	74015.3
Katihar	Bihar	308877	94	87.645	25.5454	2141	282481	25.25	88.25	766.761
Barmer	Rajasthan	2905000	22	71.4733	25.7356	2165	285757	25.75	70.25	116477
Barmer	Rajasthan	2905000	22	71.4733	25.7356	2166	285009	25.75	70.75	245577
Barmer	Rajasthan	2905000	22	71.4733	25.7356	2167	284298	25.75	71.25	284298
Barmer	Rajasthan	2905000	22	71.4733	25.7356	2168	283625	25.75	71.75	283625
Barmer	Rajasthan	2905000	22	71.4733	25.7356	2169	282990	25.75	72.25	282990
Barmer	Rajasthan	2905000	22	71.4733	25.7356	2170	282391	25.75	72.75	108893
Jalor	Rajasthan	1093460	77	72.2119	25.0978	2170	282391	25.75	72.75	90102
Jodhpur	Rajasthan	2322970	84	72.788	26.7508	2170	282391	25.75	72.75	39841.3
Pali	Rajasthan	1251920	128	73.5206	25.7079	2170	282391	25.75	72.75	43554.3
Jalor	Rajasthan	1093460	77	72.2119	25.0978	2171	281828	25.75	73.25	5333.64
Jodhpur	Rajasthan	2322970	84	72.788	26.7508	2171	281828	25.75	73.25	2623.24
Pali	Rajasthan	1251920	128	73.5206	25.7079	2171	281828	25.75	73.25	273871
Ajmer	Rajasthan	859726	1	74.7752	26.2299	2172	281302	25.75	73.75	14899.1
Pali	Rajasthan	1251920	128	73.5206	25.7079	2172	281302	25.75	73.75	234936
Rajsamand	Rajasthan	485989	141	73.8923	25.2163	2172	281302	25.75	73.75	31467.3
Ajmer	Rajasthan	859726	1	74.7752	26.2299	2173	280812	25.75	74.25	35889.2
Bhilwara	Rajasthan	1055850	29	74.7291	25.48	2173	280812	25.75	74.25	164722
Pali	Rajasthan	1251920	128	73.5206	25.7079	2173	280812	25.75	74.25	24072.9
Rajsamand	Rajasthan	485989	141	73.8923	25.2163	2173	280812	25.75	74.25	56128.5
Ajmer	Rajasthan	859726	1	74.7752	26.2299	2174	280358	25.75	74.75	61868.9
Bhilwara	Rajasthan	1055850	29	74.7291	25.48	2174	280358	25.75	74.75	218489
Ajmer	Rajasthan	859726	1	74.7752	26.2299	2175	279940	25.75	75.25	91874.4
Bhilwara	Rajasthan	1055850	29	74.7291	25.48	2175	279940	25.75	75.25	110673
Bundi	Rajasthan	561574	36	75.7775	25.47	2175	279940	25.75	75.25	22108.6
Tonk	Rajasthan	729566	172	75.6719	26.1458	2175	279940	25.75	75.25	55283.8
Bundi	Rajasthan	561574	36	75.7775	25.47	2176	279557	25.75	75.75	155638
Tonk	Rajasthan	729566	172	75.6719	26.1458	2176	279557	25.75	75.75	123919
Bundi	Rajasthan	561574	36	75.7775	25.47	2177	279210	25.75	76.25	87107.5
Kota	Rajasthan	553897	99	76.1293	25.1241	2177	279210	25.75	76.25	79602.1
Tonk	Rajasthan	729566	172	75.6719	26.1458	2177	279210	25.75	76.25	49650.6
Sawai Madhopur	Rajasthan	505880	181	76.4679	26.2169	2177	279210	25.75	76.25	62231.4
Kota	Rajasthan	553897	99	76.1293	25.1241	2178	278897	25.75	76.75	9026.87
Sawai Madhopur	Rajasthan	505880	181	76.4679	26.2169	2178	278897	25.75	76.75	41034.1
Jhansi	Uttar Pradesh	506790	82	78.954	25.5054	2181	278170	25.75	78.25	5379.7
Jalaun	Uttar Pradesh	457096	76	79.3874	26.0912	2182	277998	25.75	78.75	3828.29
Jhansi	Uttar Pradesh	506790	82	78.954	25.5054	2182	277998	25.75	78.75	109758
Hamirpur	Uttar Pradesh	425953	67	79.8789	25.7316	2183	277859	25.75	79.25	38634.5
Jalaun	Uttar Pradesh	457096	76	79.3874	26.0912	2183	277859	25.75	79.25	97082.9
Jhansi	Uttar Pradesh	506790	82	78.954	25.5054	2183	277859	25.75	79.25	141120
Mahoba	Uttar Pradesh	287073	110	79.6966	25.3443	2183	277859	25.75	79.25	1021.55
Hamirpur	Uttar Pradesh	425953	67	79.8789	25.7316	2184	277756	25.75	79.75	207459
Jalaun	Uttar Pradesh	457096	76	79.3874	26.0912	2184	277756	25.75	79.75	46671.1
Mahoba	Uttar Pradesh	287073	110	79.6966	25.3443	2184	277756	25.75	79.75	23625.8
Banda	Uttar Pradesh	452901	16	80.5618	25.465	2185	277687	25.75	80.25	92704.2
Fatehpur	Uttar Pradesh	417184	54	80.807	25.8733	2185	277687	25.75	80.25	29714.1
Hamirpur	Uttar Pradesh	425953	67	79.8789	25.7316	2185	277687	25.75	80.25	147627
Kanpur Nagar	Uttar Pradesh	287688	90	80.2158	26.3805	2185	277687	25.75	80.25	6629.61
Mahoba	Uttar Pradesh	287073	110	79.6966	25.3443	2185	277687	25.75	80.25	1012.17
Banda	Uttar Pradesh	452901	16	80.5618	25.465	2186	277652	25.75	80.75	112051
Fatehpur	Uttar Pradesh	417184	54	80.807	25.8733	2186	277652	25.75	80.75	165602
Banda	Uttar Pradesh	452901	16	80.5618	25.465	2187	277652	25.75	81.25	3214.18
Chitrakoot	Uttar Pradesh	307955	39	81.0896	25.2051	2187	277652	25.75	81.25	2886.91
Fatehpur	Uttar Pradesh	417184	54	80.807	25.8733	2187	277652	25.75	81.25	122040
Kaushambi	Uttar Pradesh	202753	95	81.4536	25.4887	2187	277652	25.75	81.25	66653.4
Pratapgarh	Uttar Pradesh	371071	137	81.8314	25.8726	2187	277652	25.75	81.25	37467.7
Rae Bareli	Uttar Pradesh	461465	140	81.2314	26.2288	2187	277652	25.75	81.25	45390.5
Allahabad	Uttar Pradesh	521406	3	81.9717	25.2989	2188	277687	25.75	81.75	81543.3
Kaushambi	Uttar Pradesh	202753	95	81.4536	25.4887	2188	277687	25.75	81.75	16431.2
Pratapgarh	Uttar Pradesh	371071	137	81.8314	25.8726	2188	277687	25.75	81.75	176587
Rae Bareli	Uttar Pradesh	461465	140	81.2314	26.2288	2188	277687	25.75	81.75	3125.44
Allahabad	Uttar Pradesh	521406	3	81.9717	25.2989	2189	277756	25.75	82.25	44278.5
Jaunpur	Uttar Pradesh	403138	79	82.5759	25.746	2189	277756	25.75	82.25	136795
Pratapgarh	Uttar Pradesh	371071	137	81.8314	25.8726	2189	277756	25.75	82.25	93987
Sant Ravi Das Nagar(bhadohi)	Uttar Pradesh	100789	153	82.4642	25.3481	2189	277756	25.75	82.25	2314.23
Sultanpur	Uttar Pradesh	441396	169	82.0201	26.2749	2189	277756	25.75	82.25	381.123
Azamgarh	Uttar Pradesh	427176	11	83.0697	26.047	2190	277859	25.75	82.75	65167.7
Jaunpur	Uttar Pradesh	403138	79	82.5759	25.746	2190	277859	25.75	82.75	196305
Sultanpur	Uttar Pradesh	441396	169	82.0201	26.2749	2190	277859	25.75	82.75	249.416
Varanasi	Uttar Pradesh	154964	176	82.9176	25.3881	2190	277859	25.75	82.75	16137.4
Azamgarh	Uttar Pradesh	427176	11	83.0697	26.047	2191	277998	25.75	83.25	108323
Chandauli	Uttar Pradesh	253358	38	83.2611	25.1374	2191	277998	25.75	83.25	2637.28
Ghazipur	Uttar Pradesh	338480	61	83.5562	25.6224	2191	277998	25.75	83.25	118294
Jaunpur	Uttar Pradesh	403138	79	82.5759	25.746	2191	277998	25.75	83.25	11633
Mau	Uttar Pradesh	169549	114	83.5629	26.0431	2191	277998	25.75	83.25	31317.6
Varanasi	Uttar Pradesh	154964	176	82.9176	25.3881	2191	277998	25.75	83.25	5792.82
Ballia	Uttar Pradesh	300914	14	84.1055	25.8754	2192	278170	25.75	83.75	68680
Buxar	Bihar	171043	37	84.1018	25.4914	2192	278170	25.75	83.75	7760.56
Ghazipur	Uttar Pradesh	338480	61	83.5562	25.6224	2192	278170	25.75	83.75	161893
Mau	Uttar Pradesh	169549	114	83.5629	26.0431	2192	278170	25.75	83.75	39836.4
Ballia	Uttar Pradesh	300914	14	84.1055	25.8754	2193	278378	25.75	84.25	153979
Bhojpur	Bihar	237607	31	84.5437	25.469	2193	278378	25.75	84.25	35870.3
Buxar	Bihar	171043	37	84.1018	25.4914	2193	278378	25.75	84.25	68597.3
Saran (chhapra)	Bihar	264921	154	84.8253	25.9047	2193	278378	25.75	84.25	5662.19
Siwan	Bihar	222740	166	84.3895	26.1608	2193	278378	25.75	84.25	14269.2
Ballia	Uttar Pradesh	300914	14	84.1055	25.8754	2194	278620	25.75	84.75	17918.6
Bhojpur	Bihar	237607	31	84.5437	25.469	2194	278620	25.75	84.75	70310.2
Muzaffarpur	Bihar	319451	123	85.3308	26.1511	2194	278620	25.75	84.75	105.534
Patna	Bihar	321511	134	85.2222	25.4564	2194	278620	25.75	84.75	44042.2
Saran (chhapra)	Bihar	264921	154	84.8253	25.9047	2194	278620	25.75	84.75	146244
Muzaffarpur	Bihar	319451	123	85.3308	26.1511	2195	278897	25.75	85.25	18051.2
Patna	Bihar	321511	134	85.2222	25.4564	2195	278897	25.75	85.25	51220.5
Saran (chhapra)	Bihar	264921	154	84.8253	25.9047	2195	278897	25.75	85.25	49094.2
Vaishali	Bihar	201201	175	85.37	25.7623	2195	278897	25.75	85.25	160532
Begusarai	Bihar	194746	26	86.1308	25.4953	2196	279210	25.75	85.75	28231.4
Darbhanga	Bihar	229875	42	86.0253	26.1138	2196	279210	25.75	85.75	5415.55
Muzaffarpur	Bihar	319451	123	85.3308	26.1511	2196	279210	25.75	85.75	12220.9
Patna	Bihar	321511	134	85.2222	25.4564	2196	279210	25.75	85.75	6012.87
Samastipur	Bihar	291661	150	85.9037	25.777	2196	279210	25.75	85.75	188115
Vaishali	Bihar	201201	175	85.37	25.7623	2196	279210	25.75	85.75	39214.6
Begusarai	Bihar	194746	26	86.1308	25.4953	2197	279557	25.75	86.25	63755.5
Darbhanga	Bihar	229875	42	86.0253	26.1138	2197	279557	25.75	86.25	40194.1
Khagaria	Bihar	149958	96	86.6031	25.5122	2197	279557	25.75	86.25	42373.5
Saharsa	Bihar	169823	148	86.5898	25.8166	2197	279557	25.75	86.25	41603
Samastipur	Bihar	291661	150	85.9037	25.777	2197	279557	25.75	86.25	91631.2
Khagaria	Bihar	149958	96	86.6031	25.5122	2198	279940	25.75	86.75	48967
Madhepura	Bihar	184994	106	86.8963	25.8259	2198	279940	25.75	86.75	113785
Purnia	Bihar	327166	139	87.4071	25.8161	2198	279940	25.75	86.75	125.562
Saharsa	Bihar	169823	148	86.5898	25.8166	2198	279940	25.75	86.75	117060
Supaul	Bihar	241589	170	86.8001	26.2477	2198	279940	25.75	86.75	3.10245
Araria	Bihar	283191	8	87.3543	26.1995	2199	280358	25.75	87.25	15627.6
Bhagalpur	Bihar	256387	27	87.0844	25.2705	2199	280358	25.75	87.25	99.9272
Katihar	Bihar	308877	94	87.645	25.5454	2199	280358	25.75	87.25	52031.9
Madhepura	Bihar	184994	106	86.8963	25.8259	2199	280358	25.75	87.25	22316.3
Purnia	Bihar	327166	139	87.4071	25.8161	2199	280358	25.75	87.25	190283
Araria	Bihar	283191	8	87.3543	26.1995	2200	280812	25.75	87.75	1319
Katihar	Bihar	308877	94	87.645	25.5454	2200	280812	25.75	87.75	135380
Kishanganj	Bihar	195449	98	87.9353	26.2956	2200	280812	25.75	87.75	1127.41
Purnia	Bihar	327166	139	87.4071	25.8161	2200	280812	25.75	87.75	101218
Katihar	Bihar	308877	94	87.645	25.5454	2201	281302	25.75	88.25	10916.8
Barmer	Rajasthan	2905000	22	71.4733	25.7356	2225	284499	26.25	70.25	73926.8
Jaisalmer	Rajasthan	3938080	74	70.9034	27.0774	2225	284499	26.25	70.25	125524
Barmer	Rajasthan	2905000	22	71.4733	25.7356	2226	283760	26.25	70.75	89362.6
Jaisalmer	Rajasthan	3938080	74	70.9034	27.0774	2226	283760	26.25	70.75	194398
Barmer	Rajasthan	2905000	22	71.4733	25.7356	2227	283059	26.25	71.25	224761
Jaisalmer	Rajasthan	3938080	74	70.9034	27.0774	2227	283059	26.25	71.25	58297.8
Barmer	Rajasthan	2905000	22	71.4733	25.7356	2228	282395	26.25	71.75	218618
Jaisalmer	Rajasthan	3938080	74	70.9034	27.0774	2228	282395	26.25	71.75	63776.5
Barmer	Rajasthan	2905000	22	71.4733	25.7356	2229	281767	26.25	72.25	154992
Jaisalmer	Rajasthan	3938080	74	70.9034	27.0774	2229	281767	26.25	72.25	11864.3
Jodhpur	Rajasthan	2322970	84	72.788	26.7508	2229	281767	26.25	72.25	114911
Barmer	Rajasthan	2905000	22	71.4733	25.7356	2230	281176	26.25	72.75	51814
Jodhpur	Rajasthan	2322970	84	72.788	26.7508	2230	281176	26.25	72.75	229362
Jodhpur	Rajasthan	2322970	84	72.788	26.7508	2231	280621	26.25	73.25	245296
Pali	Rajasthan	1251920	128	73.5206	25.7079	2231	280621	26.25	73.25	35324.9
Jodhpur	Rajasthan	2322970	84	72.788	26.7508	2232	280102	26.25	73.75	142124
Nagaur	Rajasthan	1784510	124	74.188	27.064	2232	280102	26.25	73.75	12842.4
Pali	Rajasthan	1251920	128	73.5206	25.7079	2232	280102	26.25	73.75	125135
Ajmer	Rajasthan	859726	1	74.7752	26.2299	2233	279618	26.25	74.25	113069
Nagaur	Rajasthan	1784510	124	74.188	27.064	2233	279618	26.25	74.25	26797.5
Pali	Rajasthan	1251920	128	73.5206	25.7079	2233	279618	26.25	74.25	138621
Rajsamand	Rajasthan	485989	141	73.8923	25.2163	2233	279618	26.25	74.25	1130.14
Ajmer	Rajasthan	859726	1	74.7752	26.2299	2234	279170	26.25	74.75	279170
Ajmer	Rajasthan	859726	1	74.7752	26.2299	2235	278757	26.25	75.25	107445
Jaipur	Rajasthan	1133310	73	75.7243	26.9805	2235	278757	26.25	75.25	3764.13
Tonk	Rajasthan	729566	172	75.6719	26.1458	2235	278757	26.25	75.25	167548
Jaipur	Rajasthan	1133310	73	75.7243	26.9805	2236	278379	26.25	75.75	13152.5
Tonk	Rajasthan	729566	172	75.6719	26.1458	2236	278379	26.25	75.75	264673
Sawai Madhopur	Rajasthan	505880	181	76.4679	26.2169	2236	278379	26.25	75.75	554.195
Jaipur	Rajasthan	1133310	73	75.7243	26.9805	2237	278036	26.25	76.25	95.7911
Tonk	Rajasthan	729566	172	75.6719	26.1458	2237	278036	26.25	76.25	54855
Dausa	Rajasthan	349218	179	76.5139	26.8561	2237	278036	26.25	76.25	19492.3
Sawai Madhopur	Rajasthan	505880	181	76.4679	26.2169	2237	278036	26.25	76.25	203593
Karauli	Rajasthan	495539	180	76.9639	26.5207	2238	277728	26.25	76.75	144652
Sawai Madhopur	Rajasthan	505880	181	76.4679	26.2169	2238	277728	26.25	76.75	117583
Dhaulpur	Rajasthan	303328	44	77.7033	26.6808	2239	277454	26.25	77.25	27435.9
Karauli	Rajasthan	495539	180	76.9639	26.5207	2239	277454	26.25	77.25	95390
Dhaulpur	Rajasthan	303328	44	77.7033	26.6808	2240	277215	26.25	77.75	10551.4
Jalaun	Uttar Pradesh	457096	76	79.3874	26.0912	2242	276839	26.25	78.75	4707.33
Auraiya	Uttar Pradesh	200630	9	79.4828	26.6607	2243	276703	26.25	79.25	20743.2
Etawah	Uttar Pradesh	232551	47	79.0965	26.7593	2243	276703	26.25	79.25	14064.4
Jalaun	Uttar Pradesh	457096	76	79.3874	26.0912	2243	276703	26.25	79.25	213133
Auraiya	Uttar Pradesh	200630	9	79.4828	26.6607	2244	276601	26.25	79.75	10555.4
Hamirpur	Uttar Pradesh	425953	67	79.8789	25.7316	2244	276601	26.25	79.75	7600.63
Jalaun	Uttar Pradesh	457096	76	79.3874	26.0912	2244	276601	26.25	79.75	91673
Kanpur Dehat	Uttar Pradesh	321103	89	79.8571	26.4448	2244	276601	26.25	79.75	163325
Kanpur Nagar	Uttar Pradesh	287688	90	80.2158	26.3805	2244	276601	26.25	79.75	3446.23
Fatehpur	Uttar Pradesh	417184	54	80.807	25.8733	2245	276533	26.25	80.25	35185.2
Hamirpur	Uttar Pradesh	425953	67	79.8789	25.7316	2245	276533	26.25	80.25	8626.99
Kanpur Dehat	Uttar Pradesh	321103	89	79.8571	26.4448	2245	276533	26.25	80.25	37664.1
Kanpur Nagar	Uttar Pradesh	287688	90	80.2158	26.3805	2245	276533	26.25	80.25	183379
Unnao	Uttar Pradesh	459416	174	80.5593	26.6092	2245	276533	26.25	80.25	11676.8
Fatehpur	Uttar Pradesh	417184	54	80.807	25.8733	2246	276499	26.25	80.75	58183.5
Kanpur Nagar	Uttar Pradesh	287688	90	80.2158	26.3805	2246	276499	26.25	80.75	9272.98
Rae Bareli	Uttar Pradesh	461465	140	81.2314	26.2288	2246	276499	26.25	80.75	69142
Unnao	Uttar Pradesh	459416	174	80.5593	26.6092	2246	276499	26.25	80.75	139900
Fatehpur	Uttar Pradesh	417184	54	80.807	25.8733	2247	276499	26.25	81.25	3546.76
Rae Bareli	Uttar Pradesh	461465	140	81.2314	26.2288	2247	276499	26.25	81.25	270301
Unnao	Uttar Pradesh	459416	174	80.5593	26.6092	2247	276499	26.25	81.25	2650.96
Faizabad	Uttar Pradesh	273444	48	81.9924	26.6589	2248	276533	26.25	81.75	85.4429
Pratapgarh	Uttar Pradesh	371071	137	81.8314	25.8726	2248	276533	26.25	81.75	42413.2
Rae Bareli	Uttar Pradesh	461465	140	81.2314	26.2288	2248	276533	26.25	81.75	38679.5
Sultanpur	Uttar Pradesh	441396	169	82.0201	26.2749	2248	276533	26.25	81.75	195354
Ambedkar Nagar	Uttar Pradesh	231510	6	82.6685	26.4201	2249	276601	26.25	82.25	38838.7
Faizabad	Uttar Pradesh	273444	48	81.9924	26.6589	2249	276601	26.25	82.25	16662.3
Jaunpur	Uttar Pradesh	403138	79	82.5759	25.746	2249	276601	26.25	82.25	4963.9
Pratapgarh	Uttar Pradesh	371071	137	81.8314	25.8726	2249	276601	26.25	82.25	20616.4
Sultanpur	Uttar Pradesh	441396	169	82.0201	26.2749	2249	276601	26.25	82.25	195519
Ambedkar Nagar	Uttar Pradesh	231510	6	82.6685	26.4201	2250	276703	26.25	82.75	123203
Azamgarh	Uttar Pradesh	427176	11	83.0697	26.047	2250	276703	26.25	82.75	95985
Jaunpur	Uttar Pradesh	403138	79	82.5759	25.746	2250	276703	26.25	82.75	34744.2
Sant Kabir Nagar	Uttar Pradesh	159928	152	83.0348	26.7902	2250	276703	26.25	82.75	338.017
Sultanpur	Uttar Pradesh	441396	169	82.0201	26.2749	2250	276703	26.25	82.75	22432.5
Ambedkar Nagar	Uttar Pradesh	231510	6	82.6685	26.4201	2251	276839	26.25	83.25	16351.5
Azamgarh	Uttar Pradesh	427176	11	83.0697	26.047	2251	276839	26.25	83.25	157639
Deoria	Uttar Pradesh	255715	43	83.8366	26.4227	2251	276839	26.25	83.25	852.644
Gorakhpur	Uttar Pradesh	336392	64	83.3614	26.6578	2251	276839	26.25	83.25	68047.3
Mau	Uttar Pradesh	169549	114	83.5629	26.0431	2251	276839	26.25	83.25	27221.3
Sant Kabir Nagar	Uttar Pradesh	159928	152	83.0348	26.7902	2251	276839	26.25	83.25	6727.43
Azamgarh	Uttar Pradesh	427176	11	83.0697	26.047	2252	277010	26.25	83.75	61.3829
Ballia	Uttar Pradesh	300914	14	84.1055	25.8754	2252	277010	26.25	83.75	44417.8
Deoria	Uttar Pradesh	255715	43	83.8366	26.4227	2252	277010	26.25	83.75	136825
Gopalganj	Bihar	204281	63	84.3773	26.4427	2252	277010	26.25	83.75	5959.54
Gorakhpur	Uttar Pradesh	336392	64	83.3614	26.6578	2252	277010	26.25	83.75	18572.7
Mau	Uttar Pradesh	169549	114	83.5629	26.0431	2252	277010	26.25	83.75	71174.1
Ballia	Uttar Pradesh	300914	14	84.1055	25.8754	2253	277215	26.25	84.25	15918.9
Deoria	Uttar Pradesh	255715	43	83.8366	26.4227	2253	277215	26.25	84.25	35792.6
Gopalganj	Bihar	204281	63	84.3773	26.4427	2253	277215	26.25	84.25	77406.3
Saran (chhapra)	Bihar	264921	154	84.8253	25.9047	2253	277215	26.25	84.25	2718.29
Siwan	Bihar	222740	166	84.3895	26.1608	2253	277215	26.25	84.25	145379
Gopalganj	Bihar	204281	63	84.3773	26.4427	2254	277454	26.25	84.75	59613.7
Muzaffarpur	Bihar	319451	123	85.3308	26.1511	2254	277454	26.25	84.75	28690.2
Purba Champaran	Bihar	399086	138	84.9247	26.6185	2254	277454	26.25	84.75	64929.4
Saran (chhapra)	Bihar	264921	154	84.8253	25.9047	2254	277454	26.25	84.75	61129.1
Siwan	Bihar	222740	166	84.3895	26.1608	2254	277454	26.25	84.75	63091.6
Muzaffarpur	Bihar	319451	123	85.3308	26.1511	2255	277728	26.25	85.25	178840
Purba Champaran	Bihar	399086	138	84.9247	26.6185	2255	277728	26.25	85.25	47562.5
Saran (chhapra)	Bihar	264921	154	84.8253	25.9047	2255	277728	26.25	85.25	73.7102
Sheohar	Bihar	28923	158	85.2899	26.527	2255	277728	26.25	85.25	10317.9
Sitamarhi	Bihar	234062	164	85.5397	26.576	2255	277728	26.25	85.25	39804.5
Vaishali	Bihar	201201	175	85.37	25.7623	2255	277728	26.25	85.25	1128.74
Darbhanga	Bihar	229875	42	86.0253	26.1138	2256	278036	26.25	85.75	102803
Madhubani	Bihar	345872	107	86.2179	26.4057	2256	278036	26.25	85.75	44983.6
Muzaffarpur	Bihar	319451	123	85.3308	26.1511	2256	278036	26.25	85.75	81542.8
Samastipur	Bihar	291661	150	85.9037	25.777	2256	278036	26.25	85.75	9118.04
Sitamarhi	Bihar	234062	164	85.5397	26.576	2256	278036	26.25	85.75	39588.9
Darbhanga	Bihar	229875	42	86.0253	26.1138	2257	278379	26.25	86.25	81462.1
Madhubani	Bihar	345872	107	86.2179	26.4057	2257	278379	26.25	86.25	178897
Saharsa	Bihar	169823	148	86.5898	25.8166	2257	278379	26.25	86.25	7998.79
Supaul	Bihar	241589	170	86.8001	26.2477	2257	278379	26.25	86.25	10020.8
Madhepura	Bihar	184994	106	86.8963	25.8259	2258	278757	26.25	86.75	33843.9
Madhubani	Bihar	345872	107	86.2179	26.4057	2258	278757	26.25	86.75	33819.9
Saharsa	Bihar	169823	148	86.5898	25.8166	2258	278757	26.25	86.75	3161.36
Supaul	Bihar	241589	170	86.8001	26.2477	2258	278757	26.25	86.75	191468
Araria	Bihar	283191	8	87.3543	26.1995	2259	279170	26.25	87.25	194591
Madhepura	Bihar	184994	106	86.8963	25.8259	2259	279170	26.25	87.25	6672.95
Supaul	Bihar	241589	170	86.8001	26.2477	2259	279170	26.25	87.25	35755
Araria	Bihar	283191	8	87.3543	26.1995	2260	279618	26.25	87.75	69056.1
Kishanganj	Bihar	195449	98	87.9353	26.2956	2260	279618	26.25	87.75	125894
Purnia	Bihar	327166	139	87.4071	25.8161	2260	279618	26.25	87.75	27068.6
Kishanganj	Bihar	195449	98	87.9353	26.2956	2261	280102	26.25	88.25	64547.3
Jaisalmer	Rajasthan	3938080	74	70.9034	27.0774	2283	284787	26.75	69.25	1088.32
Jaisalmer	Rajasthan	3938080	74	70.9034	27.0774	2284	283984	26.75	69.75	200793
Jaisalmer	Rajasthan	3938080	74	70.9034	27.0774	2285	283218	26.75	70.25	265686
Jaisalmer	Rajasthan	3938080	74	70.9034	27.0774	2286	282490	26.75	70.75	282490
Barmer	Rajasthan	2905000	22	71.4733	25.7356	2287	281798	26.75	71.25	180.649
Jaisalmer	Rajasthan	3938080	74	70.9034	27.0774	2287	281798	26.75	71.25	281618
Barmer	Rajasthan	2905000	22	71.4733	25.7356	2288	281143	26.75	71.75	156.083
Jaisalmer	Rajasthan	3938080	74	70.9034	27.0774	2288	281143	26.75	71.75	280987
Jaisalmer	Rajasthan	3938080	74	70.9034	27.0774	2289	280524	26.75	72.25	38294.4
Jodhpur	Rajasthan	2322970	84	72.788	26.7508	2289	280524	26.75	72.25	242229
Jodhpur	Rajasthan	2322970	84	72.788	26.7508	2290	279940	26.75	72.75	279940
Jodhpur	Rajasthan	2322970	84	72.788	26.7508	2291	279393	26.75	73.25	229992
Nagaur	Rajasthan	1784510	124	74.188	27.064	2291	279393	26.75	73.25	49400
Jodhpur	Rajasthan	2322970	84	72.788	26.7508	2292	278880	26.75	73.75	73079.8
Nagaur	Rajasthan	1784510	124	74.188	27.064	2292	278880	26.75	73.75	205800
Ajmer	Rajasthan	859726	1	74.7752	26.2299	2293	278403	26.75	74.25	174.864
Nagaur	Rajasthan	1784510	124	74.188	27.064	2293	278403	26.75	74.25	278228
Ajmer	Rajasthan	859726	1	74.7752	26.2299	2294	277961	26.75	74.75	139059
Jaipur	Rajasthan	1133310	73	75.7243	26.9805	2294	277961	26.75	74.75	11097.1
Nagaur	Rajasthan	1784510	124	74.188	27.064	2294	277961	26.75	74.75	127804
Ajmer	Rajasthan	859726	1	74.7752	26.2299	2295	277553	26.75	75.25	16275.1
Jaipur	Rajasthan	1133310	73	75.7243	26.9805	2295	277553	26.75	75.25	241150
Nagaur	Rajasthan	1784510	124	74.188	27.064	2295	277553	26.75	75.25	13414.2
Tonk	Rajasthan	729566	172	75.6719	26.1458	2295	277553	26.75	75.25	6714.19
Jaipur	Rajasthan	1133310	73	75.7243	26.9805	2296	277180	26.75	75.75	273418
Tonk	Rajasthan	729566	172	75.6719	26.1458	2296	277180	26.75	75.75	3762.04
Jaipur	Rajasthan	1133310	73	75.7243	26.9805	2297	276841	26.75	76.25	106953
Tonk	Rajasthan	729566	172	75.6719	26.1458	2297	276841	26.75	76.25	3161.29
Dausa	Rajasthan	349218	179	76.5139	26.8561	2297	276841	26.75	76.25	154518
Karauli	Rajasthan	495539	180	76.9639	26.5207	2297	276841	26.75	76.25	121.672
Sawai Madhopur	Rajasthan	505880	181	76.4679	26.2169	2297	276841	26.75	76.25	12087.7
Dausa	Rajasthan	349218	179	76.5139	26.8561	2298	276537	26.75	76.75	72292.5
Karauli	Rajasthan	495539	180	76.9639	26.5207	2298	276537	26.75	76.75	135448
Sawai Madhopur	Rajasthan	505880	181	76.4679	26.2169	2298	276537	26.75	76.75	68797
Agra	Uttar Pradesh	403123	0	78.0795	27.0377	2299	276267	26.75	77.25	8318.04
Bharatpur	Rajasthan	506862	28	77.2788	27.2457	2299	276267	26.75	77.25	98035.1
Dhaulpur	Rajasthan	303328	44	77.7033	26.6808	2299	276267	26.75	77.25	44440.7
Dausa	Rajasthan	349218	179	76.5139	26.8561	2299	276267	26.75	77.25	5545.38
Karauli	Rajasthan	495539	180	76.9639	26.5207	2299	276267	26.75	77.25	119928
Agra	Uttar Pradesh	403123	0	78.0795	27.0377	2300	276031	26.75	77.75	52207.6
Bharatpur	Rajasthan	506862	28	77.2788	27.2457	2300	276031	26.75	77.75	14831.7
Dhaulpur	Rajasthan	303328	44	77.7033	26.6808	2300	276031	26.75	77.75	177333
Agra	Uttar Pradesh	403123	0	78.0795	27.0377	2301	275829	26.75	78.25	68576.1
Dhaulpur	Rajasthan	303328	44	77.7033	26.6808	2301	275829	26.75	78.25	43566.6
Firozabad	Uttar Pradesh	240451	55	78.5399	27.1806	2301	275829	26.75	78.25	1020.77
Agra	Uttar Pradesh	403123	0	78.0795	27.0377	2302	275660	26.75	78.75	50936.4
Etawah	Uttar Pradesh	232551	47	79.0965	26.7593	2302	275660	26.75	78.75	57578.9
Firozabad	Uttar Pradesh	240451	55	78.5399	27.1806	2302	275660	26.75	78.75	25077.8
Mainpuri	Uttar Pradesh	270008	111	79.0591	27.1806	2302	275660	26.75	78.75	7563.37
Auraiya	Uttar Pradesh	200630	9	79.4828	26.6607	2303	275526	26.75	79.25	90876.7
Etawah	Uttar Pradesh	232551	47	79.0965	26.7593	2303	275526	26.75	79.25	160780
Kannauj	Uttar Pradesh	207398	88	79.6879	27.012	2303	275526	26.75	79.25	12209.4
Mainpuri	Uttar Pradesh	270008	111	79.0591	27.1806	2303	275526	26.75	79.25	8788.6
Auraiya	Uttar Pradesh	200630	9	79.4828	26.6607	2304	275425	26.75	79.75	78454.4
Kannauj	Uttar Pradesh	207398	88	79.6879	27.012	2304	275425	26.75	79.75	84086.3
Kanpur Dehat	Uttar Pradesh	321103	89	79.8571	26.4448	2304	275425	26.75	79.75	102216
Kanpur Nagar	Uttar Pradesh	287688	90	80.2158	26.3805	2304	275425	26.75	79.75	10668.1
Hardoi	Uttar Pradesh	600665	69	80.1625	27.3287	2305	275357	26.75	80.25	19850.5
Kannauj	Uttar Pradesh	207398	88	79.6879	27.012	2305	275357	26.75	80.25	634.328
Kanpur Dehat	Uttar Pradesh	321103	89	79.8571	26.4448	2305	275357	26.75	80.25	17898.1
Kanpur Nagar	Uttar Pradesh	287688	90	80.2158	26.3805	2305	275357	26.75	80.25	74291.3
Unnao	Uttar Pradesh	459416	174	80.5593	26.6092	2305	275357	26.75	80.25	162683
Hardoi	Uttar Pradesh	600665	69	80.1625	27.3287	2306	275324	26.75	80.75	176.636
Lucknow	Uttar Pradesh	253707	104	80.9067	26.8416	2306	275324	26.75	80.75	134834
Rae Bareli	Uttar Pradesh	461465	140	81.2314	26.2288	2306	275324	26.75	80.75	36.1459
Unnao	Uttar Pradesh	459416	174	80.5593	26.6092	2306	275324	26.75	80.75	140277
Bara Banki	Uttar Pradesh	378992	19	81.3274	26.9386	2307	275324	26.75	81.25	171441
Lucknow	Uttar Pradesh	253707	104	80.9067	26.8416	2307	275324	26.75	81.25	70571.9
Rae Bareli	Uttar Pradesh	461465	140	81.2314	26.2288	2307	275324	26.75	81.25	33202.4
Unnao	Uttar Pradesh	459416	174	80.5593	26.6092	2307	275324	26.75	81.25	107.957
Bara Banki	Uttar Pradesh	378992	19	81.3274	26.9386	2308	275357	26.75	81.75	56823.3
Faizabad	Uttar Pradesh	273444	48	81.9924	26.6589	2308	275357	26.75	81.75	135871
Gonda	Uttar Pradesh	403392	62	82.0256	27.0841	2308	275357	26.75	81.75	53616.1
Rae Bareli	Uttar Pradesh	461465	140	81.2314	26.2288	2308	275357	26.75	81.75	1587.89
Sultanpur	Uttar Pradesh	441396	169	82.0201	26.2749	2308	275357	26.75	81.75	27459.5
Ambedkar Nagar	Uttar Pradesh	231510	6	82.6685	26.4201	2309	275425	26.75	82.25	15248.1
Basti	Uttar Pradesh	288261	24	82.6311	26.8183	2309	275425	26.75	82.25	72342.5
Faizabad	Uttar Pradesh	273444	48	81.9924	26.6589	2309	275425	26.75	82.25	120826
Gonda	Uttar Pradesh	403392	62	82.0256	27.0841	2309	275425	26.75	82.25	67007.8
Ambedkar Nagar	Uttar Pradesh	231510	6	82.6685	26.4201	2310	275526	26.75	82.75	37868
Basti	Uttar Pradesh	288261	24	82.6311	26.8183	2310	275526	26.75	82.75	183981
Gonda	Uttar Pradesh	403392	62	82.0256	27.0841	2310	275526	26.75	82.75	3649.69
Sant Kabir Nagar	Uttar Pradesh	159928	152	83.0348	26.7902	2310	275526	26.75	82.75	50026.6
Gorakhpur	Uttar Pradesh	336392	64	83.3614	26.6578	2311	275660	26.75	83.25	186112
Maharajganj	Uttar Pradesh	290082	108	83.5333	27.2025	2311	275660	26.75	83.25	6263
Sant Kabir Nagar	Uttar Pradesh	159928	152	83.0348	26.7902	2311	275660	26.75	83.25	83284.8
Deoria	Uttar Pradesh	255715	43	83.8366	26.4227	2312	275829	26.75	83.75	79839.8
Gopalganj	Bihar	204281	63	84.3773	26.4427	2312	275829	26.75	83.75	1749.89
Gorakhpur	Uttar Pradesh	336392	64	83.3614	26.6578	2312	275829	26.75	83.75	43716.2
Kushinagar	Uttar Pradesh	288923	101	83.9349	26.8617	2312	275829	26.75	83.75	132677
Maharajganj	Uttar Pradesh	290082	108	83.5333	27.2025	2312	275829	26.75	83.75	17845.7
Deoria	Uttar Pradesh	255715	43	83.8366	26.4227	2313	276031	26.75	84.25	2405.31
Gopalganj	Bihar	204281	63	84.3773	26.4427	2313	276031	26.75	84.25	57772.5
Kushinagar	Uttar Pradesh	288923	101	83.9349	26.8617	2313	276031	26.75	84.25	97409.4
Pashchim Champaran	Bihar	525810	132	84.3412	27.0792	2313	276031	26.75	84.25	118161
Purba Champaran	Bihar	399086	138	84.9247	26.6185	2313	276031	26.75	84.25	282.281
Gopalganj	Bihar	204281	63	84.3773	26.4427	2314	276267	26.75	84.75	1778.68
Pashchim Champaran	Bihar	525810	132	84.3412	27.0792	2314	276267	26.75	84.75	79603.9
Purba Champaran	Bihar	399086	138	84.9247	26.6185	2314	276267	26.75	84.75	189247
Purba Champaran	Bihar	399086	138	84.9247	26.6185	2315	276537	26.75	85.25	95866.1
Sheohar	Bihar	28923	158	85.2899	26.527	2315	276537	26.75	85.25	18605.1
Sitamarhi	Bihar	234062	164	85.5397	26.576	2315	276537	26.75	85.25	55384.9
Madhubani	Bihar	345872	107	86.2179	26.4057	2316	276841	26.75	85.75	23839.9
Sitamarhi	Bihar	234062	164	85.5397	26.576	2316	276841	26.75	85.75	99283.7
Madhubani	Bihar	345872	107	86.2179	26.4057	2317	277180	26.75	86.25	61795.2
Madhubani	Bihar	345872	107	86.2179	26.4057	2318	277553	26.75	86.75	2535.46
Supaul	Bihar	241589	170	86.8001	26.2477	2318	277553	26.75	86.75	1570.78
Araria	Bihar	283191	8	87.3543	26.1995	2319	277961	26.75	87.25	2597.58
Supaul	Bihar	241589	170	86.8001	26.2477	2319	277961	26.75	87.25	2771.14
Kishanganj	Bihar	195449	98	87.9353	26.2956	2321	278880	26.75	88.25	3880.3
Jaisalmer	Rajasthan	3938080	74	70.9034	27.0774	2344	282671	27.25	69.75	172690
Jaisalmer	Rajasthan	3938080	74	70.9034	27.0774	2345	281917	27.25	70.25	281917
Jaisalmer	Rajasthan	3938080	74	70.9034	27.0774	2346	281198	27.25	70.75	281198
Jaisalmer	Rajasthan	3938080	74	70.9034	27.0774	2347	280516	27.25	71.25	280516
Jaisalmer	Rajasthan	3938080	74	70.9034	27.0774	2348	279869	27.25	71.75	219464
Jodhpur	Rajasthan	2322970	84	72.788	26.7508	2348	279869	27.25	71.75	60405.7
Bikaner	Rajasthan	3064670	33	73.1774	28.1777	2349	279258	27.25	72.25	1890.36
Jaisalmer	Rajasthan	3938080	74	70.9034	27.0774	2349	279258	27.25	72.25	11516.4
Jodhpur	Rajasthan	2322970	84	72.788	26.7508	2349	279258	27.25	72.25	265852
Bikaner	Rajasthan	3064670	33	73.1774	28.1777	2350	278683	27.25	72.75	12976.9
Jodhpur	Rajasthan	2322970	84	72.788	26.7508	2350	278683	27.25	72.75	265706
Bikaner	Rajasthan	3064670	33	73.1774	28.1777	2351	278143	27.25	73.25	101946
Jodhpur	Rajasthan	2322970	84	72.788	26.7508	2351	278143	27.25	73.25	71603.2
Nagaur	Rajasthan	1784510	124	74.188	27.064	2351	278143	27.25	73.25	104594
Bikaner	Rajasthan	3064670	33	73.1774	28.1777	2352	277637	27.25	73.75	3663.64
Churu	Rajasthan	1401710	41	74.6985	28.3455	2352	277637	27.25	73.75	41.6772
Nagaur	Rajasthan	1784510	124	74.188	27.064	2352	277637	27.25	73.75	273932
Churu	Rajasthan	1401710	41	74.6985	28.3455	2353	277166	27.25	74.25	7376.47
Nagaur	Rajasthan	1784510	124	74.188	27.064	2353	277166	27.25	74.25	269790
Nagaur	Rajasthan	1784510	124	74.188	27.064	2354	276730	27.25	74.75	247951
Sikar	Rajasthan	774948	161	75.2875	27.6366	2354	276730	27.25	74.75	28778.7
Jaipur	Rajasthan	1133310	73	75.7243	26.9805	2355	276328	27.25	75.25	59693
Nagaur	Rajasthan	1784510	124	74.188	27.064	2355	276328	27.25	75.25	75102.1
Sikar	Rajasthan	774948	161	75.2875	27.6366	2355	276328	27.25	75.25	141533
Jaipur	Rajasthan	1133310	73	75.7243	26.9805	2356	275960	27.25	75.75	214558
Sikar	Rajasthan	774948	161	75.2875	27.6366	2356	275960	27.25	75.75	61401.4
Alwar	Rajasthan	833930	4	76.606	27.5915	2357	275626	27.25	76.25	135454
Jaipur	Rajasthan	1133310	73	75.7243	26.9805	2357	275626	27.25	76.25	118985
Dausa	Rajasthan	349218	179	76.5139	26.8561	2357	275626	27.25	76.25	21186.5
Alwar	Rajasthan	833930	4	76.606	27.5915	2358	275325	27.25	76.75	192002
Bharatpur	Rajasthan	506862	28	77.2788	27.2457	2358	275325	27.25	76.75	7352.6
Dausa	Rajasthan	349218	179	76.5139	26.8561	2358	275325	27.25	76.75	75417
Alwar	Rajasthan	833930	4	76.606	27.5915	2359	275059	27.25	77.25	32126.6
Bharatpur	Rajasthan	506862	28	77.2788	27.2457	2359	275059	27.25	77.25	232999
Mathura	Uttar Pradesh	336064	113	77.6276	27.5968	2359	275059	27.25	77.25	9720.6
Dausa	Rajasthan	349218	179	76.5139	26.8561	2359	275059	27.25	77.25	212.665
Agra	Uttar Pradesh	403123	0	78.0795	27.0377	2360	274826	27.25	77.75	109450
Bharatpur	Rajasthan	506862	28	77.2788	27.2457	2360	274826	27.25	77.75	44161.1
Mahamaya Nagar	Uttar Pradesh	177062	70	78.1616	27.5776	2360	274826	27.25	77.75	18809.8
Mathura	Uttar Pradesh	336064	113	77.6276	27.5968	2360	274826	27.25	77.75	102404
Agra	Uttar Pradesh	403123	0	78.0795	27.0377	2361	274626	27.25	78.25	113635
Etah	Uttar Pradesh	251415	46	78.7132	27.5121	2361	274626	27.25	78.25	44679.7
Firozabad	Uttar Pradesh	240451	55	78.5399	27.1806	2361	274626	27.25	78.25	87154.7
Mahamaya Nagar	Uttar Pradesh	177062	70	78.1616	27.5776	2361	274626	27.25	78.25	29157
Etah	Uttar Pradesh	251415	46	78.7132	27.5121	2362	274460	27.25	78.75	43895.5
Firozabad	Uttar Pradesh	240451	55	78.5399	27.1806	2362	274460	27.25	78.75	127009
Mainpuri	Uttar Pradesh	270008	111	79.0591	27.1806	2362	274460	27.25	78.75	103555
Etah	Uttar Pradesh	251415	46	78.7132	27.5121	2363	274327	27.25	79.25	30820.3
Etawah	Uttar Pradesh	232551	47	79.0965	26.7593	2363	274327	27.25	79.25	127.341
Farrukhabad	Uttar Pradesh	218450	51	79.4613	27.4304	2363	274327	27.25	79.25	70755.5
Kannauj	Uttar Pradesh	207398	88	79.6879	27.012	2363	274327	27.25	79.25	22523.5
Mainpuri	Uttar Pradesh	270008	111	79.0591	27.1806	2363	274327	27.25	79.25	150101
Farrukhabad	Uttar Pradesh	218450	51	79.4613	27.4304	2364	274228	27.25	79.75	74680.4
Hardoi	Uttar Pradesh	600665	69	80.1625	27.3287	2364	274228	27.25	79.75	110557
Kannauj	Uttar Pradesh	207398	88	79.6879	27.012	2364	274228	27.25	79.75	87944.4
Shahjahanpur	Uttar Pradesh	465090	156	79.8449	27.9757	2364	274228	27.25	79.75	1045.9
Hardoi	Uttar Pradesh	600665	69	80.1625	27.3287	2365	274161	27.25	80.25	258399
Sitapur	Uttar Pradesh	577525	165	80.8574	27.5177	2365	274161	27.25	80.25	14061.2
Unnao	Uttar Pradesh	459416	174	80.5593	26.6092	2365	274161	27.25	80.25	1701.37
Bara Banki	Uttar Pradesh	378992	19	81.3274	26.9386	2366	274128	27.25	80.75	6590.98
Hardoi	Uttar Pradesh	600665	69	80.1625	27.3287	2366	274128	27.25	80.75	63579.1
Lucknow	Uttar Pradesh	253707	104	80.9067	26.8416	2366	274128	27.25	80.75	45687.2
Sitapur	Uttar Pradesh	577525	165	80.8574	27.5177	2366	274128	27.25	80.75	157851
Unnao	Uttar Pradesh	459416	174	80.5593	26.6092	2366	274128	27.25	80.75	419.576
Bahraich	Uttar Pradesh	432263	13	81.4519	27.7364	2367	274128	27.25	81.25	38260.7
Bara Banki	Uttar Pradesh	378992	19	81.3274	26.9386	2367	274128	27.25	81.25	138797
Lucknow	Uttar Pradesh	253707	104	80.9067	26.8416	2367	274128	27.25	81.25	2613.24
Sitapur	Uttar Pradesh	577525	165	80.8574	27.5177	2367	274128	27.25	81.25	94457
Bahraich	Uttar Pradesh	432263	13	81.4519	27.7364	2368	274161	27.25	81.75	78658.7
Bara Banki	Uttar Pradesh	378992	19	81.3274	26.9386	2368	274161	27.25	81.75	5338.99
Gonda	Uttar Pradesh	403392	62	82.0256	27.0841	2368	274161	27.25	81.75	138961
Shrawasti	Uttar Pradesh	250322	159	81.884	27.6547	2368	274161	27.25	81.75	51202.1
Balrampur	Uttar Pradesh	332272	15	82.3776	27.485	2369	274228	27.25	82.25	133949
Gonda	Uttar Pradesh	403392	62	82.0256	27.0841	2369	274228	27.25	82.25	131020
Shrawasti	Uttar Pradesh	250322	159	81.884	27.6547	2369	274228	27.25	82.25	6105.55
Siddharth Nagar	Uttar Pradesh	283211	160	82.8734	27.2741	2369	274228	27.25	82.25	3153.04
Balrampur	Uttar Pradesh	332272	15	82.3776	27.485	2370	274327	27.25	82.75	28988.3
Basti	Uttar Pradesh	288261	24	82.6311	26.8183	2370	274327	27.25	82.75	31937
Gonda	Uttar Pradesh	403392	62	82.0256	27.0841	2370	274327	27.25	82.75	9137.64
Sant Kabir Nagar	Uttar Pradesh	159928	152	83.0348	26.7902	2370	274327	27.25	82.75	4189.79
Siddharth Nagar	Uttar Pradesh	283211	160	82.8734	27.2741	2370	274327	27.25	82.75	197574
Gorakhpur	Uttar Pradesh	336392	64	83.3614	26.6578	2371	274460	27.25	83.25	19943.7
Maharajganj	Uttar Pradesh	290082	108	83.5333	27.2025	2371	274460	27.25	83.25	114256
Sant Kabir Nagar	Uttar Pradesh	159928	152	83.0348	26.7902	2371	274460	27.25	83.25	15361.6
Siddharth Nagar	Uttar Pradesh	283211	160	82.8734	27.2741	2371	274460	27.25	83.25	82463.7
Kushinagar	Uttar Pradesh	288923	101	83.9349	26.8617	2372	274626	27.25	83.75	55466.2
Maharajganj	Uttar Pradesh	290082	108	83.5333	27.2025	2372	274626	27.25	83.75	151718
Pashchim Champaran	Bihar	525810	132	84.3412	27.0792	2372	274626	27.25	83.75	30769.8
Kushinagar	Uttar Pradesh	288923	101	83.9349	26.8617	2373	274826	27.25	84.25	3370.96
Pashchim Champaran	Bihar	525810	132	84.3412	27.0792	2373	274826	27.25	84.25	229846
Pashchim Champaran	Bihar	525810	132	84.3412	27.0792	2374	275059	27.25	84.75	66499.2
Purba Champaran	Bihar	399086	138	84.9247	26.6185	2374	275059	27.25	84.75	1198.01
Jaisalmer	Rajasthan	3938080	74	70.9034	27.0774	2404	281337	27.75	69.75	1725.28
Jaisalmer	Rajasthan	3938080	74	70.9034	27.0774	2405	280593	27.75	70.25	204866
Jaisalmer	Rajasthan	3938080	74	70.9034	27.0774	2406	279885	27.75	70.75	181955
Jaisalmer	Rajasthan	3938080	74	70.9034	27.0774	2407	279212	27.75	71.25	185788
Bikaner	Rajasthan	3064670	33	73.1774	28.1777	2408	278574	27.75	71.75	7839.12
Jaisalmer	Rajasthan	3938080	74	70.9034	27.0774	2408	278574	27.75	71.75	221047
Jodhpur	Rajasthan	2322970	84	72.788	26.7508	2408	278574	27.75	71.75	5688.92
Bikaner	Rajasthan	3064670	33	73.1774	28.1777	2409	277972	27.75	72.25	168327
Jaisalmer	Rajasthan	3938080	74	70.9034	27.0774	2409	277972	27.75	72.25	84560.6
Jodhpur	Rajasthan	2322970	84	72.788	26.7508	2409	277972	27.75	72.25	25084.3
Bikaner	Rajasthan	3064670	33	73.1774	28.1777	2410	277404	27.75	72.75	248174
Jodhpur	Rajasthan	2322970	84	72.788	26.7508	2410	277404	27.75	72.75	29230.4
Bikaner	Rajasthan	3064670	33	73.1774	28.1777	2411	276872	27.75	73.25	276872
Bikaner	Rajasthan	3064670	33	73.1774	28.1777	2412	276373	27.75	73.75	228081
Churu	Rajasthan	1401710	41	74.6985	28.3455	2412	276373	27.75	73.75	39088.9
Nagaur	Rajasthan	1784510	124	74.188	27.064	2412	276373	27.75	73.75	9203.28
Bikaner	Rajasthan	3064670	33	73.1774	28.1777	2413	275909	27.75	74.25	57647.4
Churu	Rajasthan	1401710	41	74.6985	28.3455	2413	275909	27.75	74.25	170150
Nagaur	Rajasthan	1784510	124	74.188	27.064	2413	275909	27.75	74.25	48111.1
Churu	Rajasthan	1401710	41	74.6985	28.3455	2414	275478	27.75	74.75	98594.5
Nagaur	Rajasthan	1784510	124	74.188	27.064	2414	275478	27.75	74.75	41539.1
Sikar	Rajasthan	774948	161	75.2875	27.6366	2414	275478	27.75	74.75	135345
Jhunjhunun	Rajasthan	596032	83	75.5524	28.0919	2415	275081	27.75	75.25	92255.4
Sikar	Rajasthan	774948	161	75.2875	27.6366	2415	275081	27.75	75.25	182826
Jaipur	Rajasthan	1133310	73	75.7243	26.9805	2416	274718	27.75	75.75	9045.85
Jhunjhunun	Rajasthan	596032	83	75.5524	28.0919	2416	274718	27.75	75.75	106789
Mahendragarh	Haryana	193902	109	76.1432	28.1729	2416	274718	27.75	75.75	4522.55
Sikar	Rajasthan	774948	161	75.2875	27.6366	2416	274718	27.75	75.75	154361
Alwar	Rajasthan	833930	4	76.606	27.5915	2417	274389	27.75	76.25	150105
Jaipur	Rajasthan	1133310	73	75.7243	26.9805	2417	274389	27.75	76.25	81399.7
Mahendragarh	Haryana	193902	109	76.1432	28.1729	2417	274389	27.75	76.25	33219.8
Sikar	Rajasthan	774948	161	75.2875	27.6366	2417	274389	27.75	76.25	9664.25
Alwar	Rajasthan	833930	4	76.606	27.5915	2418	274093	27.75	76.75	236427
Bharatpur	Rajasthan	506862	28	77.2788	27.2457	2418	274093	27.75	76.75	7360.03
Mewat	Haryana	147135	116	77.0466	27.9817	2418	274093	27.75	76.75	28958.7
Rewari	Haryana	149812	143	76.5433	28.2358	2418	274093	27.75	76.75	1347.11
Alwar	Rajasthan	833930	4	76.606	27.5915	2419	273830	27.75	77.25	2567.8
Bharatpur	Rajasthan	506862	28	77.2788	27.2457	2419	273830	27.75	77.25	102122
Mathura	Uttar Pradesh	336064	113	77.6276	27.5968	2419	273830	27.75	77.25	68937.1
Mewat	Haryana	147135	116	77.0466	27.9817	2419	273830	27.75	77.25	55152.3
Palwal	Haryana	132667	129	77.3184	28.0475	2419	273830	27.75	77.25	45050.1
Aligarh	Uttar Pradesh	374844	2	78.0793	27.9269	2420	273600	27.75	77.75	104510
Mahamaya Nagar	Uttar Pradesh	177062	70	78.1616	27.5776	2420	273600	27.75	77.75	11209.6
Mathura	Uttar Pradesh	336064	113	77.6276	27.5968	2420	273600	27.75	77.75	155002
Palwal	Haryana	132667	129	77.3184	28.0475	2420	273600	27.75	77.75	2877.75
Aligarh	Uttar Pradesh	374844	2	78.0793	27.9269	2421	273403	27.75	78.25	134166
Etah	Uttar Pradesh	251415	46	78.7132	27.5121	2421	273403	27.75	78.25	21478.2
Mahamaya Nagar	Uttar Pradesh	177062	70	78.1616	27.5776	2421	273403	27.75	78.25	116414
Kansiram Nagar	Uttar Pradesh	196673	91	78.8454	27.7772	2421	273403	27.75	78.25	1345.58
Aligarh	Uttar Pradesh	374844	2	78.0793	27.9269	2422	273239	27.75	78.75	9828.62
Budaun	Uttar Pradesh	507893	34	78.9454	28.1153	2422	273239	27.75	78.75	27065.6
Etah	Uttar Pradesh	251415	46	78.7132	27.5121	2422	273239	27.75	78.75	88447.3
Firozabad	Uttar Pradesh	240451	55	78.5399	27.1806	2422	273239	27.75	78.75	188.667
Mahamaya Nagar	Uttar Pradesh	177062	70	78.1616	27.5776	2422	273239	27.75	78.75	1471.66
Kansiram Nagar	Uttar Pradesh	196673	91	78.8454	27.7772	2422	273239	27.75	78.75	146237
Budaun	Uttar Pradesh	507893	34	78.9454	28.1153	2423	273108	27.75	79.25	112784
Etah	Uttar Pradesh	251415	46	78.7132	27.5121	2423	273108	27.75	79.25	22094
Farrukhabad	Uttar Pradesh	218450	51	79.4613	27.4304	2423	273108	27.75	79.25	55089.8
Kansiram Nagar	Uttar Pradesh	196673	91	78.8454	27.7772	2423	273108	27.75	79.25	46137.3
Shahjahanpur	Uttar Pradesh	465090	156	79.8449	27.9757	2423	273108	27.75	79.25	37002.6
Farrukhabad	Uttar Pradesh	218450	51	79.4613	27.4304	2424	273010	27.75	79.75	17924.2
Hardoi	Uttar Pradesh	600665	69	80.1625	27.3287	2424	273010	27.75	79.75	60901.9
Shahjahanpur	Uttar Pradesh	465090	156	79.8449	27.9757	2424	273010	27.75	79.75	194184
Hardoi	Uttar Pradesh	600665	69	80.1625	27.3287	2425	272944	27.75	80.25	87201.1
Kheri	Uttar Pradesh	770368	97	80.667	28.1225	2425	272944	27.75	80.25	121133
Shahjahanpur	Uttar Pradesh	465090	156	79.8449	27.9757	2425	272944	27.75	80.25	18341.3
Sitapur	Uttar Pradesh	577525	165	80.8574	27.5177	2425	272944	27.75	80.25	46269.1
Kheri	Uttar Pradesh	770368	97	80.667	28.1225	2426	272912	27.75	80.75	100471
Sitapur	Uttar Pradesh	577525	165	80.8574	27.5177	2426	272912	27.75	80.75	172440
Bahraich	Uttar Pradesh	432263	13	81.4519	27.7364	2427	272912	27.75	81.25	111293
Kheri	Uttar Pradesh	770368	97	80.667	28.1225	2427	272912	27.75	81.25	69172.3
Sitapur	Uttar Pradesh	577525	165	80.8574	27.5177	2427	272912	27.75	81.25	92446.2
Bahraich	Uttar Pradesh	432263	13	81.4519	27.7364	2428	272944	27.75	81.75	99558.7
Shrawasti	Uttar Pradesh	250322	159	81.884	27.6547	2428	272944	27.75	81.75	143007
Balrampur	Uttar Pradesh	332272	15	82.3776	27.485	2429	273010	27.75	82.25	117008
Shrawasti	Uttar Pradesh	250322	159	81.884	27.6547	2429	273010	27.75	82.25	50007.2
Balrampur	Uttar Pradesh	332272	15	82.3776	27.485	2430	273108	27.75	82.75	52326.9
Siddharth Nagar	Uttar Pradesh	283211	160	82.8734	27.2741	2430	273108	27.75	82.75	19.6904
Pashchim Champaran	Bihar	525810	132	84.3412	27.0792	2433	273600	27.75	84.25	929.465
Jaisalmer	Rajasthan	3938080	74	70.9034	27.0774	2465	279248	28.25	70.25	3258.92
Jaisalmer	Rajasthan	3938080	74	70.9034	27.0774	2466	278550	28.25	70.75	2765.88
Bikaner	Rajasthan	3064670	33	73.1774	28.1777	2468	277258	28.25	71.75	14887.4
Bikaner	Rajasthan	3064670	33	73.1774	28.1777	2469	276664	28.25	72.25	227918
Bikaner	Rajasthan	3064670	33	73.1774	28.1777	2470	276105	28.25	72.75	276105
Bikaner	Rajasthan	3064670	33	73.1774	28.1777	2471	275579	28.25	73.25	275579
Bikaner	Rajasthan	3064670	33	73.1774	28.1777	2472	275088	28.25	73.75	275088
Bikaner	Rajasthan	3064670	33	73.1774	28.1777	2473	274630	28.25	74.25	114429
Churu	Rajasthan	1401710	41	74.6985	28.3455	2473	274630	28.25	74.25	160201
Churu	Rajasthan	1401710	41	74.6985	28.3455	2474	274205	28.25	74.75	237018
Sikar	Rajasthan	774948	161	75.2875	27.6366	2474	274205	28.25	74.75	37187.3
Churu	Rajasthan	1401710	41	74.6985	28.3455	2475	273814	28.25	75.25	85769.3
Jhunjhunun	Rajasthan	596032	83	75.5524	28.0919	2475	273814	28.25	75.25	164193
Sikar	Rajasthan	774948	161	75.2875	27.6366	2475	273814	28.25	75.25	23852.4
Bhiwani	Haryana	464812	30	75.9676	28.7179	2476	273456	28.25	75.75	22352.5
Churu	Rajasthan	1401710	41	74.6985	28.3455	2476	273456	28.25	75.75	13792.9
Jhunjhunun	Rajasthan	596032	83	75.5524	28.0919	2476	273456	28.25	75.75	223993
Mahendragarh	Haryana	193902	109	76.1432	28.1729	2476	273456	28.25	75.75	13318.1
Alwar	Rajasthan	833930	4	76.606	27.5915	2477	273131	28.25	76.25	31654.2
Bhiwani	Haryana	464812	30	75.9676	28.7179	2477	273131	28.25	76.25	21219.8
Jhajjar	Haryana	194504	80	76.6494	28.6048	2477	273131	28.25	76.25	13495.5
Jhunjhunun	Rajasthan	596032	83	75.5524	28.0919	2477	273131	28.25	76.25	8126.77
Mahendragarh	Haryana	193902	109	76.1432	28.1729	2477	273131	28.25	76.25	142842
Rewari	Haryana	149812	143	76.5433	28.2358	2477	273131	28.25	76.25	55793.2
Alwar	Rajasthan	833930	4	76.606	27.5915	2478	272839	28.25	76.75	53040
Gurgaon	Haryana	124110	66	76.9408	28.3681	2478	272839	28.25	76.75	72946.6
Jhajjar	Haryana	194504	80	76.6494	28.6048	2478	272839	28.25	76.75	27126.4
Mewat	Haryana	147135	116	77.0466	27.9817	2478	272839	28.25	76.75	27054.4
Rewari	Haryana	149812	143	76.5433	28.2358	2478	272839	28.25	76.75	92671.9
Aligarh	Uttar Pradesh	374844	2	78.0793	27.9269	2479	272580	28.25	77.25	572.676
Faridabad	Haryana	84295.1	49	77.3548	28.3327	2479	272580	28.25	77.25	81140.6
Gautam Buddha Nagar	Uttar Pradesh	141206	58	77.5471	28.3979	2479	272580	28.25	77.25	10531.2
Gurgaon	Haryana	124110	66	76.9408	28.3681	2479	272580	28.25	77.25	47715.6
Mewat	Haryana	147135	116	77.0466	27.9817	2479	272580	28.25	77.25	35969.3
New Delhi	NCT of Delhi	150812	127	77.1189	28.6412	2479	272580	28.25	77.25	13071.6
Palwal	Haryana	132667	129	77.3184	28.0475	2479	272580	28.25	77.25	83579
Aligarh	Uttar Pradesh	374844	2	78.0793	27.9269	2480	272353	28.25	77.75	56577.7
Bulandshahr	Uttar Pradesh	356493	35	78.0123	28.3576	2480	272353	28.25	77.75	131406
Faridabad	Haryana	84295.1	49	77.3548	28.3327	2480	272353	28.25	77.75	3107.56
Gautam Buddha Nagar	Uttar Pradesh	141206	58	77.5471	28.3979	2480	272353	28.25	77.75	80102.1
Palwal	Haryana	132667	129	77.3184	28.0475	2480	272353	28.25	77.75	1160.18
Aligarh	Uttar Pradesh	374844	2	78.0793	27.9269	2481	272159	28.25	78.25	60189.1
Budaun	Uttar Pradesh	507893	34	78.9454	28.1153	2481	272159	28.25	78.25	50183.5
Bulandshahr	Uttar Pradesh	356493	35	78.0123	28.3576	2481	272159	28.25	78.25	148149
Jyotiba Phule Nagar	Uttar Pradesh	227465	85	78.3294	28.8135	2481	272159	28.25	78.25	8693.86
Moradabad	Uttar Pradesh	362695	119	78.7085	28.7752	2481	272159	28.25	78.25	4943.61
Aligarh	Uttar Pradesh	374844	2	78.0793	27.9269	2482	271998	28.25	78.75	8999.43
Budaun	Uttar Pradesh	507893	34	78.9454	28.1153	2482	271998	28.25	78.75	205215
Kansiram Nagar	Uttar Pradesh	196673	91	78.8454	27.7772	2482	271998	28.25	78.75	2952.93
Moradabad	Uttar Pradesh	362695	119	78.7085	28.7752	2482	271998	28.25	78.75	48800
Rampur	Uttar Pradesh	257253	142	79.1055	28.7955	2482	271998	28.25	78.75	6029.9
Bareilly	Uttar Pradesh	378425	21	79.4223	28.4494	2483	271868	28.25	79.25	153485
Budaun	Uttar Pradesh	507893	34	78.9454	28.1153	2483	271868	28.25	79.25	112606
Rampur	Uttar Pradesh	257253	142	79.1055	28.7955	2483	271868	28.25	79.25	5748.03
Shahjahanpur	Uttar Pradesh	465090	156	79.8449	27.9757	2483	271868	28.25	79.25	29.5611
Bareilly	Uttar Pradesh	378425	21	79.4223	28.4494	2484	271771	28.25	79.75	83999.9
Budaun	Uttar Pradesh	507893	34	78.9454	28.1153	2484	271771	28.25	79.75	38.1939
Pilibhit	Uttar Pradesh	359073	135	79.9617	28.5418	2484	271771	28.25	79.75	95884.1
Shahjahanpur	Uttar Pradesh	465090	156	79.8449	27.9757	2484	271771	28.25	79.75	91849.1
Kheri	Uttar Pradesh	770368	97	80.667	28.1225	2485	271707	28.25	80.25	106739
Pilibhit	Uttar Pradesh	359073	135	79.9617	28.5418	2485	271707	28.25	80.25	42330.1
Shahjahanpur	Uttar Pradesh	465090	156	79.8449	27.9757	2485	271707	28.25	80.25	122638
Kheri	Uttar Pradesh	770368	97	80.667	28.1225	2486	271675	28.25	80.75	266278
Bahraich	Uttar Pradesh	432263	13	81.4519	27.7364	2487	271675	28.25	81.25	98950.3
Kheri	Uttar Pradesh	770368	97	80.667	28.1225	2487	271675	28.25	81.25	50090.5
Bahraich	Uttar Pradesh	432263	13	81.4519	27.7364	2488	271707	28.25	81.75	5541.2
Bikaner	Rajasthan	3064670	33	73.1774	28.1777	2529	275335	28.75	72.25	62922
Bikaner	Rajasthan	3064670	33	73.1774	28.1777	2530	274784	28.75	72.75	167383
Ganganagar	Rajasthan	1081420	57	73.5632	29.3955	2530	274784	28.75	72.75	73756.9
Bikaner	Rajasthan	3064670	33	73.1774	28.1777	2531	274266	28.75	73.25	215778
Ganganagar	Rajasthan	1081420	57	73.5632	29.3955	2531	274266	28.75	73.25	58487.9
Bikaner	Rajasthan	3064670	33	73.1774	28.1777	2532	273782	28.75	73.75	263577
Ganganagar	Rajasthan	1081420	57	73.5632	29.3955	2532	273782	28.75	73.75	10204.2
Bikaner	Rajasthan	3064670	33	73.1774	28.1777	2533	273330	28.75	74.25	55591.9
Churu	Rajasthan	1401710	41	74.6985	28.3455	2533	273330	28.75	74.25	137052
Ganganagar	Rajasthan	1081420	57	73.5632	29.3955	2533	273330	28.75	74.25	1952.71
Hanumangarh	Rajasthan	1001970	68	74.549	29.2714	2533	273330	28.75	74.25	78733.8
Churu	Rajasthan	1401710	41	74.6985	28.3455	2534	272912	28.75	74.75	202489
Hanumangarh	Rajasthan	1001970	68	74.549	29.2714	2534	272912	28.75	74.75	70422.7
Bhiwani	Haryana	464812	30	75.9676	28.7179	2535	272526	28.75	75.25	890.971
Churu	Rajasthan	1401710	41	74.6985	28.3455	2535	272526	28.75	75.25	224332
Hanumangarh	Rajasthan	1001970	68	74.549	29.2714	2535	272526	28.75	75.25	47303.8
Bhiwani	Haryana	464812	30	75.9676	28.7179	2536	272173	28.75	75.75	220375
Churu	Rajasthan	1401710	41	74.6985	28.3455	2536	272173	28.75	75.75	25808
Hanumangarh	Rajasthan	1001970	68	74.549	29.2714	2536	272173	28.75	75.75	1247.41
Hisar	Haryana	422400	71	75.8156	29.2151	2536	272173	28.75	75.75	24067.6
Jhunjhunun	Rajasthan	596032	83	75.5524	28.0919	2536	272173	28.75	75.75	675.582
Bhiwani	Haryana	464812	30	75.9676	28.7179	2537	271853	28.75	76.25	188990
Hisar	Haryana	422400	71	75.8156	29.2151	2537	271853	28.75	76.25	618.143
Jhajjar	Haryana	194504	80	76.6494	28.6048	2537	271853	28.75	76.25	25447
Rohtak	Haryana	172713	144	76.5292	28.9145	2537	271853	28.75	76.25	56797.6
Gurgaon	Haryana	124110	66	76.9408	28.3681	2538	271565	28.75	76.75	1630.88
Jhajjar	Haryana	194504	80	76.6494	28.6048	2538	271565	28.75	76.75	128435
New Delhi	NCT of Delhi	150812	127	77.1189	28.6412	2538	271565	28.75	76.75	27411.4
Rohtak	Haryana	172713	144	76.5292	28.9145	2538	271565	28.75	76.75	78298.1
Sonipat	Haryana	216485	168	76.8795	29.0617	2538	271565	28.75	76.75	35789.9
Baghpat	Uttar Pradesh	133196	12	77.3129	29.0553	2539	271309	28.75	77.25	47550.4
Faridabad	Haryana	84295.1	49	77.3548	28.3327	2539	271309	28.75	77.25	46.9305
Gautam Buddha Nagar	Uttar Pradesh	141206	58	77.5471	28.3979	2539	271309	28.75	77.25	28222.5
Ghaziabad	Uttar Pradesh	198105	60	77.7067	28.7389	2539	271309	28.75	77.25	46727.2
Gurgaon	Haryana	124110	66	76.9408	28.3681	2539	271309	28.75	77.25	1817.13
Meerut	Uttar Pradesh	261721	115	77.7939	29.0357	2539	271309	28.75	77.25	3350.66
New Delhi	NCT of Delhi	150812	127	77.1189	28.6412	2539	271309	28.75	77.25	110329
Sonipat	Haryana	216485	168	76.8795	29.0617	2539	271309	28.75	77.25	33266
Bulandshahr	Uttar Pradesh	356493	35	78.0123	28.3576	2540	271086	28.75	77.75	43502.4
Gautam Buddha Nagar	Uttar Pradesh	141206	58	77.5471	28.3979	2540	271086	28.75	77.75	22349.9
Ghaziabad	Uttar Pradesh	198105	60	77.7067	28.7389	2540	271086	28.75	77.75	117778
Meerut	Uttar Pradesh	261721	115	77.7939	29.0357	2540	271086	28.75	77.75	87455.1
Bulandshahr	Uttar Pradesh	356493	35	78.0123	28.3576	2541	270895	28.75	78.25	33435.4
Ghaziabad	Uttar Pradesh	198105	60	77.7067	28.7389	2541	270895	28.75	78.25	33599.2
Jyotiba Phule Nagar	Uttar Pradesh	227465	85	78.3294	28.8135	2541	270895	28.75	78.25	169358
Meerut	Uttar Pradesh	261721	115	77.7939	29.0357	2541	270895	28.75	78.25	12371.3
Moradabad	Uttar Pradesh	362695	119	78.7085	28.7752	2541	270895	28.75	78.25	22130.5
Jyotiba Phule Nagar	Uttar Pradesh	227465	85	78.3294	28.8135	2542	270735	28.75	78.75	22832.5
Moradabad	Uttar Pradesh	362695	119	78.7085	28.7752	2542	270735	28.75	78.75	201487
Rampur	Uttar Pradesh	257253	142	79.1055	28.7955	2542	270735	28.75	78.75	46415.3
Bareilly	Uttar Pradesh	378425	21	79.4223	28.4494	2543	270608	28.75	79.25	82111.8
Rampur	Uttar Pradesh	257253	142	79.1055	28.7955	2543	270608	28.75	79.25	166823
Bareilly	Uttar Pradesh	378425	21	79.4223	28.4494	2544	270512	28.75	79.75	58829
Pilibhit	Uttar Pradesh	359073	135	79.9617	28.5418	2544	270512	28.75	79.75	118784
Kheri	Uttar Pradesh	770368	97	80.667	28.1225	2545	270449	28.75	80.25	17417.8
Pilibhit	Uttar Pradesh	359073	135	79.9617	28.5418	2545	270449	28.75	80.25	102075
Kheri	Uttar Pradesh	770368	97	80.667	28.1225	2546	270417	28.75	80.75	39066.1
Ganganagar	Rajasthan	1081420	57	73.5632	29.3955	2590	273442	29.25	72.75	6130.36
Bikaner	Rajasthan	3064670	33	73.1774	28.1777	2591	272932	29.25	73.25	837.746
Ganganagar	Rajasthan	1081420	57	73.5632	29.3955	2591	272932	29.25	73.25	220847
Bikaner	Rajasthan	3064670	33	73.1774	28.1777	2592	272455	29.25	73.75	7009.37
Ganganagar	Rajasthan	1081420	57	73.5632	29.3955	2592	272455	29.25	73.75	246879
Hanumangarh	Rajasthan	1001970	68	74.549	29.2714	2592	272455	29.25	73.75	18565.9
Bikaner	Rajasthan	3064670	33	73.1774	28.1777	2593	272010	29.25	74.25	145.338
Ganganagar	Rajasthan	1081420	57	73.5632	29.3955	2593	272010	29.25	74.25	50058.3
Hanumangarh	Rajasthan	1001970	68	74.549	29.2714	2593	272010	29.25	74.25	221806
Hanumangarh	Rajasthan	1001970	68	74.549	29.2714	2594	271597	29.25	74.75	205301
Sirsa	Haryana	427290	163	74.9015	29.6148	2594	271597	29.25	74.75	66296.8
Fatehabad	Haryana	241864	52	75.5792	29.5764	2595	271218	29.25	75.25	41551.6
Hanumangarh	Rajasthan	1001970	68	74.549	29.2714	2595	271218	29.25	75.25	113552
Hisar	Haryana	422400	71	75.8156	29.2151	2595	271218	29.25	75.25	47610.2
Sirsa	Haryana	427290	163	74.9015	29.6148	2595	271218	29.25	75.25	68503.6
Bhiwani	Haryana	464812	30	75.9676	28.7179	2596	270870	29.25	75.75	3288.42
Fatehabad	Haryana	241864	52	75.5792	29.5764	2596	270870	29.25	75.75	26400.3
Hanumangarh	Rajasthan	1001970	68	74.549	29.2714	2596	270870	29.25	75.75	265.942
Hisar	Haryana	422400	71	75.8156	29.2151	2596	270870	29.25	75.75	240174
Jind	Haryana	272046	178	76.3009	29.4354	2596	270870	29.25	75.75	741.53
Bhiwani	Haryana	464812	30	75.9676	28.7179	2597	270554	29.25	76.25	7695.11
Hisar	Haryana	422400	71	75.8156	29.2151	2597	270554	29.25	76.25	102246
Karnal	Haryana	264775	93	76.8848	29.6875	2597	270554	29.25	76.25	2515.05
Rohtak	Haryana	172713	144	76.5292	28.9145	2597	270554	29.25	76.25	21416
Sonipat	Haryana	216485	168	76.8795	29.0617	2597	270554	29.25	76.25	1664.9
Jind	Haryana	272046	178	76.3009	29.4354	2597	270554	29.25	76.25	135017
Karnal	Haryana	264775	93	76.8848	29.6875	2598	270270	29.25	76.75	16474.7
Panipat	Haryana	123035	131	76.9263	29.3326	2598	270270	29.25	76.75	81004.3
Rohtak	Haryana	172713	144	76.5292	28.9145	2598	270270	29.25	76.75	16200.8
Sonipat	Haryana	216485	168	76.8795	29.0617	2598	270270	29.25	76.75	114325
Jind	Haryana	272046	178	76.3009	29.4354	2598	270270	29.25	76.75	42265.8
Baghpat	Uttar Pradesh	133196	12	77.3129	29.0553	2599	270018	29.25	77.25	85583.9
Karnal	Haryana	264775	93	76.8848	29.6875	2599	270018	29.25	77.25	7648.26
Meerut	Uttar Pradesh	261721	115	77.7939	29.0357	2599	270018	29.25	77.25	8246.8
Muzaffarnagar	Uttar Pradesh	406137	122	77.5923	29.439	2599	270018	29.25	77.25	95068.9
Panipat	Haryana	123035	131	76.9263	29.3326	2599	270018	29.25	77.25	42030.8
Sonipat	Haryana	216485	168	76.8795	29.0617	2599	270018	29.25	77.25	31439.7
Baghpat	Uttar Pradesh	133196	12	77.3129	29.0553	2600	269798	29.25	77.75	61.855
Bijnor	Uttar Pradesh	432169	32	78.3988	29.387	2600	269798	29.25	77.75	122.509
Meerut	Uttar Pradesh	261721	115	77.7939	29.0357	2600	269798	29.25	77.75	118523
Muzaffarnagar	Uttar Pradesh	406137	122	77.5923	29.439	2600	269798	29.25	77.75	151091
Bijnor	Uttar Pradesh	432169	32	78.3988	29.387	2601	269609	29.25	78.25	197173
Jyotiba Phule Nagar	Uttar Pradesh	227465	85	78.3294	28.8135	2601	269609	29.25	78.25	22696.1
Meerut	Uttar Pradesh	261721	115	77.7939	29.0357	2601	269609	29.25	78.25	31774.2
Muzaffarnagar	Uttar Pradesh	406137	122	77.5923	29.439	2601	269609	29.25	78.25	17965.7
Bijnor	Uttar Pradesh	432169	32	78.3988	29.387	2602	269452	29.25	78.75	113339
Jyotiba Phule Nagar	Uttar Pradesh	227465	85	78.3294	28.8135	2602	269452	29.25	78.75	3884.31
Moradabad	Uttar Pradesh	362695	119	78.7085	28.7752	2602	269452	29.25	78.75	85333.2
Rampur	Uttar Pradesh	257253	142	79.1055	28.7955	2602	269452	29.25	78.75	7986.24
Rampur	Uttar Pradesh	257253	142	79.1055	28.7955	2603	269327	29.25	79.25	24250.4
Ganganagar	Rajasthan	1081420	57	73.5632	29.3955	2651	271577	29.75	73.25	84367.8
Firozpur	Punjab	525193	56	74.4009	30.5605	2652	271107	29.75	73.75	3256.21
Ganganagar	Rajasthan	1081420	57	73.5632	29.3955	2652	271107	29.75	73.75	241820
Hanumangarh	Rajasthan	1001970	68	74.549	29.2714	2652	271107	29.75	73.75	25505.3
Firozpur	Punjab	525193	56	74.4009	30.5605	2653	270669	29.75	74.25	19006.9
Ganganagar	Rajasthan	1081420	57	73.5632	29.3955	2653	270669	29.75	74.25	58442.4
Hanumangarh	Rajasthan	1001970	68	74.549	29.2714	2653	270669	29.75	74.25	187917
Muktsar	Punjab	262733	120	74.541	30.2946	2653	270669	29.75	74.25	3608.52
Sirsa	Haryana	427290	163	74.9015	29.6148	2653	270669	29.75	74.25	1694.05
Bathinda	Punjab	339428	25	75.0407	30.1828	2654	270262	29.75	74.75	15936.7
Hanumangarh	Rajasthan	1001970	68	74.549	29.2714	2654	270262	29.75	74.75	31346.3
Muktsar	Punjab	262733	120	74.541	30.2946	2654	270262	29.75	74.75	15440.3
Sirsa	Haryana	427290	163	74.9015	29.6148	2654	270262	29.75	74.75	207539
Bathinda	Punjab	339428	25	75.0407	30.1828	2655	269888	29.75	75.25	34345.1
Fatehabad	Haryana	241864	52	75.5792	29.5764	2655	269888	29.75	75.25	49762.5
Mansa	Punjab	222513	112	75.4389	29.9084	2655	269888	29.75	75.25	102524
Sirsa	Haryana	427290	163	74.9015	29.6148	2655	269888	29.75	75.25	83256.4
Fatehabad	Haryana	241864	52	75.5792	29.5764	2656	269546	29.75	75.75	124150
Hisar	Haryana	422400	71	75.8156	29.2151	2656	269546	29.75	75.75	7684.45
Mansa	Punjab	222513	112	75.4389	29.9084	2656	269546	29.75	75.75	56430.7
Patiala	Punjab	334318	133	76.354	30.2815	2656	269546	29.75	75.75	1741.01
Sangrur	Punjab	361796	151	75.8686	30.2135	2656	269546	29.75	75.75	67029
Jind	Haryana	272046	178	76.3009	29.4354	2656	269546	29.75	75.75	12510.2
Kaithal	Haryana	230931	87	76.4182	29.814	2657	269234	29.75	76.25	137003
Karnal	Haryana	264775	93	76.8848	29.6875	2657	269234	29.75	76.25	104.61
Kurukshetra	Haryana	157487	100	76.7862	30.0451	2657	269234	29.75	76.25	2768.76
Patiala	Punjab	334318	133	76.354	30.2815	2657	269234	29.75	76.25	34496.2
Sangrur	Punjab	361796	151	75.8686	30.2135	2657	269234	29.75	76.25	13350.1
Jind	Haryana	272046	178	76.3009	29.4354	2657	269234	29.75	76.25	81511.7
Kaithal	Haryana	230931	87	76.4182	29.814	2658	268955	29.75	76.75	61805.5
Karnal	Haryana	264775	93	76.8848	29.6875	2658	268955	29.75	76.75	165372
Kurukshetra	Haryana	157487	100	76.7862	30.0451	2658	268955	29.75	76.75	41777
Karnal	Haryana	264775	93	76.8848	29.6875	2659	268707	29.75	77.25	72660
Kurukshetra	Haryana	157487	100	76.7862	30.0451	2659	268707	29.75	77.25	6145.13
Muzaffarnagar	Uttar Pradesh	406137	122	77.5923	29.439	2659	268707	29.75	77.25	69382.5
Saharanpur	Uttar Pradesh	373220	147	77.5477	29.9496	2659	268707	29.75	77.25	114002
Yamunanagar	Haryana	174197	177	77.305	30.2364	2659	268707	29.75	77.25	6517
Bijnor	Uttar Pradesh	432169	32	78.3988	29.387	2660	268490	29.75	77.75	232.611
Muzaffarnagar	Uttar Pradesh	406137	122	77.5923	29.439	2660	268490	29.75	77.75	72628.9
Saharanpur	Uttar Pradesh	373220	147	77.5477	29.9496	2660	268490	29.75	77.75	109770
Bijnor	Uttar Pradesh	432169	32	78.3988	29.387	2661	268304	29.75	78.25	103572
Bijnor	Uttar Pradesh	432169	32	78.3988	29.387	2662	268149	29.75	78.75	17728.9
Firozpur	Punjab	525193	56	74.4009	30.5605	2712	269738	30.25	73.75	30021.3
Ganganagar	Rajasthan	1081420	57	73.5632	29.3955	2712	269738	30.25	73.75	28475.1
Firozpur	Punjab	525193	56	74.4009	30.5605	2713	269307	30.25	74.25	186642
Muktsar	Punjab	262733	120	74.541	30.2946	2713	269307	30.25	74.25	82664.9
Bathinda	Punjab	339428	25	75.0407	30.1828	2714	268907	30.25	74.75	116880
Faridkot	Punjab	146244	50	74.7792	30.6109	2714	268907	30.25	74.75	30466.7
Moga	Punjab	236287	118	75.168	30.77	2714	268907	30.25	74.75	76.4537
Muktsar	Punjab	262733	120	74.541	30.2946	2714	268907	30.25	74.75	121484
Barnala	Punjab	149441	23	75.5048	30.3972	2715	268538	30.25	75.25	57863
Bathinda	Punjab	339428	25	75.0407	30.1828	2715	268538	30.25	75.25	165188
Faridkot	Punjab	146244	50	74.7792	30.6109	2715	268538	30.25	75.25	4424.26
Mansa	Punjab	222513	112	75.4389	29.9084	2715	268538	30.25	75.25	40732.8
Moga	Punjab	236287	118	75.168	30.77	2715	268538	30.25	75.25	330.164
Barnala	Punjab	149441	23	75.5048	30.3972	2716	268201	30.25	75.75	57877.5
Mansa	Punjab	222513	112	75.4389	29.9084	2716	268201	30.25	75.75	22824.9
Patiala	Punjab	334318	133	76.354	30.2815	2716	268201	30.25	75.75	383.928
Sangrur	Punjab	361796	151	75.8686	30.2135	2716	268201	30.25	75.75	187114
Fatehgarh Sahib	Punjab	114759	53	76.3653	30.6322	2717	267894	30.25	76.25	11674.4
Kaithal	Haryana	230931	87	76.4182	29.814	2717	267894	30.25	76.25	32122.3
Kurukshetra	Haryana	157487	100	76.7862	30.0451	2717	267894	30.25	76.25	5331.5
Patiala	Punjab	334318	133	76.354	30.2815	2717	267894	30.25	76.25	178981
Sangrur	Punjab	361796	151	75.8686	30.2135	2717	267894	30.25	76.25	39785.4
Ambala	Haryana	151694	5	76.9422	30.3285	2718	267619	30.25	76.75	84619.8
Fatehgarh Sahib	Punjab	114759	53	76.3653	30.6322	2718	267619	30.25	76.75	26.6352
Kurukshetra	Haryana	157487	100	76.7862	30.0451	2718	267619	30.25	76.75	87708.4
Panchkula	Haryana	85131.8	130	76.9776	30.686	2718	267619	30.25	76.75	1039.96
Patiala	Punjab	334318	133	76.354	30.2815	2718	267619	30.25	76.75	80551.5
Sahibzada Ajit Singh Nagar	Punjab	111131	149	76.7378	30.6809	2718	267619	30.25	76.75	13672.7
Ambala	Haryana	151694	5	76.9422	30.3285	2719	267374	30.25	77.25	58018.6
Kurukshetra	Haryana	157487	100	76.7862	30.0451	2719	267374	30.25	77.25	13756.2
Saharanpur	Uttar Pradesh	373220	147	77.5477	29.9496	2719	267374	30.25	77.25	24793.9
Yamunanagar	Haryana	174197	177	77.305	30.2364	2719	267374	30.25	77.25	154337
Saharanpur	Uttar Pradesh	373220	147	77.5477	29.9496	2720	267161	30.25	77.75	124654
Yamunanagar	Haryana	174197	177	77.305	30.2364	2720	267161	30.25	77.75	13342.5
Firozpur	Punjab	525193	56	74.4009	30.5605	2772	268349	30.75	73.75	184.653
Faridkot	Punjab	146244	50	74.7792	30.6109	2773	267925	30.75	74.25	2271.6
Firozpur	Punjab	525193	56	74.4009	30.5605	2773	267925	30.75	74.25	115084
Muktsar	Punjab	262733	120	74.541	30.2946	2773	267925	30.75	74.25	11290.3
Faridkot	Punjab	146244	50	74.7792	30.6109	2774	267531	30.75	74.75	109081
Firozpur	Punjab	525193	56	74.4009	30.5605	2774	267531	30.75	74.75	103578
Moga	Punjab	236287	118	75.168	30.77	2774	267531	30.75	74.75	25661.7
Muktsar	Punjab	262733	120	74.541	30.2946	2774	267531	30.75	74.75	28244.9
Barnala	Punjab	149441	23	75.5048	30.3972	2775	267168	30.75	75.25	11988.7
Bathinda	Punjab	339428	25	75.0407	30.1828	2775	267168	30.75	75.25	7078.34
Firozpur	Punjab	525193	56	74.4009	30.5605	2775	267168	30.75	75.25	3886.67
Jalandhar	Punjab	262094	75	75.5666	31.2126	2775	267168	30.75	75.25	3122.39
Ludhiana	Punjab	360361	105	75.8382	30.8087	2775	267168	30.75	75.25	48611.3
Moga	Punjab	236287	118	75.168	30.77	2775	267168	30.75	75.25	192480
Barnala	Punjab	149441	23	75.5048	30.3972	2776	266836	30.75	75.75	21711.8
Jalandhar	Punjab	262094	75	75.5666	31.2126	2776	266836	30.75	75.75	4990.7
Ludhiana	Punjab	360361	105	75.8382	30.8087	2776	266836	30.75	75.75	193556
Sangrur	Punjab	361796	151	75.8686	30.2135	2776	266836	30.75	75.75	46524.4
Shahid Bhagat Singh Nagar	Punjab	130678	155	76.156	31.1091	2776	266836	30.75	75.75	52.9772
Fatehgarh Sahib	Punjab	114759	53	76.3653	30.6322	2777	266534	30.75	76.25	90722.4
Ludhiana	Punjab	360361	105	75.8382	30.8087	2777	266534	30.75	76.25	115508
Patiala	Punjab	334318	133	76.354	30.2815	2777	266534	30.75	76.25	12152.1
Rupnagar	Punjab	138905	146	76.4864	31.0594	2777	266534	30.75	76.25	33041.7
Sangrur	Punjab	361796	151	75.8686	30.2135	2777	266534	30.75	76.25	7993.11
Shahid Bhagat Singh Nagar	Punjab	130678	155	76.156	31.1091	2777	266534	30.75	76.25	7116.04
Ambala	Haryana	151694	5	76.9422	30.3285	2778	266263	30.75	76.75	105.475
Fatehgarh Sahib	Punjab	114759	53	76.3653	30.6322	2778	266263	30.75	76.75	12336
Panchkula	Haryana	85131.8	130	76.9776	30.686	2778	266263	30.75	76.75	51554.7
Patiala	Punjab	334318	133	76.354	30.2815	2778	266263	30.75	76.75	26012.4
Rupnagar	Punjab	138905	146	76.4864	31.0594	2778	266263	30.75	76.75	28880.3
Sahibzada Ajit Singh Nagar	Punjab	111131	149	76.7378	30.6809	2778	266263	30.75	76.75	97458.6
Shahid Bhagat Singh Nagar	Punjab	130678	155	76.156	31.1091	2778	266263	30.75	76.75	367.131
Ambala	Haryana	151694	5	76.9422	30.3285	2779	266022	30.75	77.25	8949.63
Panchkula	Haryana	85131.8	130	76.9776	30.686	2779	266022	30.75	77.25	32537.1
Amritsar	Punjab	267977	7	74.9007	31.7046	2834	266134	31.25	74.75	34.5196
Firozpur	Punjab	525193	56	74.4009	30.5605	2834	266134	31.25	74.75	51292.4
Kapurthala	Punjab	167163	92	75.4031	31.3541	2834	266134	31.25	74.75	955.212
Tarn Taran	Punjab	241155	171	74.8446	31.3373	2834	266134	31.25	74.75	172462
Amritsar	Punjab	267977	7	74.9007	31.7046	2835	265777	31.25	75.25	718.225
Firozpur	Punjab	525193	56	74.4009	30.5605	2835	265777	31.25	75.25	12241.1
Jalandhar	Punjab	262094	75	75.5666	31.2126	2835	265777	31.25	75.25	79482.7
Kapurthala	Punjab	167163	92	75.4031	31.3541	2835	265777	31.25	75.25	105831
Moga	Punjab	236287	118	75.168	30.77	2835	265777	31.25	75.25	17738.4
Tarn Taran	Punjab	241155	171	74.8446	31.3373	2835	265777	31.25	75.25	49765.8
Hoshiarpur	Punjab	338384	72	75.8588	31.626	2836	265450	31.25	75.75	42616.8
Jalandhar	Punjab	262094	75	75.5666	31.2126	2836	265450	31.25	75.75	158719
Kapurthala	Punjab	167163	92	75.4031	31.3541	2836	265450	31.25	75.75	30949.4
Ludhiana	Punjab	360361	105	75.8382	30.8087	2836	265450	31.25	75.75	2556.19
Shahid Bhagat Singh Nagar	Punjab	130678	155	76.156	31.1091	2836	265450	31.25	75.75	30608.8
Hoshiarpur	Punjab	338384	72	75.8588	31.626	2837	265153	31.25	76.25	67001.7
Ludhiana	Punjab	360361	105	75.8382	30.8087	2837	265153	31.25	76.25	129.961
Rupnagar	Punjab	138905	146	76.4864	31.0594	2837	265153	31.25	76.25	43855.9
Shahid Bhagat Singh Nagar	Punjab	130678	155	76.156	31.1091	2837	265153	31.25	76.25	92463.5
Rupnagar	Punjab	138905	146	76.4864	31.0594	2838	264886	31.25	76.75	33127.3
Shahid Bhagat Singh Nagar	Punjab	130678	155	76.156	31.1091	2838	264886	31.25	76.75	69.6674
Amritsar	Punjab	267977	7	74.9007	31.7046	2893	265099	31.75	74.25	163.132
Amritsar	Punjab	267977	7	74.9007	31.7046	2894	264718	31.75	74.75	180509
Gurdaspur	Punjab	364155	65	75.3864	32.0242	2894	264718	31.75	74.75	12324.5
Tarn Taran	Punjab	241155	171	74.8446	31.3373	2894	264718	31.75	74.75	14652.5
Amritsar	Punjab	267977	7	74.9007	31.7046	2895	264366	31.75	75.25	83172.5
Gurdaspur	Punjab	364155	65	75.3864	32.0242	2895	264366	31.75	75.25	156416
Hoshiarpur	Punjab	338384	72	75.8588	31.626	2895	264366	31.75	75.25	811.271
Jalandhar	Punjab	262094	75	75.5666	31.2126	2895	264366	31.75	75.25	122.113
Kapurthala	Punjab	167163	92	75.4031	31.3541	2895	264366	31.75	75.25	19570
Tarn Taran	Punjab	241155	171	74.8446	31.3373	2895	264366	31.75	75.25	4273.81
Gurdaspur	Punjab	364155	65	75.3864	32.0242	2896	264044	31.75	75.75	15636.5
Hoshiarpur	Punjab	338384	72	75.8588	31.626	2896	264044	31.75	75.75	202907
Jalandhar	Punjab	262094	75	75.5666	31.2126	2896	264044	31.75	75.75	15656.9
Kapurthala	Punjab	167163	92	75.4031	31.3541	2896	264044	31.75	75.75	9858.04
Hoshiarpur	Punjab	338384	72	75.8588	31.626	2897	263752	31.75	76.25	11270.5
Amritsar	Punjab	267977	7	74.9007	31.7046	2954	263281	32.25	74.75	3379.32
Gurdaspur	Punjab	364155	65	75.3864	32.0242	2954	263281	32.25	74.75	4404.23
Gurdaspur	Punjab	364155	65	75.3864	32.0242	2955	262935	32.25	75.25	87029.6
Gurdaspur	Punjab	364155	65	75.3864	32.0242	2956	262618	32.25	75.75	86885.8
Hoshiarpur	Punjab	338384	72	75.8588	31.626	2956	262618	32.25	75.75	13776.2
Gurdaspur	Punjab	364155	65	75.3864	32.0242	3016	261172	32.75	75.75	1457.55
Alwar	Rajasthan	833930	4	76.606	27.5915	2358	275325	27.25	76.75	553.601
Dausa	Rajasthan	349218	179	76.5139	26.8561	2358	275325	27.25	76.75	553.601

## Sheet: 2004
State	District	FID_District	District_lon	District_lat	CIA_Rice	CIA_Maize	CIA_Gram	CIA_Sunflower	CIA_Sugarcane	AUC_Rice	AUC_Maize	AUC_Gram	AUC_Sunflower	AUC_Sugarcane
Bihar	ARARIA	8	87.3543	26.1995	8466	8869	313	0	0	12132	17434	1095	0	21
Bihar	AURANGABAD	10	84.6904	25.1616	0	43	1	0	231	0	450	5455	0	231
Bihar	BANKA	17	84.4122	24.7929	0	6293	419	0	258	0	13559	4030	0	1066
Bihar	BEGUSARAI	26	86.8409	24.8537	332	19440	10	0	57	332	60464	67	0	2937
Bihar	BHAGALPUR	27	86.1308	25.4953	258	21861	259	0	52	350	43224	2908	0	2341
Bihar	BHOJPUR	31	87.0844	25.2705	35	791	1	0	195	43	4391	3134	0	233
Bihar	BUXAR	37	84.5437	25.469	0	116	9	0	378	0	4024	2777	0	379
Bihar	DARBHANGA	42	84.1018	25.4914	3407	10562	106	0	1	4128	12578	401	0	152
Bihar	GAYA	59	86.0253	26.1138	97	1737	91	0	918	97	8146	4091	0	922
Bihar	GOPALGANJ	63	84.936	24.6991	14	7602	44	0	323	14	16274	74	0	19279
Bihar	JAMUI	78	84.3773	26.4427	0	562	163	0	472	0	6198	1559	0	491
Bihar	KAIMUR (BHABUA)	86	86.2952	24.7838	0	31	128	0	358	0	369	6653	0	359
Bihar	KATIHAR	94	85.0301	25.1566	35708	28305	4750	0	0	36277	38607	5021	0	39
Bihar	KHAGARIA	96	83.6067	24.9911	1919	34552	0	0	0	1925	51062	104	0	142
Bihar	KISHANGANJ	98	87.645	25.5454	10453	337	0	0	0	10919	624	321	0	0
Bihar	LAKHISARAI	102	86.6031	25.5122	0	3063	0	0	0	0	7962	4068	0	0
Bihar	MADHEPURA	106	87.9353	26.2956	1687	31162	36	0	0	1706	35837	65	0	179
Bihar	MADHUBANI	107	86.1312	25.1555	1702	265	0	0	2	1824	2055	101	0	713
Bihar	MUNGER	121	86.8963	25.8259	0	3280	47	0	0	0	11867	985	0	0
Bihar	MUZAFFARPUR	123	86.2179	26.4057	0	22031	40	0	36	0	32376	42	0	730
Bihar	NALANDA	125	86.5274	25.21	0	2288	0	0	157	0	4551	4751	0	169
Bihar	NAWADA	126	85.3308	26.1511	16	2547	7	0	83	16	3662	1811	0	84
Bihar	PASHCHIM CHAMPARAN	132	85.4559	25.2208	10496	10026	0	0	21517	10496	15987	0	0	55329
Bihar	PATNA	134	85.5941	24.811	765	3383	648	0	122	775	11076	8467	0	452
Bihar	PURBA CHAMPARAN	138	84.3412	27.0792	194	12614	118	0	226	194	17469	140	0	6152
Bihar	PURNIA	139	85.2222	25.4564	19635	30728	194	0	0	19635	37029	374	0	0
Bihar	ROHTAS	145	84.9247	26.6185	174	50	3226	0	118	174	526	8641	0	118
Bihar	SAHARSA	148	87.4071	25.8161	4298	20085	0	0	22	4298	28380	6	0	22
Bihar	SAMASTIPUR	150	84.0277	24.9794	1507	29021	114	0	22	1507	44075	126	0	2707
Bihar	SARAN	154	86.5898	25.8166	306	11912	891	0	283	306	28432	961	0	283
Bihar	SHEIKHPURA	157	85.9037	25.777	0	34	0	0	38	0	611	1223	0	38
Bihar	SHEOHAR	158	84.8253	25.9047	0	1225	0	0	0	0	1225	0	0	1370
Bihar	SITAMARHI	164	85.8289	25.1319	1134	1958	6	0	14	1291	2651	6	0	2222
Bihar	SIWAN	166	85.2899	26.527	133	6503	20	0	726	133	18155	100	0	4989
Bihar	SUPAUL	170	85.5397	26.576	4368	9509	0	0	0	5726	10722	22	0	0
Bihar	VAISHALI	175	84.3895	26.1608	7	15971	1111	0	0	10	33324	1201	0	122
Bihar	ARWAL	182	86.8001	26.2477	0	264	187	0	49	0	798	869	0	49
Bihar	JEHANABAD	183	85.37	25.7623	0	346	49	0	157	0	679	1829	0	157
Haryana	AMBALA	5	76.9422	30.3285	0	55	0	2217	12631	0	3014	0	2217	12669
Haryana	BHIWANI	30	75.9676	28.7179	0	41	0	0	1425	0	41	0	0	1425
Haryana	FARIDABAD	49	77.3548	28.3327	0	227	0	0	5833	0	245	0	0	5833
Haryana	FATEHABAD	52	75.5792	29.5764	0	18	0	0	874	0	22	0	0	874
Haryana	GURGAON	66	76.9408	28.3681	0	6	0	0	92	0	6	0	0	100
Haryana	HISAR	71	75.8156	29.2151	0	78	0	0	2536	0	78	0	0	2536
Haryana	JHAJJAR	80	76.6494	28.6048	0	65	0	0	2373	0	72	0	0	2373
Haryana	KAITHAL	87	76.3009	29.4354	0	99	0	63	2315	0	99	0	63	2315
Haryana	KARNAL	93	76.4182	29.814	0	148	0	2	10613	0	160	0	2	10632
Haryana	KURUKSHETRA	100	76.8848	29.6875	0	208	0	2092	11792	0	208	0	2092	11792
Haryana	MAHENDRAGARH	109	76.7862	30.0451	0	0	0	0	0	0	0	0	0	0
Haryana	MEWAT	116	76.1432	28.1729	0	0	0	0	0	0	0	0	0	0
Haryana	PALWAL	129	77.0466	27.9817	0	0	0	0	0	0	0	0	0	0
Haryana	PANCHKULA	130	77.3184	28.0475	0	30	0	0	739	0	9421	0	190	847
Haryana	PANIPAT	131	76.9776	30.686	0	10	0	190	6527	0	10	0	0	6527
Haryana	REWARI	143	76.9263	29.3326	0	0	0	0	11	0	0	0	0	11
Haryana	ROHTAK	144	76.5433	28.2358	0	40	0	0	15168	0	44	0	0	15241
Haryana	SIRSA	163	76.5292	28.9145	0	1	0	0	216	0	1	0	0	216
Haryana	SONIPAT	168	74.9015	29.6148	0	434	0	9	15588	0	462	0	9	15588
Haryana	YAMUNANAGAR	177	76.8795	29.0617	0	133	0	761	37401	0	1885	0	761	38355
Haryana	JIND	178	77.305	30.2364	0	0	0	0	5594	0	0	0	0	5708
NCT	Delhi	127	77.1189	28.6412	0	33	0	0	4	0	82	0		4
Punjab	AMRITSAR	7	74.9007	31.7046	0	4365	0	531	6549	0	4365	0	531	6549
Punjab	BARNALA	23	75.5048	30.3972	0	0	0	0	0	0	0	0		0
Punjab	BATHINDA	25	75.0407	30.1828	0	192	0	5	148	0	194	0	5	148
Punjab	FARIDKOT	50	74.7792	30.6109	0	11	0	3	1448	0	11	0	3	1448
Punjab	FATEHGARH SAHIB	53	76.3653	30.6322	0	770	0	22	2236	0	770	0	22	2236
Punjab	FIROZPUR	56	74.4009	30.5605	0	153	0	4	2356	0	153	0	4	2356
Punjab	GURDASPUR	65	75.3864	32.0242	0	2485	0	250	17213	0	14487	0	259	19969
Punjab	HOSHIARPUR	72	75.8588	31.626	0	47193	0	3714	17816	0	67203	0	3714	18202
Punjab	JALANDHAR	75	75.5666	31.2126	0	12819	0	6793	11150	0	12901	0	6793	11150
Punjab	KAPURTHALA	92	75.4031	31.3541	0	3647	0	1842	4751	0	3647	0	1842	4751
Punjab	LUDHIANA	105	75.8382	30.8087	0	2162	0	1860	2555	0	2162	0	1860	2555
Punjab	MANSA	112	75.4389	29.9084	0	122	0	1	185	0	122	0	1	185
Punjab	MOGA	118	75.168	30.77	0	235	0	0	363	0	235	0	0	363
Punjab	MUKTSAR	120	74.541	30.2946	0	111	0	1	1426	0	111	0	1	1426
Punjab	PATIALA	133	76.354	30.2815	0	2459	0	1288	1705	0	4077	0	1288	1920
Punjab	RUPNAGAR	146	76.4864	31.0594	0	6293	0	1	3729	0	25204	0	1	3782
Punjab	SAHIBZADA AJIT SINGH NAGAR	149	76.7378	30.6809	0	0	0	0	0	0	0	0	0	0
Punjab	SANGRUR	151	75.8686	30.2135	0	1009	0	0	1563	0	1009	0	0	1563
Punjab	SHAHID BHAGAT SINGH NAGAR	155	76.156	31.1091	0	13241	0	2276	6683	0	18393	0	2276	6724
Punjab	TARN TARAN	171	74.8446	31.3373	0	0	0	0	0	0	0	0	0	0
Rajasthan	AJMER	1	74.7752	26.2299	0	0	0	0	62	0	0	0	0	62
Rajasthan	ALWAR	4	76.606	27.5915	0	0	0	0	104	0	0	0	0	104
Rajasthan	BANSWARA	18	74.3639	23.4752	0	0	0	0	112	0	0	0	0	231
Rajasthan	BARAN	20	76.7566	24.9952	0	0	0	0	16	0	0	0	0	16
Rajasthan	BARMER	22	71.4733	25.7356	0	0	0	0	0	0	0	0	0	0
Rajasthan	BHARATPUR	28	77.2788	27.2457	0	0	0	0	35	0	0	0	0	35
Rajasthan	BHILWARA	29	74.7291	25.48	0	0	0	0	26	0	0	0	0	26
Rajasthan	BIKANER	33	73.1774	28.1777	0	0	0	0	1	0	0	0	0	1
Rajasthan	BUNDI	36	75.7775	25.47	0	0	0	0	1631	0	0	0	0	1631
Rajasthan	CHITTAURGARH	40	74.7798	24.8287	0	0	0	0	759	0	0	0	0	759
Rajasthan	CHURU	41	74.6985	28.3455	0	0	0	0	0	0	0	0	0	0
Rajasthan	DHAULPUR	44	76.5139	26.8561	0	0	0	0	67	0	0	0	0	67
Rajasthan	DUNGARPUR	45	77.7033	26.6808	0	0	0	0	37	0	0	0	0	108
Rajasthan	GANGANAGAR	57	73.8551	23.7325	0	0	0	0	2112	0	0	0	0	2112
Rajasthan	HANUMANGARH	68	73.5632	29.3955	0	0	0	0	10	0	0	0	0	10
Rajasthan	JAIPUR	73	74.549	29.2714	0	0	0	0	21	0	0	0	0	27
Rajasthan	JAISALMER	74	75.7243	26.9805	0	0	0	0	1	0	0	0	0	1
Rajasthan	JALOR	77	70.9034	27.0774	0	0	0	0	0	0	0	0	0	0
Rajasthan	JHALAWAR	81	72.2119	25.0978	0	0	0	0	12	0	0	0	0	12
Rajasthan	JHUNJHUNUN	83	76.1968	24.3289	0	0	0	0	0	0	0	0	0	0
Rajasthan	JODHPUR	84	75.5524	28.0919	0	0	0	0	0	0	0	0	0	0
Rajasthan	KOTA	99	72.788	26.7508	0	0	0	0	5	0	0	0	0	5
Rajasthan	NAGAUR	124	76.9639	26.5207	0	0	0	0	1	0	0	0	0	1
Rajasthan	PALI	128	76.1293	25.1241	0	0	0	0	0	0	0	0	0	0
Rajasthan	PRATAPGARH	136	74.188	27.064	0	0	0	0	0	0	0	0	0	0
Rajasthan	RAJSAMAND	141	73.5206	25.7079	0	0	0	0	142	0	0	0	0	142
Rajasthan	SIKAR	161	74.681	24.0294	0	0	0	0	22	0	0	0	0	23
Rajasthan	SIROHI	162	73.8923	25.2163	0	0	0	0	0	0	0	0	0	0
Rajasthan	TONK	172	76.4679	26.2169	0	0	0	0	54	0	0	0	0	54
Rajasthan	UDAIPUR	173	75.2875	27.6366	0	0	0	0	220	0	0	0	0	222
Rajasthan	DAUSA	179	72.7743	24.7589	0	0	0	0	1	0	0	0	0	1
Rajasthan	KARAULI	180	75.6719	26.1458	0	0	0	0	46	0	0	0	0	46
Rajasthan	SAWAI MADHOPUR	181	73.7064	24.4077	0	0	0	0	27	0	0	0	0	28
UP	AGRA	0	78.0795	27.0377	0	108	1771	1	228	0	156	6226	1	230
UP	ALIGARH	2	78.0793	27.9269	5	28128	295	235	8602	5	28366	342	235	9156
UP	ALLAHABAD	3	81.9717	25.2989	0	20	74	0	745	0	157	16039	1	745
UP	AMBEDKAR NAGAR	6	82.6685	26.4201	0	390	247	1	7589	0	759	1441	1	7589
UP	AURAIYA	9	79.4828	26.6607	0	9121	949	98	910	0	12201	9222	98	910
UP	AZAMGARH	11	83.0697	26.047	0	1301	3010	0	18914	0	8037	3796	2	19272
UP	BAGHPAT	12	77.3129	29.0553	0	241	46	0	70317	0	241	46	0	70317
UP	BAHRAICH	13	81.4519	27.7364	7	1925	40	0	3803	7	87988	325	10	19616
UP	BALLIA	14	84.1055	25.8754	0	1722	543	0	6675	0	27104	3524	2	7227
UP	BALRAMPUR	15	82.3776	27.485	0	190	86	0	25244	0	8538	542	0	54333
UP	BANDA	16	80.5618	25.465	0	0	1279	0	713	0	7	105737	0	722
UP	BARA BANKI	19	81.3274	26.9386	0	910	16	8	13011	0	7294	963	14	15795
UP	BAREILLY	21	79.4223	28.4494	404	301	3	285	63102	404	558	16	305	64088
UP	BASTI	24	82.6311	26.8183	0	156	1536	1	35540	0	3851	2117	1	36518
UP	BIJNOR	32	78.3988	29.387	71	17	76	1	197613	71	36	126	14	214347
UP	BUDAUN	34	78.9454	28.1153	73	1617	177	129	18563	73	12977	320	129	18809
UP	BULANDSHAHR	35	78.0123	28.3576	0	61674	183	87	53523	0	61674	183	87	53523
UP	CHANDAULI	38	83.2611	25.1374	0	0	92	0	857	0	99	1799	2	857
UP	CHITRAKOOT	39	81.0896	25.2051	0	3	350	0	378	0	13	49655	1	424
UP	DEORIA	43	83.8366	26.4227	0	1695	117	0	11012	4	8168	130	0	11072
UP	ETAH	46	78.7132	27.5121	3	51109	781	335	7536	3	57238	907	336	8197
UP	ETAWAH	47	79.0965	26.7593	0	4939	882	9	696	0	6800	4312	9	697
UP	FAIZABAD	48	81.9924	26.6589	0	1574	125	7	15302	0	2695	1360	7	16316
UP	FARRUKHABAD	51	79.4613	27.4304	0	11157	458	2661	7235	0	41031	1287	2661	7439
UP	FATEHPUR	54	80.807	25.8733	0	70	124	10	8040	0	406	47265	10	8040
UP	FIROZABAD	55	78.5399	27.1806	0	7013	1452	137	94	0	8506	1572	138	94
UP	GAUTAM BUDDHA NAGAR	58	77.5471	28.3979	0	4210	49	10	2759	0	4210	49	10	2759
UP	GHAZIABAD	60	77.7067	28.7389	0	3427	23	3	64548	0	3427	23	3	64548
UP	GHAZIPUR	61	83.5562	25.6224	0	89	1738	7	7361	0	714	4411	7	7372
UP	GONDA	62	82.0256	27.0841	0	5515	1204	0	41304	14	57732	3894	1	53374
UP	GORAKHPUR	64	83.3614	26.6578	108	265	663	0	3048	174	4149	750	1	3114
UP	HAMIRPUR	67	79.8789	25.7316	0	0	8026	0	2984	0	4	87347	1	2996
UP	HARDOI	69	80.1625	27.3287	35	708	123	865	25800	35	46920	1521	924	25856
UP	MAHAMAYA NAGAR	70	79.3874	26.0912	2	4733	208	380	490	2	4746	237	380	490
UP	JALAUN	76	82.5759	25.746	0	0	1950	0	1560	0	22	56153	4	1579
UP	JAUNPUR	79	78.954	25.5054	1	371	215	5	10237	1	43029	5855	5	10237
UP	JHANSI	82	78.3294	28.8135	0	0	13159	12	46	0	2317	45641	12	67
UP	JYOTIBA PHULE NAGAR	85	79.6879	27.012	0	1812	2	0	73001	0	2220	2	0	73271
UP	KANNAUJ	88	79.8571	26.4448	19	12327	1126	4109	353	19	47944	1895	4131	358
UP	KANPUR DEHAT	89	80.2158	26.3805	0	2485	1193	28	2499	0	15558	26993	31	2501
UP	KANPUR NAGAR	90	78.8454	27.7772	0	465	617	1695	4090	0	19524	16457	1697	4090
UP	KANSIRAM NAGAR	91	81.4536	25.4887	0	0	0	0	0	0	0	0	0	0
UP	KAUSHAMBI	95	80.667	28.1225	0	79	295	1	1659	0	234	14105	1	1659
UP	KHERI	97	83.9349	26.8617	1388	1056	1	0	175806	1388	10374	121	166	211097
UP	KUSHINAGAR	101	78.5619	24.6533	0	3270	8	0	30806	0	5808	10	0	68437
UP	LALITPUR	103	80.9067	26.8416	0	0	37095	1	104	0	33374	41570	6	104
UP	LUCKNOW	104	78.1616	27.5776	3	200	76	8	361	3	2924	2131	27	428
UP	MAHARAJGANJ	108	83.5333	27.2025	151	433	69	0	13788	151	576	96	0	17972
UP	MAHOBA	110	79.6966	25.3443	0	0	21366	0	1542	0	24	67115	147	1547
UP	MAINPURI	111	79.0591	27.1806	20	44664	832	134	361	20	45934	921	135	361
UP	MATHURA	113	77.6276	27.5968	0	194	58	7	6292	0	216	84	8	6292
UP	MAU	114	83.5629	26.0431	0	306	1232	0	7040	0	658	1437	0	7040
UP	MEERUT	115	77.7939	29.0357	0	1362	68	3	128829	0	1362	68	3	128829
UP	MIRZAPUR	117	82.6192	24.9854	0	13	173	1	1739	0	2081	14864	2	1756
UP	MORADABAD	119	78.7085	28.7752	84	2162	29	5	59559	84	2695	40	5	59559
UP	MUZAFFARNAGAR	122	77.5923	29.439	10	504	95	19	222799	10	520	95	19	225693
UP	PILIBHIT	135	79.9617	28.5418	4971	65	0	4	44157	5065	432	6	50	44817
UP	PRATAPGARH	137	81.8314	25.8726	0	78	257	0	1221	0	1092	4740	0	1221
UP	RAE BARELI	140	81.2314	26.2288	0	8	326	11	4883	0	192	6684	11	4883
UP	RAMPUR	142	79.1055	28.7955	1526	41	2	1870	17438	1526	138	50	1870	17457
UP	SAHARANPUR	147	77.5477	29.9496	0	551	24	0	125670	0	8107	39	0	127284
UP	SANT KABIR NAGAR	152	83.0348	26.7902	77	13	518	0	3857	77	1535	655	0	3937
UP	SANT RAVIDAS NAGAR	153	82.4642	25.3481	0	0	45	0	1079	0	622	967	0	1079
UP	SHAHJAHANPUR	156	79.8449	27.9757	4827	266	69	0	38899	4827	3230	324	6	38905
UP	SHRAWASTI	159	81.884	27.6547	0	527	2	0	2367	0	25057	147	0	2452
UP	SIDDHARTH NAGAR	160	82.8734	27.2741	0	7	118	0	2272	0	1316	121	0	5069
UP	SITAPUR	165	80.8574	27.5177	10	281	564	73	102839	10	18047	1596	86	110205
UP	SONBHADRA	167	83.0535	24.4021	0	5	48	0	197	0	16548	10435	0	235
UP	SULTANPUR	169	82.0201	26.2749	0	383	159	53	9822	0	5247	6878	53	9823
UP	UNNAO	174	80.5593	26.6092	0	583	496	565	1140	0	40470	4826	566	1142
UP	VARANASI	176	82.9176	25.3881	0	35	140	0	4092	0	3063	2382	0	4092

## Sheet: 2005
State	District	FID_District	District_lon	District_lat	CIA_Rice	CIA_Maize	CIA_Gram	CIA_Sunflower	CIA_Sugarcane	AUC_Rice	AUC_Maize	AUC_Gram	AUC_Sunflower	AUC_Sugarcane
Bihar	ARARIA	8	87.3543	26.1995	9978	12494	145	0	0	13933	21466	740	0	0
Bihar	AURANGABAD	10	84.6904	25.1616	0	26	73	0	223	0	797	5843	0	223
Bihar	BANKA	17	84.4122	24.7929	0	5660	203	0	444	0	12444	3925	0	1260
Bihar	BEGUSARAI	26	86.8409	24.8537	254	21217	4	0	68	327	60894	56	0	2035
Bihar	BHAGALPUR	27	86.1308	25.4953	245	21540	124	0	97	267	47045	2899	0	2052
Bihar	BHOJPUR	31	87.0844	25.2705	70	977	29	0	103	70	3723	4813	0	126
Bihar	BUXAR	37	84.5437	25.469	0	85	1	0	369	127	3605	2025	0	370
Bihar	DARBHANGA	42	84.1018	25.4914	2172	11509	116	0	0	2840	13177	403	0	105
Bihar	GAYA	59	86.0253	26.1138	29	2795	69	0	789	0	6239	3755	0	825
Bihar	GOPALGANJ	63	84.936	24.6991	0	8272	0	0	121	0	16320	6	0	17759
Bihar	JAMUI	78	84.3773	26.4427	0	293	28	0	248	0	5550	931	0	287
Bihar	KAIMUR (BHABUA)	86	86.2952	24.7838	0	134	0	0	285	29	524	4587	0	285
Bihar	KATIHAR	94	85.0301	25.1566	35709	33535	154	0	0	36111	50400	278	0	8
Bihar	KHAGARIA	96	83.6067	24.9911	249	36335	61	0	0	294	52174	253	0	142
Bihar	KISHANGANJ	98	87.645	25.5454	11078	1024	195	0	0	11507	1286	474	0	0
Bihar	LAKHISARAI	102	86.6031	25.5122	0	861	0	0	0	0	10014	3643	0	0
Bihar	MADHEPURA	106	87.9353	26.2956	2368	34145	0	0	50	2394	37626	0	0	273
Bihar	MADHUBANI	107	86.1312	25.1555	1638	319	5	0	14	2135	2243	39	0	586
Bihar	MUNGER	121	86.8963	25.8259	103	2064	8	0	0	103	10959	790	0	0
Bihar	MUZAFFARPUR	123	86.2179	26.4057	0	21716	72	0	0	0	26790	78	0	354
Bihar	NALANDA	125	86.5274	25.21	0	2083	144	0	171	0	4764	4019	0	182
Bihar	NAWADA	126	85.3308	26.1511	0	1028	159	0	112	0	2067	1474	0	118
Bihar	PASHCHIM CHAMPARAN	132	85.4559	25.2208	9461	10206	0	0	21983	9461	16041	96	0	55993
Bihar	PATNA	134	85.5941	24.811	132	7822	3591	0	147	133	13566	11343	0	422
Bihar	PURBA CHAMPARAN	138	84.3412	27.0792	115	12982	0	0	231	115	17686	23	0	6238
Bihar	PURNIA	139	85.2222	25.4564	20687	37236	838	0	0	21144	46046	1075	0	2
Bihar	ROHTAS	145	84.9247	26.6185	127	162	252	0	169	0	594	4092	0	178
Bihar	SAHARSA	148	87.4071	25.8161	3057	22289	0	0	29	4100	31691	3	0	29
Bihar	SAMASTIPUR	150	84.0277	24.9794	1368	29880	110	0	24	1368	44925	122	0	2719
Bihar	SARAN	154	86.5898	25.8166	340	9808	92	0	283	340	28266	201	0	283
Bihar	SHEIKHPURA	157	85.9037	25.777	0	69	0	0	18	0	2200	1530	0	18
Bihar	SHEOHAR	158	84.8253	25.9047	0	1038	0	0	0	0	1070	0	0	1932
Bihar	SITAMARHI	164	85.8289	25.1319	1414	5708	0	0	14	1435	6025	40	0	2232
Bihar	SIWAN	166	85.2899	26.527	133	8086	20	0	680	133	18520	84	0	3775
Bihar	SUPAUL	170	85.5397	26.576	3351	8963	0	0	0	4389	9964	4	0	0
Bihar	VAISHALI	175	84.3895	26.1608	484	18252	593	0	0	496	33196	756	0	114
Bihar	ARWAL	182	86.8001	26.2477	0	414	0	0	65	0	787	379	0	65
Bihar	JEHANABAD	183	85.37	25.7623	0	285	124	0	262	0	590	1914	0	262
Haryana	AMBALA	5	76.9422	30.3285	0	324	0	5358	13184	0	2719	0	5358	13214
Haryana	BHIWANI	30	75.9676	28.7179	0	74	0	0	1668	0	74	0	0	1668
Haryana	FARIDABAD	49	77.3548	28.3327	0	47	0	0	5184	0	47	0	0	5184
Haryana	FATEHABAD	52	75.5792	29.5764	0	16	0	0	482	0	16	0	0	482
Haryana	GURGAON	66	76.9408	28.3681	0	1	0	0	11	0	5	0	0	11
Haryana	HISAR	71	75.8156	29.2151	0	44	0	0	2561	0	44	0	0	2561
Haryana	JHAJJAR	80	76.6494	28.6048	0	114	0	0	1857	0	116	0	0	1857
Haryana	KAITHAL	87	76.3009	29.4354	0	108	0	0	2268	0	108	0	0	2268
Haryana	KARNAL	93	76.4182	29.814	0	261	0	0	11955	0	276	0	0	11976
Haryana	KURUKSHETRA	100	76.8848	29.6875	0	179	0	6062	13450	0	179	0	6062	13450
Haryana	MAHENDRAGARH	109	76.7862	30.0451	0	1	0	0	0	0	1	0	0	0
Haryana	MEWAT	116	76.1432	28.1729	0	2	0	0	671	0	3	0	0	671
Haryana	PALWAL	129	77.0466	27.9817	0	0	0	0	0	0	0	0	0	0
Haryana	PANCHKULA	130	77.3184	28.0475	0	45	0	428	1022	0	10252	0	1746	1139
Haryana	PANIPAT	131	76.9776	30.686	0	45	0	5	6372	0	45	0	5	6372
Haryana	REWARI	143	76.9263	29.3326	0	0	0	0	5	0	1	0	0	5
Haryana	ROHTAK	144	76.5433	28.2358	0	77	0	0	11872	0	81	0	0	11877
Haryana	SIRSA	163	76.5292	28.9145	0	7	0	0	163	0	7	0	0	163
Haryana	SONIPAT	168	74.9015	29.6148	0	409	0	0	12781	0	617	0	0	12781
Haryana	YAMUNANAGAR	177	76.8795	29.0617	0	1211	0	1333	39046	0	2877	0	1333	39936
Haryana	JIND	178	77.305	30.2364	0	1	0	0	3608	0	1	0	0	3608
NCT	Delhi	127	77.1189	28.6412	0	31	0	0	3	0	79	0	0	3
Punjab	AMRITSAR	7	74.9007	31.7046	0	0	0	72	4628	0	0	0	72	4628
Punjab	BARNALA	23	75.5048	30.3972	0	0	0	0	0	0	0	0	0	0
Punjab	BATHINDA	25	75.0407	30.1828	0	203	0	0	124	0	203	0	0	124
Punjab	FARIDKOT	50	74.7792	30.6109	0	9	0	1	875	0	9	0	1	875
Punjab	FATEHGARH SAHIB	53	76.3653	30.6322	0	320	0	3	2078	0	320	0	3	2078
Punjab	FIROZPUR	56	74.4009	30.5605	0	77	0	0	1431	0	77	0	0	1431
Punjab	GURDASPUR	65	75.3864	32.0242	0	2521	0	368	17691	0	13511	0	368	20876
Punjab	HOSHIARPUR	72	75.8588	31.626	0	47211	0	3777	20447	0	67181	0	3777	20661
Punjab	JALANDHAR	75	75.5666	31.2126	0	11971	0	6941	11017	0	12048	0	6941	11017
Punjab	KAPURTHALA	92	75.4031	31.3541	0	3056	0	3240	4343	0	3056	0	3240	4343
Punjab	LUDHIANA	105	75.8382	30.8087	0	1868	0	2529	1603	0	1868	0	2529	1603
Punjab	MANSA	112	75.4389	29.9084	0	118	0	0	175	0	118	0	0	175
Punjab	MOGA	118	75.168	30.77	0	161	0	0	156	0	161	0	0	156
Punjab	MUKTSAR	120	74.541	30.2946	0	178	0	13	608	0	178	0	13	608
Punjab	PATIALA	133	76.354	30.2815	0	1617	0	861	1320	0	1617	0	861	1320
Punjab	RUPNAGAR	146	76.4864	31.0594	0	21050	0	1	3407	0	21050	0	1	3407
Punjab	SAHIBZADA AJIT SINGH NAGAR	149	76.7378	30.6809	0	2771	0	119	2558	0	7423	0	119	2689
Punjab	SANGRUR	151	75.8686	30.2135	0	915	0	0	1191	0	915	0	0	1191
Punjab	SHAHID BHAGAT SINGH NAGAR	155	76.156	31.1091	0	12787	0	1550	6788	0	17160	0	1550	6788
Punjab	TARN TARAN	171	74.8446	31.3373	0	2545	0	460	975	0	2545	0	460	975
Rajasthan	AJMER	1	74.7752	26.2299	0	0	0	0	30	0	0	0	0	30
Rajasthan	ALWAR	4	76.606	27.5915	0	0	0	0	122	0	0	0	0	122
Rajasthan	BANSWARA	18	74.3639	23.4752	0	0	0	0	98	0	0	0	0	252
Rajasthan	BARAN	20	76.7566	24.9952	0	0	0	0	25	0	0	0	0	25
Rajasthan	BARMER	22	71.4733	25.7356	0	0	0	0	0	0	0	0	0	0
Rajasthan	BHARATPUR	28	77.2788	27.2457	0	0	0	0	43	0	0	0	0	43
Rajasthan	BHILWARA	29	74.7291	25.48	0	0	0	0	139	0	0	0	0	139
Rajasthan	BIKANER	33	73.1774	28.1777	0	0	0	0	4	0	0	0	0	4
Rajasthan	BUNDI	36	75.7775	25.47	0	0	0	0	3251	0	0	0	0	3251
Rajasthan	CHITTAURGARH	40	74.7798	24.8287	0	0	0	0	1180	0	0	0	0	1180
Rajasthan	CHURU	41	74.6985	28.3455	0	0	0	0	0	0	0	0	0	0
Rajasthan	DHAULPUR	44	76.5139	26.8561	0	0	0	0	104	0	0	0	0	105
Rajasthan	DUNGARPUR	45	77.7033	26.6808	0	0	0	0	62	0	0	0	0	177
Rajasthan	GANGANAGAR	57	73.8551	23.7325	0	0	0	0	1858	0	0	0	0	1858
Rajasthan	HANUMANGARH	68	73.5632	29.3955	0	0	0	0	5	0	0	0	0	5
Rajasthan	JAIPUR	73	74.549	29.2714	0	0	0	0	10	0	0	0	0	10
Rajasthan	JAISALMER	74	75.7243	26.9805	0	0	0	0	0	0	0	0	0	0
Rajasthan	JALOR	77	70.9034	27.0774	0	0	0	0	0	0	0	0	0	0
Rajasthan	JHALAWAR	81	72.2119	25.0978	0	0	0	0	23	0	0	0	0	23
Rajasthan	JHUNJHUNUN	83	76.1968	24.3289	0	0	0	0	0	0	0	0	0	0
Rajasthan	JODHPUR	84	75.5524	28.0919	0	0	0	0	0	0	0	0	0	0
Rajasthan	KOTA	99	72.788	26.7508	0	0	0	0	16	0	0	0	0	16
Rajasthan	NAGAUR	124	76.9639	26.5207	0	0	0	0	0	0	0	0	0	0
Rajasthan	PALI	128	76.1293	25.1241	0	0	0	0	1	0	0	0	0	1
Rajasthan	PRATAPGARH	136	74.188	27.064	0	0	0	0	0	0	0	0	0	0
Rajasthan	RAJSAMAND	141	73.5206	25.7079	0	0	0	0	146	0	0	0	0	146
Rajasthan	SIKAR	161	74.681	24.0294	0	0	0	0	22	0	0	0	0	23
Rajasthan	SIROHI	162	73.8923	25.2163	0	0	0	0	31	0	0	0	0	31
Rajasthan	TONK	172	76.4679	26.2169	0	0	0	0	84	0	0	0	0	84
Rajasthan	UDAIPUR	173	75.2875	27.6366	0	0	0	0	237	0	0	0	0	243
Rajasthan	DAUSA	179	72.7743	24.7589	0	0	0	0	4	0	0	0	0	4
Rajasthan	KARAULI	180	75.6719	26.1458	0	0	0	0	93	0	0	0	0	93
Rajasthan	SAWAI MADHOPUR	181	73.7064	24.4077	0	0	0	0	55	0	0	0	0	57
UP	AGRA	0	78.0795	27.0377	0	51	1610	4	226	0	71	4112	4	228
UP	ALIGARH	2	78.0793	27.9269	14	28254	202	237	8608	14	28378	220	237	9040
UP	ALLAHABAD	3	81.9717	25.2989	0	7	34	0	780	0	140	16707	0	780
UP	AMBEDKAR NAGAR	6	82.6685	26.4201	0	327	183	0	9459	0	707	1426	15	9485
UP	AURAIYA	9	79.4828	26.6607	0	8270	1128	79	907	0	10794	8876	79	907
UP	AZAMGARH	11	83.0697	26.047	0	1120	3071	3	19022	0	7638	3837	13	19579
UP	BAGHPAT	12	77.3129	29.0553	0	66	36	0	70973	0	66	36	0	70973
UP	BAHRAICH	13	81.4519	27.7364	0	1899	42	0	6323	0	88414	260	10	21241
UP	BALLIA	14	84.1055	25.8754	0	1153	665	8	6285	0	25956	3207	10	6804
UP	BALRAMPUR	15	82.3776	27.485	0	271	83	0	24119	0	8255	490	0	52908
UP	BANDA	16	80.5618	25.465	0	0	1281	0	695	0	3	105929	0	699
UP	BARA BANKI	19	81.3274	26.9386	0	851	11	2	13916	0	7169	962	2	17519
UP	BAREILLY	21	79.4223	28.4494	427	178	10	272	71184	427	379	18	279	72233
UP	BASTI	24	82.6311	26.8183	0	162	1304	35	36924	0	3886	1884	35	37991
UP	BIJNOR	32	78.3988	29.387	63	11	53	2	201214	63	17	79	9	214611
UP	BUDAUN	34	78.9454	28.1153	53	1767	103	86	20354	53	11084	222	86	20755
UP	BULANDSHAHR	35	78.0123	28.3576	1	58921	191	105	52796	1	58921	191	105	52796
UP	CHANDAULI	38	83.2611	25.1374	0	0	37	0	726	0	91	1741	0	726
UP	CHITRAKOOT	39	81.0896	25.2051	0	3	729	0	371	0	15	46657	3	376
UP	DEORIA	43	83.8366	26.4227	8	1275	125	40	10156	13	7839	133	40	10208
UP	ETAH	46	78.7132	27.5121	3	47979	774	330	8053	3	56029	862	332	8955
UP	ETAWAH	47	79.0965	26.7593	0	5159	1042	8	656	0	6138	3656	9	656
UP	FAIZABAD	48	81.9924	26.6589	0	1659	559	5	15084	0	2496	1551	5	16256
UP	FARRUKHABAD	51	79.4613	27.4304	0	11900	467	2589	6784	0	40017	1040	2589	6930
UP	FATEHPUR	54	80.807	25.8733	0	38	104	9	8212	0	463	50119	9	8212
UP	FIROZABAD	55	78.5399	27.1806	0	6693	1167	147	108	0	8130	1512	147	108
UP	GAUTAM BUDDHA NAGAR	58	77.5471	28.3979	0	1535	31	0	2464	0	1535	31	0	2464
UP	GHAZIABAD	60	77.7067	28.7389	0	2851	15	12	64165	0	2851	15	12	64165
UP	GHAZIPUR	61	83.5562	25.6224	0	69	1725	8	7255	0	661	4202	8	7261
UP	GONDA	62	82.0256	27.0841	0	5559	1031	7	47749	14	53823	3704	8	60168
UP	GORAKHPUR	64	83.3614	26.6578	110	263	597	1	3247	192	3934	643	3	3313
UP	HAMIRPUR	67	79.8789	25.7316	0	0	8238	0	3519	0	1	85709	0	3532
UP	HARDOI	69	80.1625	27.3287	7	330	79	889	31828	7	48049	1180	892	31856
UP	MAHAMAYA NAGAR	70	79.3874	26.0912	0	3914	91	229	373	0	3917	145	229	373
UP	JALAUN	76	82.5759	25.746	0	0	1584	3	1959	0	15	51489	3	1968
UP	JAUNPUR	79	78.954	25.5054	0	320	171	1	9927	0	45487	5642	2	9927
UP	JHANSI	82	78.3294	28.8135	0	3	10304	0	47	0	2302	40049	1	59
UP	JYOTIBA PHULE NAGAR	85	79.6879	27.012	0	1914	4	0	72911	0	2197	4	0	73022
UP	KANNAUJ	88	79.8571	26.4448	0	12173	981	4243	398	0	48582	2038	4245	404
UP	KANPUR DEHAT	89	80.2158	26.3805	0	2502	1378	31	2592	0	15902	26960	31	2592
UP	KANPUR NAGAR	90	78.8454	27.7772	0	641	537	1911	3848	0	20219	16200	1911	3848
UP	KANSIRAM NAGAR	91	81.4536	25.4887	0	0	0	0	0	0	0	0	0	0
UP	KAUSHAMBI	95	80.667	28.1225	0	61	303	0	1547	0	207	15371	0	1548
UP	KHERI	97	83.9349	26.8617	1463	1066	3	0	183245	1463	9275	128	1	214557
UP	KUSHINAGAR	101	78.5619	24.6533	0	2869	9	0	32023	0	5698	11	0	68739
UP	LALITPUR	103	80.9067	26.8416	0	0	28690	0	107	0	28089	31563	0	107
UP	LUCKNOW	104	78.1616	27.5776	0	195	54	3	399	0	2930	2035	17	463
UP	MAHARAJGANJ	108	83.5333	27.2025	74	326	25	0	15279	74	487	27	2	18789
UP	MAHOBA	110	79.6966	25.3443	0	0	19526	0	2035	0	14	66227	1	2036
UP	MAINPURI	111	79.0591	27.1806	134	45907	969	132	463	134	47062	1052	132	463
UP	MATHURA	113	77.6276	27.5968	0	202	42	6	5839	0	212	52	6	5839
UP	MAU	114	83.5629	26.0431	0	203	1219	0	6914	0	493	1408	0	6920
UP	MEERUT	115	77.7939	29.0357	1	829	58	5	131920	1	829	58	5	131920
UP	MIRZAPUR	117	82.6192	24.9854	0	14	159	0	1761	0	2037	15082	1	1779
UP	MORADABAD	119	78.7085	28.7752	82	2600	10	10	63276	82	3079	28	10	63277
UP	MUZAFFARNAGAR	122	77.5923	29.439	1	253	90	1	227654	1	269	90	1	230067
UP	PILIBHIT	135	79.9617	28.5418	5907	64	17	4	51440	6062	368	17	8	51833
UP	PRATAPGARH	137	81.8314	25.8726	1	56	310	1	1427	1	1270	3952	1	1427
UP	RAE BARELI	140	81.2314	26.2288	2	4	439	268	4971	2	155	6830	271	4971
UP	RAMPUR	142	79.1055	28.7955	1547	45	5	1370	18557	1547	128	45	1370	18562
UP	SAHARANPUR	147	77.5477	29.9496	0	266	23	14	130778	0	8339	29	14	132262
UP	SANT KABIR NAGAR	152	83.0348	26.7902	65	32	436	0	3736	66	1654	511	0	3783
UP	SANT RAVIDAS NAGAR	153	82.4642	25.3481	0	0	39	0	1065	0	628	949	0	1065
UP	SHAHJAHANPUR	156	79.8449	27.9757	4854	294	69	1	41172	4854	3187	346	5	41182
UP	SHRAWASTI	159	81.884	27.6547	11	166	3	0	2370	11	24807	253	0	2443
UP	SIDDHARTH NAGAR	160	82.8734	27.2741	0	988	48	0	2851	0	1751	51	0	2913
UP	SITAPUR	165	80.8574	27.5177	15	285	8	68	116113	15	17534	863	69	122349
UP	SONBHADRA	167	83.0535	24.4021	0	0	19	0	156	0	14626	8019	0	166
UP	SULTANPUR	169	82.0201	26.2749	0	335	157	52	10005	0	5325	6707	52	10006
UP	UNNAO	174	80.5593	26.6092	0	326	492	430	1158	0	38697	4754	445	1158
UP	VARANASI	176	82.9176	25.3881	0	62	139	0	4030	0	3063	2049	0	4030

## Sheet: 2006
State	District	FID_District	District_lon	District_lat	CIA_Rice	CIA_Maize	CIA_Gram	CIA_Sunflower	CIA_Sugarcane	AUC_Rice	AUC_Maize	AUC_Gram	AUC_Sunflower	AUC_Sugarcane
Bihar	ARARIA	8	87.3543	26.1995	9756	11698	0	0	0	13355	20604	509	0	5
Bihar	AURANGABAD	10	84.6904	25.1616	0	20	134	0	216	0	591	6705	0	216
Bihar	BANKA	17	84.4122	24.7929	0	6056	128	0	488	0	12214	3716	0	1387
Bihar	BEGUSARAI	26	86.8409	24.8537	268	20423	0	0	57	296	63307	55	0	1998
Bihar	BHAGALPUR	27	86.1308	25.4953	260	22955	142	0	52	351	43734	3587	0	2341
Bihar	BHOJPUR	31	87.0844	25.2705	56	1072	103	0	183	56	4776	4723	0	184
Bihar	BUXAR	37	84.5437	25.469	0	71	0	0	431	0	4286	1878	0	454
Bihar	DARBHANGA	42	84.1018	25.4914	1931	11727	110	0	0	2491	13749	341	0	670
Bihar	GAYA	59	86.0253	26.1138	36	1721	557	0	1427	36	6751	4678	0	1451
Bihar	GOPALGANJ	63	84.936	24.6991	0	8104	0	0	35	0	14925	0	0	30634
Bihar	JAMUI	78	84.3773	26.4427	0	350	23	0	205	0	5033	924	0	207
Bihar	KAIMUR (BHABUA)	86	86.2952	24.7838	0	0	0	0	246	0	356	9176	0	246
Bihar	KATIHAR	94	85.0301	25.1566	35261	31221	7	0	144	35621	42894	125	0	168
Bihar	KHAGARIA	96	83.6067	24.9911	18	38778	19	0	0	74	54071	250	0	0
Bihar	KISHANGANJ	98	87.645	25.5454	8863	4969	43	0	0	10062	5627	335	0	83
Bihar	LAKHISARAI	102	86.6031	25.5122	0	977	0	0	0	0	8201	3332	0	0
Bihar	MADHEPURA	106	87.9353	26.2956	1749	36513	0	0	3	1767	39810	0	0	273
Bihar	MADHUBANI	107	86.1312	25.1555	1555	792	0	0	0	2292	1681	30	0	205
Bihar	MUNGER	121	86.8963	25.8259	0	3350	0	0	0	0	7788	680	0	0
Bihar	MUZAFFARPUR	123	86.2179	26.4057	0	16333	3961	0	0	120	20479	4703	0	614
Bihar	NALANDA	125	86.5274	25.21	82	3676	474	0	149	82	7049	5895	0	193
Bihar	NAWADA	126	85.3308	26.1511	2	1260	29	0	142	2	2686	2128	0	142
Bihar	PASHCHIM CHAMPARAN	132	85.4559	25.2208	10044	10142	0	0	22971	10044	16130	106	0	57227
Bihar	PATNA	134	85.5941	24.811	0	4239	1582	0	82	0	11963	7488	0	341
Bihar	PURBA CHAMPARAN	138	84.3412	27.0792	113	12697	111	0	221	113	18153	133	0	6596
Bihar	PURNIA	139	85.2222	25.4564	18816	33181	166	0	0	19532	41557	258	0	0
Bihar	ROHTAS	145	84.9247	26.6185	44	10	43	0	0	44	111	3977	0	0
Bihar	SAHARSA	148	87.4071	25.8161	2825	21440	0	0	26	2825	30997	0	0	58
Bihar	SAMASTIPUR	150	84.0277	24.9794	1250	30301	106	0	22	1250	44568	119	0	2508
Bihar	SARAN	154	86.5898	25.8166	314	10805	870	0	283	314	26979	990	0	304
Bihar	SHEIKHPURA	157	85.9037	25.777	0	70	0	0	0	0	1431	906	0	31
Bihar	SHEOHAR	158	84.8253	25.9047	0	641	0	0	0	0	774	0	0	2019
Bihar	SITAMARHI	164	85.8289	25.1319	1414	6096	0	0	18	1435	6614	0	0	2361
Bihar	SIWAN	166	85.2899	26.527	0	7472	21	0	210	0	19410	59	0	4190
Bihar	SUPAUL	170	85.5397	26.576	3115	11054	0	0	0	4084	11902	8	0	0
Bihar	VAISHALI	175	84.3895	26.1608	198	19367	50	0	0	211	34162	61	0	113
Bihar	ARWAL	182	86.8001	26.2477	0	277	20	0	46	19	674	765	0	46
Bihar	JEHANABAD	183	85.37	25.7623	7	372	0	0	229	7	666	1757	0	229
Haryana	AMBALA	5	76.9422	30.3285	0	64	0	1602	14311	0	2500	0	1602	14345
Haryana	BHIWANI	30	75.9676	28.7179	0	55	0	0	1752	0	56	0	0	1752
Haryana	FARIDABAD	49	77.3548	28.3327	0	89	0	0	5425	0	89	0	0	5425
Haryana	FATEHABAD	52	75.5792	29.5764	0	7	0	0	644	0	7	0	0	644
Haryana	GURGAON	66	76.9408	28.3681	0	4	0	0	6	0	5	0	0	6
Haryana	HISAR	71	75.8156	29.2151	0	26	0	0	3246	0	26	0	0	3246
Haryana	JHAJJAR	80	76.6494	28.6048	0	123	0	0	2559	0	125	0	0	2559
Haryana	KAITHAL	87	76.3009	29.4354	0	90	0	0	2507	0	90	0	0	2507
Haryana	KARNAL	93	76.4182	29.814	0	314	0	0	12326	0	324	0	0	12364
Haryana	KURUKSHETRA	100	76.8848	29.6875	0	124	0	3114	15187	0	124	0	3114	15187
Haryana	MAHENDRAGARH	109	76.7862	30.0451	0	0	0	0	1	0	0	0	0	1
Haryana	MEWAT	116	76.1432	28.1729	0	0	0	0	810	0	0	0	0	811
Haryana	PALWAL	129	77.0466	27.9817	0	0	0	0	0	0	0	0	0	0
Haryana	PANCHKULA	130	77.3184	28.0475	0	178	0	428	647	0	8153	0	1756	736
Haryana	PANIPAT	131	76.9776	30.686	0	39	0	0	7820	0	39	0	0	7820
Haryana	REWARI	143	76.9263	29.3326	0	0	0	0	9	0	0	0	0	9
Haryana	ROHTAK	144	76.5433	28.2358	0	161	0	0	12680	0	169	0	0	12691
Haryana	SIRSA	163	76.5292	28.9145	0	4	0	0	132	0	4	0	0	132
Haryana	SONIPAT	168	74.9015	29.6148	0	191	0	0	13056	0	195	0	0	13056
Haryana	YAMUNANAGAR	177	76.8795	29.0617	0	26	0	525	41403	0	1506	0	528	42191
Haryana	JIND	178	77.305	30.2364	0	0	0	0	5081	0	0	0	0	5081
NCT	Delhi	127	77.1189	28.6412	0	28	0	0	4	0	67	0	0	4
Punjab	AMRITSAR	7	74.9007	31.7046	0	1542	0	900	5004	0	1542	0	900	5004
Punjab	BARNALA	23	75.5048	30.3972	0	173	0	0	112	0	173	0	0	112
Punjab	BATHINDA	25	75.0407	30.1828	0	128	0	0	163	0	128	0	0	163
Punjab	FARIDKOT	50	74.7792	30.6109	0	162	0	0	583	0	162	0	0	583
Punjab	FATEHGARH SAHIB	53	76.3653	30.6322	0	859	0	700	3128	0	859	0	700	3128
Punjab	FIROZPUR	56	74.4009	30.5605	0	145	0	0	1638	0	145	0	0	1638
Punjab	GURDASPUR	65	75.3864	32.0242	0	2107	0	250	21757	0	13225	0	252	25454
Punjab	HOSHIARPUR	72	75.8588	31.626	0	49147	0	4005	23902	0	67501	0	4005	24137
Punjab	JALANDHAR	75	75.5666	31.2126	0	12406	0	5527	12125	0	12479	0	5527	12125
Punjab	KAPURTHALA	92	75.4031	31.3541	0	3062	0	1024	4726	0	3062	0	1024	4726
Punjab	LUDHIANA	105	75.8382	30.8087	0	1879	0	2054	1622	0	1879	0	2054	1622
Punjab	MANSA	112	75.4389	29.9084	0	26	0	0	187	0	26	0	0	187
Punjab	MOGA	118	75.168	30.77	0	153	0	0	128	0	153	0	0	128
Punjab	MUKTSAR	120	74.541	30.2946	0	134	0	0	470	0	134	0	0	502
Punjab	PATIALA	133	76.354	30.2815	0	1888	0	584	2395	0	1902	0	584	2395
Punjab	RUPNAGAR	146	76.4864	31.0594	0	5113	0	0	3805	0	23830	0	0	3814
Punjab	SAHIBZADA AJIT SINGH NAGAR	149	76.7378	30.6809	0	2854	0	365	1530	0	6595	0	365	1757
Punjab	SANGRUR	151	75.8686	30.2135	0	716	0	1	2544	0	716	0	1	2544
Punjab	SHAHID BHAGAT SINGH NAGAR	155	76.156	31.1091	0	15038	0	798	8024	0	18365	0	798	8026
Punjab	TARN TARAN	171	74.8446	31.3373	0	952	0	0	925	0	952	0	0	925
Rajasthan	AJMER	1	74.7752	26.2299	0	0	0	0	49	0	0	0	0	49
Rajasthan	ALWAR	4	76.606	27.5915	0	0	0	0	127	0	0	0	0	127
Rajasthan	BANSWARA	18	74.3639	23.4752	0	0	0	0	117	0	0	0	0	287
Rajasthan	BARAN	20	76.7566	24.9952	0	0	0	0	56	0	0	0	0	62
Rajasthan	BARMER	22	71.4733	25.7356	0	0	0	0	0	0	0	0	0	0
Rajasthan	BHARATPUR	28	77.2788	27.2457	0	0	0	0	120	0	0	0	0	121
Rajasthan	BHILWARA	29	74.7291	25.48	0	0	0	0	200	0	0	0	0	200
Rajasthan	BIKANER	33	73.1774	28.1777	0	0	0	0	1	0	0	0	0	1
Rajasthan	BUNDI	36	75.7775	25.47	0	0	0	0	4398	0	0	0	0	4398
Rajasthan	CHITTAURGARH	40	74.7798	24.8287	0	0	0	0	1375	0	0	0	0	1375
Rajasthan	CHURU	41	74.6985	28.3455	0	0	0	0	0	0	0	0	0	0
Rajasthan	DHAULPUR	44	76.5139	26.8561	0	0	0	0	172	0	0	0	0	172
Rajasthan	DUNGARPUR	45	77.7033	26.6808	0	0	0	0	63	0	0	0	0	188
Rajasthan	GANGANAGAR	57	73.8551	23.7325	0	0	0	0	2651	0	0	0	0	2651
Rajasthan	HANUMANGARH	68	73.5632	29.3955	0	0	0	0	7	0	0	0	0	7
Rajasthan	JAIPUR	73	74.549	29.2714	0	0	0	0	17	0	0	0	0	18
Rajasthan	JAISALMER	74	75.7243	26.9805	0	0	0	0	1	0	0	0	0	1
Rajasthan	JALOR	77	70.9034	27.0774	0	0	0	0	0	0	0	0	0	0
Rajasthan	JHALAWAR	81	72.2119	25.0978	0	0	0	0	31	0	0	0	0	31
Rajasthan	JHUNJHUNUN	83	76.1968	24.3289	0	0	0	0	0	0	0	0	0	0
Rajasthan	JODHPUR	84	75.5524	28.0919	0	0	0	0	0	0	0	0	0	0
Rajasthan	KOTA	99	72.788	26.7508	0	0	0	0	28	0	0	0	0	28
Rajasthan	NAGAUR	124	76.9639	26.5207	0	0	0	0	0	0	0	0	0	0
Rajasthan	PALI	128	76.1293	25.1241	0	0	0	0	0	0	0	0	0	0
Rajasthan	PRATAPGARH	136	74.188	27.064	0	0	0	0	0	0	0	0	0	0
Rajasthan	RAJSAMAND	141	73.5206	25.7079	0	0	0	0	373	0	0	0	0	373
Rajasthan	SIKAR	161	74.681	24.0294	0	0	0	0	15	0	0	0	0	15
Rajasthan	SIROHI	162	73.8923	25.2163	0	0	0	0	0	0	0	0	0	0
Rajasthan	TONK	172	76.4679	26.2169	0	0	0	0	97	0	0	0	0	97
Rajasthan	UDAIPUR	173	75.2875	27.6366	0	0	0	0	476	0	0	0	0	490
Rajasthan	DAUSA	179	72.7743	24.7589	0	0	0	0	3	0	0	0	0	3
Rajasthan	KARAULI	180	75.6719	26.1458	0	0	0	0	128	0	0	0	0	128
Rajasthan	SAWAI MADHOPUR	181	73.7064	24.4077	0	0	0	0	75	0	0	0	0	75
UP	AGRA	0	78.0795	27.0377	0	77	1342	0	349	0	94	2583	0	360
UP	ALIGARH	2	78.0793	27.9269	1	26694	142	165	8918	1	26820	147	165	9653
UP	ALLAHABAD	3	81.9717	25.2989	0	4	88	0	723	0	131	15255	0	723
UP	AMBEDKAR NAGAR	6	82.6685	26.4201	0	314	181	0	11653	0	682	1426	0	11678
UP	AURAIYA	9	79.4828	26.6607	0	8418	1013	42	957	0	10605	7994	63	957
UP	AZAMGARH	11	83.0697	26.047	1	1171	2962	1	20034	1	7587	3681	11	20644
UP	BAGHPAT	12	77.3129	29.0553	0	45	13	0	75167	0	45	13	0	75167
UP	BAHRAICH	13	81.4519	27.7364	0	2161	56	0	8527	0	84767	197	14	22023
UP	BALLIA	14	84.1055	25.8754	0	1369	807	9	6234	0	26470	3452	11	6699
UP	BALRAMPUR	15	82.3776	27.485	0	274	142	0	26829	0	8308	548	0	56320
UP	BANDA	16	80.5618	25.465	0	0	1415	0	820	0	5	107862	0	824
UP	BARA BANKI	19	81.3274	26.9386	0	754	15	1	14698	0	6943	893	53	18394
UP	BAREILLY	21	79.4223	28.4494	6	191	1	78	90822	379	351	2	79	91751
UP	BASTI	24	82.6311	26.8183	0	523	1471	34	37386	0	3938	1974	34	38344
UP	BIJNOR	32	78.3988	29.387	0	10	53	0	198460	53	16	104	8	206805
UP	BUDAUN	34	78.9454	28.1153	5119	1596	90	5	26864	6	9967	146	5	27181
UP	BULANDSHAHR	35	78.0123	28.3576	2	55639	107	84	56830	2	55639	107	84	56830
UP	CHANDAULI	38	83.2611	25.1374	0	0	49	0	715	0	96	1754	22	715
UP	CHITRAKOOT	39	81.0896	25.2051	0	1	839	0	353	0	16	46277	0	355
UP	DEORIA	43	83.8366	26.4227	9	1553	118	0	11383	14	7747	120	2	11400
UP	ETAH	46	78.7132	27.5121	379	54527	901	300	9155	0	58802	950	301	9600
UP	ETAWAH	47	79.0965	26.7593	0	5313	735	0	656	0	6164	3720	0	656
UP	FAIZABAD	48	81.9924	26.6589	0	1753	667	2	17186	0	2663	1616	2	18233
UP	FARRUKHABAD	51	79.4613	27.4304	0	12773	498	2599	7429	0	39611	1071	2599	7668
UP	FATEHPUR	54	80.807	25.8733	0	62	236	11	8682	0	430	49959	12	8682
UP	FIROZABAD	55	78.5399	27.1806	0	6948	1163	85	168	0	8041	1242	85	168
UP	GAUTAM BUDDHA NAGAR	58	77.5471	28.3979	0	1305	15	7	2502	0	1305	15	7	2502
UP	GHAZIABAD	60	77.7067	28.7389	0	2265	13	0	64391	0	2265	13	0	64391
UP	GHAZIPUR	61	83.5562	25.6224	0	71	1734	7	7310	0	673	4281	7	7316
UP	GONDA	62	82.0256	27.0841	0	2586	785	0	55565	0	55099	860	1	65241
UP	GORAKHPUR	64	83.3614	26.6578	86	244	564	1	3228	135	3935	594	88	3257
UP	HAMIRPUR	67	79.8789	25.7316	0	0	9623	0	3987	0	1	86301	0	3995
UP	HARDOI	69	80.1625	27.3287	28	857	149	466	37916	28	52365	839	468	37968
UP	MAHAMAYA NAGAR	70	79.3874	26.0912	0	3875	63	58	468	0	3875	65	58	468
UP	JALAUN	76	82.5759	25.746	0	0	2643	0	2486	0	5	47921	0	2497
UP	JAUNPUR	79	78.954	25.5054	0	332	194	0	10233	0	45549	5684	1	10233
UP	JHANSI	82	78.3294	28.8135	0	1	13138	0	79	0	2249	41434	10	99
UP	JYOTIBA PHULE NAGAR	85	79.6879	27.012	1503	1979	2	0	74516	0	2232	2	0	74600
UP	KANNAUJ	88	79.8571	26.4448	0	14560	1023	3360	373	0	49042	1463	3361	373
UP	KANPUR DEHAT	89	80.2158	26.3805	0	2445	1483	37	2742	0	15821	26486	40	2742
UP	KANPUR NAGAR	90	78.8454	27.7772	0	848	855	2058	3775	0	20639	16506	2058	3981
UP	KANSIRAM NAGAR	91	81.4536	25.4887	0	0	0	0	0	0	0	0	0	0
UP	KAUSHAMBI	95	80.667	28.1225	0	119	236	2	1451	0	225	14637	2	1451
UP	KHERI	97	83.9349	26.8617	1724	1097	4	0	186633	1724	8917	82	7	218245
UP	KUSHINAGAR	101	78.5619	24.6533	0	2993	7	0	33350	0	6091	9	97	70163
UP	LALITPUR	103	80.9067	26.8416	5	1	28135	0	169	5	33201	30272	5	169
UP	LUCKNOW	104	78.1616	27.5776	0	175	35	3	538	0	2374	1840	9	548
UP	MAHARAJGANJ	108	83.5333	27.2025	107	351	12	1	16362	107	466	39	27	19667
UP	MAHOBA	110	79.6966	25.3443	0	0	19275	0	2572	0	9	67522	4	2572
UP	MAINPURI	111	79.0591	27.1806	21	52553	1074	379	600	21	53588	1157	379	600
UP	MATHURA	113	77.6276	27.5968	0	356	24	6	5239	0	396	25	6	5239
UP	MAU	114	83.5629	26.0431	0	272	1297	0	6961	0	497	1432	0	6967
UP	MEERUT	115	77.7939	29.0357	0	589	38	1	136016	0	589	38	1	136016
UP	MIRZAPUR	117	82.6192	24.9854	0	12	142	0	1837	0	1949	14980	1	1850
UP	MORADABAD	119	78.7085	28.7752	0	2621	12	4	73173	0	3089	12	4	73177
UP	MUZAFFARNAGAR	122	77.5923	29.439	5	203	53	0	234206	5	219	53	0	236561
UP	PILIBHIT	135	79.9617	28.5418	53	84	0	2	66620	6838	335	1	18	67016
UP	PRATAPGARH	137	81.8314	25.8726	1	75	297	0	886	1	678	3532	0	886
UP	RAE BARELI	140	81.2314	26.2288	2	3	430	10	5012	2	78	6783	13	5012
UP	RAMPUR	142	79.1055	28.7955	0	33	0	1313	21309	1503	109	24	1318	21310
UP	SAHARANPUR	147	77.5477	29.9496	0	177	15	0	138216	0	8304	22	0	139591
UP	SANT KABIR NAGAR	152	83.0348	26.7902	60	38	612	7	3672	61	1664	685	7	3707
UP	SANT RAVIDAS NAGAR	153	82.4642	25.3481	0	0	40	0	1087	0	622	951	0	1087
UP	SHAHJAHANPUR	156	79.8449	27.9757	6721	434	77	8	37687	5119	2691	252	8	37701
UP	SHRAWASTI	159	81.884	27.6547	12	213	3	0	2329	12	24499	193	0	2332
UP	SIDDHARTH NAGAR	160	82.8734	27.2741	0	8	43	0	2393	0	1124	44	0	2454
UP	SITAPUR	165	80.8574	27.5177	15	213	7	4	131762	15	16733	760	13	136924
UP	SONBHADRA	167	83.0535	24.4021	0	0	51	0	158	0	15241	10486	0	169
UP	SULTANPUR	169	82.0201	26.2749	0	328	150	48	10251	0	5255	6534	48	10252
UP	UNNAO	174	80.5593	26.6092	0	445	776	221	1404	0	36980	4560	222	1405
UP	VARANASI	176	82.9176	25.3881	0	41	111	0	4086	0	3004	2226	0	4086

## Sheet: 2007
State	District	FID_District	District_lon	District_lat	CIA_Rice	CIA_Maize	CIA_Gram	CIA_Sunflower	CIA_Sugarcane	AUC_Rice	AUC_Maize	AUC_Gram	AUC_Sunflower	AUC_Sugarcane
Bihar	ARARIA	8	87.3543	26.1995	12311	15564	24	0	0	13868	24489	1216	0	0
Bihar	AURANGABAD	10	84.6904	25.1616	0	9	66	0	170	0	509	6814	0	279
Bihar	BANKA	17	84.4122	24.7929	0	6881	153	0	304	0	16081	3704	0	1464
Bihar	BEGUSARAI	26	86.8409	24.8537	268	19466	0	0	85	296	65806	18	0	1905
Bihar	BHAGALPUR	27	86.1308	25.4953	258	21253	244	0	52	350	42651	2896	0	2341
Bihar	BHOJPUR	31	87.0844	25.2705	0	1002	0	0	91	0	4888	4960	0	250
Bihar	BUXAR	37	84.5437	25.469	0	178	0	0	572	0	3971	2158	0	572
Bihar	DARBHANGA	42	84.1018	25.4914	2310	11292	89	0	6	2574	13209	251	0	95
Bihar	GAYA	59	86.0253	26.1138	3	806	16	0	844	3	5420	4433	0	892
Bihar	GOPALGANJ	63	84.936	24.6991	0	7639	2	0	2605	0	15075	43	0	23361
Bihar	JAMUI	78	84.3773	26.4427	0	455	8	0	661	0	4548	1200	0	671
Bihar	KAIMUR (BHABUA)	86	86.2952	24.7838	0	114	0	0	315	0	380	7383	0	320
Bihar	KATIHAR	94	85.0301	25.1566	35235	34061	1	0	158	35272	43195	154	0	189
Bihar	KHAGARIA	96	83.6067	24.9911	21	39941	0	0	0	74	56515	128	0	0
Bihar	KISHANGANJ	98	87.645	25.5454	11918	2148	0	0	0	13133	2735	266	0	76
Bihar	LAKHISARAI	102	86.6031	25.5122	0	622	0	0	0	0	6497	3194	0	0
Bihar	MADHEPURA	106	87.9353	26.2956	1906	40828	2	0	0	1994	43334	40	0	655
Bihar	MADHUBANI	107	86.1312	25.1555	1506	1189	0	0	0	2197	1669	7	0	195
Bihar	MUNGER	121	86.8963	25.8259	0	2440	0	0	9	0	6433	860	0	9
Bihar	MUZAFFARPUR	123	86.2179	26.4057	215	18127	0	0	0	215	20908	0	0	1409
Bihar	NALANDA	125	86.5274	25.21	0	4240	1545	0	159	0	7805	5612	0	171
Bihar	NAWADA	126	85.3308	26.1511	7	1201	14	0	131	7	2332	2200	0	139
Bihar	PASHCHIM CHAMPARAN	132	85.4559	25.2208	10116	10733	0	0	22981	10116	16897	81	0	54386
Bihar	PATNA	134	85.5941	24.811	0	3589	68	0	0	0	14070	6408	0	257
Bihar	PURBA CHAMPARAN	138	84.3412	27.0792	115	13260	109	0	228	115	18677	130	0	6621
Bihar	PURNIA	139	85.2222	25.4564	16497	32936	162	0	0	16497	40021	231	0	0
Bihar	ROHTAS	145	84.9247	26.6185	0	34	40	0	0	0	103	3936	0	0
Bihar	SAHARSA	148	87.4071	25.8161	3156	21696	0	0	67	3243	32849	0	0	138
Bihar	SAMASTIPUR	150	84.0277	24.9794	1078	30730	71	0	20	1078	44538	120	0	2278
Bihar	SARAN	154	86.5898	25.8166	313	12143	1003	0	3	313	25346	1129	0	312
Bihar	SHEIKHPURA	157	85.9037	25.777	0	103	0	0	4	0	667	1603	0	42
Bihar	SHEOHAR	158	84.8253	25.9047	0	1408	0	0	0	0	1452	0	0	1916
Bihar	SITAMARHI	164	85.8289	25.1319	20	4148	0	0	18	20	4679	0	0	2361
Bihar	SIWAN	166	85.2899	26.527	90	7791	118	0	105	90	20365	171	0	3197
Bihar	SUPAUL	170	85.5397	26.576	3678	11555	21	0	0	4648	13902	32	0	0
Bihar	VAISHALI	175	84.3895	26.1608	163	18580	0	0	0	177	33604	110	0	135
Bihar	ARWAL	182	86.8001	26.2477	0	407	22	0	99	0	831	763	0	99
Bihar	JEHANABAD	183	85.37	25.7623	2	297	0	0	303	2	1439	1854	0	304
Haryana	AMBALA	5	76.9422	30.3285	0	231	0	1805	15176	0	2574	0	1805	15219
Haryana	BHIWANI	30	75.9676	28.7179	0	49	0	0	1859	0	49	0	0	1859
Haryana	FARIDABAD	49	77.3548	28.3327	0	57	0	0	4818	0	67	0	0	4820
Haryana	FATEHABAD	52	75.5792	29.5764	0	0	0	0	1433	0	0	0	0	1433
Haryana	GURGAON	66	76.9408	28.3681	0	9	0	0	15	0	9	0	0	15
Haryana	HISAR	71	75.8156	29.2151	0	22	0	0	2669	0	22	0	0	2669
Haryana	JHAJJAR	80	76.6494	28.6048	0	98	0	0	2474	0	100	0	0	2474
Haryana	KAITHAL	87	76.3009	29.4354	0	39	0	0	3384	0	39	0	0	3384
Haryana	KARNAL	93	76.4182	29.814	0	528	0	0	12289	0	563	0	0	12329
Haryana	KURUKSHETRA	100	76.8848	29.6875	0	87	0	4943	16038	0	87	0	4943	16038
Haryana	MAHENDRAGARH	109	76.7862	30.0451	0	0	0	0	2	0	0	0	0	2
Haryana	MEWAT	116	76.1432	28.1729	0	0	0	0	849	0	0	0	0	849
Haryana	PALWAL	129	77.0466	27.9817	0	0	0	0	0	0	0	0	0	0
Haryana	PANCHKULA	130	77.3184	28.0475	0	19	0	2	605	0	8118	0	2	660
Haryana	PANIPAT	131	76.9776	30.686	0	38	0	0	7722	0	38	0	0	7848
Haryana	REWARI	143	76.9263	29.3326	0	0	0	0	9	0	0	0	0	9
Haryana	ROHTAK	144	76.5433	28.2358	0	34	0	0	12341	0	34	0	0	12341
Haryana	SIRSA	163	76.5292	28.9145	0	1	0	0	111	0	1	0	0	111
Haryana	SONIPAT	168	74.9015	29.6148	0	696	0	0	11104	0	711	0	0	11104
Haryana	YAMUNANAGAR	177	76.8795	29.0617	0	63	0	1905	41068	0	1362	0	1905	41874
Haryana	JIND	178	77.305	30.2364	0	3	0	0	5326	0	3	0	0	5327
NCT	Delhi	127	77.1189	28.6412	0	29	0	0	3	0	69	0	0	3
Punjab	AMRITSAR	7	74.9007	31.7046	0	1735	0	650	6203	0	1735	0	650	6203
Punjab	BARNALA	23	75.5048	30.3972	0	82	0	0	439	0	82	0	0	439
Punjab	BATHINDA	25	75.0407	30.1828	0	161	0	2	101	0	162	0	2	101
Punjab	FARIDKOT	50	74.7792	30.6109	0	2	0	0	363	0	2	0	0	363
Punjab	FATEHGARH SAHIB	53	76.3653	30.6322	0	810	0	4	3551	0	810	0	4	3551
Punjab	FIROZPUR	56	74.4009	30.5605	0	154	0	0	1611	0	154	0	0	1611
Punjab	GURDASPUR	65	75.3864	32.0242	0	2110	0	0	23908	0	13281	0	0	27652
Punjab	HOSHIARPUR	72	75.8588	31.626	0	51547	0	2937	26086	0	69660	0	2937	26280
Punjab	JALANDHAR	75	75.5666	31.2126	0	13274	0	9078	13187	0	13332	0	9078	13187
Punjab	KAPURTHALA	92	75.4031	31.3541	0	3403	0	3608	3869	0	3403	0	3608	3869
Punjab	LUDHIANA	105	75.8382	30.8087	0	2042	0	3378	2592	0	2042	0	3378	2592
Punjab	MANSA	112	75.4389	29.9084	0	17	0	0	139	0	17	0	0	139
Punjab	MOGA	118	75.168	30.77	0	105	0	0	97	0	105	0	0	97
Punjab	MUKTSAR	120	74.541	30.2946	0	12	0	0	399	0	12	0	0	399
Punjab	PATIALA	133	76.354	30.2815	0	1715	0	826	3006	0	1715	0	826	3006
Punjab	RUPNAGAR	146	76.4864	31.0594	0	2823	0	0	3845	0	22272	0	0	3853
Punjab	SAHIBZADA AJIT SINGH NAGAR	149	76.7378	30.6809	0	3496	0	403	1484	0	6794	0	403	1608
Punjab	SANGRUR	151	75.8686	30.2135	0	494	0	8	4000	0	494	0	8	4000
Punjab	SHAHID BHAGAT SINGH NAGAR	155	76.156	31.1091	0	14547	0	1526	8575	0	17457	0	1526	8575
Punjab	TARN TARAN	171	74.8446	31.3373	0	813	0	0	926	0	813	0	0	926
Rajasthan	AJMER	1	74.7752	26.2299	0	0	0	0	42	0	0	0	0	42
Rajasthan	ALWAR	4	76.606	27.5915	0	0	0	0	98	0	0	0	0	98
Rajasthan	BANSWARA	18	74.3639	23.4752	0	0	0	0	128	0	0	0	0	352
Rajasthan	BARAN	20	76.7566	24.9952	0	0	0	0	55	0	0	0	0	55
Rajasthan	BARMER	22	71.4733	25.7356	0	0	0	0	0	0	0	0	0	0
Rajasthan	BHARATPUR	28	77.2788	27.2457	0	0	0	0	99	0	0	0	0	99
Rajasthan	BHILWARA	29	74.7291	25.48	0	0	0	0	329	0	0	0	0	329
Rajasthan	BIKANER	33	73.1774	28.1777	0	0	0	0	7	0	0	0	0	7
Rajasthan	BUNDI	36	75.7775	25.47	0	0	0	0	3667	0	0	0	0	3667
Rajasthan	CHITTAURGARH	40	74.7798	24.8287	0	0	0	0	1195	0	0	0	0	1195
Rajasthan	CHURU	41	74.6985	28.3455	0	0	0	0	0	0	0	0	0	0
Rajasthan	DHAULPUR	44	76.5139	26.8561	0	0	0	0	119	0	0	0	0	119
Rajasthan	DUNGARPUR	45	77.7033	26.6808	0	0	0	0	63	0	0	0	0	185
Rajasthan	GANGANAGAR	57	73.8551	23.7325	0	0	0	0	2675	0	0	0	0	2675
Rajasthan	HANUMANGARH	68	73.5632	29.3955	0	0	0	0	21	0	0	0	0	21
Rajasthan	JAIPUR	73	74.549	29.2714	0	0	0	0	16	0	0	0	0	22
Rajasthan	JAISALMER	74	75.7243	26.9805	0	0	0	0	0	0	0	0	0	0
Rajasthan	JALOR	77	70.9034	27.0774	0	0	0	0	0	0	0	0	0	0
Rajasthan	JHALAWAR	81	72.2119	25.0978	0	0	0	0	25	0	0	0	0	25
Rajasthan	JHUNJHUNUN	83	76.1968	24.3289	0	0	0	0	0	0	0	0	0	0
Rajasthan	JODHPUR	84	75.5524	28.0919	0	0	0	0	0	0	0	0	0	0
Rajasthan	KOTA	99	72.788	26.7508	0	0	0	0	23	0	0	0	0	23
Rajasthan	NAGAUR	124	76.9639	26.5207	0	0	0	0	0	0	0	0	0	0
Rajasthan	PALI	128	76.1293	25.1241	0	0	0	0	0	0	0	0	0	0
Rajasthan	PRATAPGARH	136	74.188	27.064	0	0	0	0	0	0	0	0	0	0
Rajasthan	RAJSAMAND	141	73.5206	25.7079	0	0	0	0	565	0	0	0	0	565
Rajasthan	SIKAR	161	74.681	24.0294	0	0	0	0	20	0	0	0	0	20
Rajasthan	SIROHI	162	73.8923	25.2163	0	0	0	0	0	0	0	0	0	0
Rajasthan	TONK	172	76.4679	26.2169	0	0	0	0	58	0	0	0	0	58
Rajasthan	UDAIPUR	173	75.2875	27.6366	0	0	0	0	657	0	0	0	0	671
Rajasthan	DAUSA	179	72.7743	24.7589	0	0	0	0	2	0	0	0	0	2
Rajasthan	KARAULI	180	75.6719	26.1458	0	0	0	0	114	0	0	0	0	114
Rajasthan	SAWAI MADHOPUR	181	73.7064	24.4077	0	0	0	0	57	0	0	0	0	57
UP	AGRA	0	78.0795	27.0377	27	76	1064	3	245	27	90	1593	3	247
UP	ALIGARH	2	78.0793	27.9269	0	27232	76	121	9438	0	27271	77	121	10072
UP	ALLAHABAD	3	81.9717	25.2989	0	3	43	0	736	0	119	15308	0	736
UP	AMBEDKAR NAGAR	6	82.6685	26.4201	0	306	186	0	11674	0	683	1154	0	11674
UP	AURAIYA	9	79.4828	26.6607	0	8720	1241	41	907	0	10357	6480	41	907
UP	AZAMGARH	11	83.0697	26.047	0	1511	3145	6	20862	0	7555	3693	16	21399
UP	BAGHPAT	12	77.3129	29.0553	0	36	9	0	75521	0	36	9	0	75521
UP	BAHRAICH	13	81.4519	27.7364	0	2195	59	0	8333	0	83223	272	15	22162
UP	BALLIA	14	84.1055	25.8754	0	1388	386	22	6777	0	26203	3147	22	7150
UP	BALRAMPUR	15	82.3776	27.485	0	298	800	5	27248	0	8327	1129	5	56656
UP	BANDA	16	80.5618	25.465	0	0	4136	0	928	0	15	97593	1	935
UP	BARA BANKI	19	81.3274	26.9386	0	540	17	2	11713	0	5751	881	2	14019
UP	BAREILLY	21	79.4223	28.4494	705	124	5	235	96579	705	263	5	236	97509
UP	BASTI	24	82.6311	26.8183	0	482	1112	33	37267	0	3737	1509	33	38062
UP	BIJNOR	32	78.3988	29.387	97	7	34	1	209130	97	10	78	1	220174
UP	BUDAUN	34	78.9454	28.1153	19	1685	36	0	27587	19	10059	94	0	27902
UP	BULANDSHAHR	35	78.0123	28.3576	0	55459	67	69	58503	0	55459	67	69	58503
UP	CHANDAULI	38	83.2611	25.1374	0	0	51	0	690	0	95	1779	2	690
UP	CHITRAKOOT	39	81.0896	25.2051	0	0	448	0	249	0	10	46585	0	251
UP	DEORIA	43	83.8366	26.4227	19	1663	125	0	10837	23	7242	138	0	10875
UP	ETAH	46	78.7132	27.5121	0	56382	911	225	8382	0	59168	964	225	8772
UP	ETAWAH	47	79.0965	26.7593	0	5480	892	19	652	0	6400	2782	19	652
UP	FAIZABAD	48	81.9924	26.6589	0	1677	604	2	20904	0	3106	1461	2	22710
UP	FARRUKHABAD	51	79.4613	27.4304	0	19417	362	2671	8061	0	38855	697	2671	8112
UP	FATEHPUR	54	80.807	25.8733	0	46	494	3	8514	0	470	47457	3	8514
UP	FIROZABAD	55	78.5399	27.1806	1	7413	705	90	165	1	8242	751	90	165
UP	GAUTAM BUDDHA NAGAR	58	77.5471	28.3979	0	1458	2	7	2721	0	1458	2	7	2721
UP	GHAZIABAD	60	77.7067	28.7389	0	2011	5	2	66459	0	2011	5	2	66459
UP	GHAZIPUR	61	83.5562	25.6224	0	73	1709	7	7416	0	714	4219	7	7422
UP	GONDA	62	82.0256	27.0841	0	6340	815	2	53418	0	54900	885	2	65483
UP	GORAKHPUR	64	83.3614	26.6578	89	262	416	0	3169	149	3592	434	0	3312
UP	HAMIRPUR	67	79.8789	25.7316	0	0	9042	0	3439	0	0	66656	13	3452
UP	HARDOI	69	80.1625	27.3287	65	569	103	597	43201	65	50953	687	598	43216
UP	MAHAMAYA NAGAR	70	79.3874	26.0912	4	3339	47	33	459	4	3340	47	33	459
UP	JALAUN	76	82.5759	25.746	0	0	2218	3	2214	0	9	36397	5	2222
UP	JAUNPUR	79	78.954	25.5054	0	367	102	19	9984	0	45438	5162	20	9984
UP	JHANSI	82	78.3294	28.8135	0	1	11327	0	40	0	3281	24090	133	47
UP	JYOTIBA PHULE NAGAR	85	79.6879	27.012	1	1943	1	0	76488	1	2149	1	0	76488
UP	KANNAUJ	88	79.8571	26.4448	0	16260	940	4053	303	0	51337	1207	4058	305
UP	KANPUR DEHAT	89	80.2158	26.3805	0	2472	1464	37	2730	0	15757	26083	37	2730
UP	KANPUR NAGAR	90	78.8454	27.7772	0	951	929	1909	3195	0	20289	16028	1926	3195
UP	KANSIRAM NAGAR	91	81.4536	25.4887	0	0	0	0	0	0	0	0	0	0
UP	KAUSHAMBI	95	80.667	28.1225	0	110	231	4	1543	0	227	13821	4	1544
UP	KHERI	97	83.9349	26.8617	2567	1262	3	0	194081	2567	9727	71	6	226737
UP	KUSHINAGAR	101	78.5619	24.6533	0	3355	9	0	34216	0	6121	11	1	69662
UP	LALITPUR	103	80.9067	26.8416	0	0	22282	0	182	0	39769	23513	25	183
UP	LUCKNOW	104	78.1616	27.5776	5	131	17	5	416	5	2284	1468	5	472
UP	MAHARAJGANJ	108	83.5333	27.2025	155	339	22	1	16671	155	450	52	7	19194
UP	MAHOBA	110	79.6966	25.3443	0	0	7752	0	2602	0	8	43154	0	2603
UP	MAINPURI	111	79.0591	27.1806	104	51450	1143	353	453	104	52484	1143	353	453
UP	MATHURA	113	77.6276	27.5968	0	180	20	0	5609	0	205	24	0	5609
UP	MAU	114	83.5629	26.0431	0	263	1238	0	7290	0	481	1438	30	7306
UP	MEERUT	115	77.7939	29.0357	0	473	29	3	136578	0	473	29	3	136578
UP	MIRZAPUR	117	82.6192	24.9854	0	7	173	0	1657	0	1984	14223	1	1668
UP	MORADABAD	119	78.7085	28.7752	257	2586	10	2	72167	257	3108	12	2	72167
UP	MUZAFFARNAGAR	122	77.5923	29.439	5	126	45	5	240077	5	126	45	5	242430
UP	PILIBHIT	135	79.9617	28.5418	9487	69	0	8	72695	9604	304	0	8	73023
UP	PRATAPGARH	137	81.8314	25.8726	0	48	330	0	1136	0	950	3939	0	1136
UP	RAE BARELI	140	81.2314	26.2288	0	5	288	34	5031	0	12	6972	37	5031
UP	RAMPUR	142	79.1055	28.7955	2902	42	2	877	25500	2904	114	16	882	25502
UP	SAHARANPUR	147	77.5477	29.9496	0	179	11	0	142610	0	8157	11	0	143846
UP	SANT KABIR NAGAR	152	83.0348	26.7902	65	45	407	7	3781	65	1578	476	7	3785
UP	SANT RAVIDAS NAGAR	153	82.4642	25.3481	0	0	26	0	977	0	603	835	0	977
UP	SHAHJAHANPUR	156	79.8449	27.9757	5215	442	142	24	37866	5215	2517	276	24	37866
UP	SHRAWASTI	159	81.884	27.6547	12	233	2	0	2743	12	15337	417	0	2743
UP	SIDDHARTH NAGAR	160	82.8734	27.2741	0	4	254	0	2116	0	752	257	0	2177
UP	SITAPUR	165	80.8574	27.5177	31	251	24	0	134345	31	17430	679	0	138971
UP	SONBHADRA	167	83.0535	24.4021	0	0	49	0	163	0	15049	11173	0	174
UP	SULTANPUR	169	82.0201	26.2749	0	422	183	51	10508	0	4736	6787	51	10509
UP	UNNAO	174	80.5593	26.6092	0	261	626	162	1436	0	36724	4055	205	1436
UP	VARANASI	176	82.9176	25.3881	0	39	79	1	4095	0	2951	2150	1	4095

## Sheet: 2008
State	District	FID_District	District_lon	District_lat	CIA_Rice	CIA_Maize	CIA_Gram	CIA_Sunflower	CIA_Sugarcane	AUC_Rice	AUC_Maize	AUC_Gram	AUC_Sunflower	AUC_Sugarcane
Bihar	ARARIA	8	87.3543	26.1995	13020	12187	0	0	0	13267	20987	708	0	0
Bihar	AURANGABAD	10	84.6904	25.1616	0	8	41	0	170	0	508	6789	0	279
Bihar	BANKA	17	84.4122	24.7929	0	5308	99	0	323	0	12919	3367	0	1095
Bihar	BEGUSARAI	26	86.8409	24.8537	210	17869	0	0	155	875	57366	26	0	943
Bihar	BHAGALPUR	27	86.1308	25.4953	258	18871	244	0	0	350	37759	2896	0	2285
Bihar	BHOJPUR	31	87.0844	25.2705	18	1008	0	0	48	18	4911	5165	0	255
Bihar	BUXAR	37	84.5437	25.469	0	164	57	0	188	0	277	2778	0	416
Bihar	DARBHANGA	42	84.1018	25.4914	1872	9800	50	0	0	1917	11895	147	0	94
Bihar	GAYA	59	86.0253	26.1138	0	906	33	0	693	0	5059	2958	0	717
Bihar	GOPALGANJ	63	84.936	24.6991	0	7114	2	0	3100	0	14602	4	0	27037
Bihar	JAMUI	78	84.3773	26.4427	0	258	0	0	605	0	4162	989	0	619
Bihar	KAIMUR (BHABUA)	86	86.2952	24.7838	0	0	980	0	0	0	85	7742	0	472
Bihar	KATIHAR	94	85.0301	25.1566	35078	34303	1	0	359	35114	44258	168	0	361
Bihar	KHAGARIA	96	83.6067	24.9911	20	38691	16	0	0	72	55208	242	0	1
Bihar	KISHANGANJ	98	87.645	25.5454	12203	2236	0	0	0	13299	2692	248	0	71
Bihar	LAKHISARAI	102	86.6031	25.5122	0	565	0	0	0	0	5105	3325	0	0
Bihar	MADHEPURA	106	87.9353	26.2956	1655	34579	0	0	0	1710	35970	0	0	0
Bihar	MADHUBANI	107	86.1312	25.1555	1440	1200	0	0	0	2097	1686	15	0	193
Bihar	MUNGER	121	86.8963	25.8259	0	2505	7	0	0	0	5997	1018	0	0
Bihar	MUZAFFARPUR	123	86.2179	26.4057	224	16708	0	0	0	224	21332	4	0	1033
Bihar	NALANDA	125	86.5274	25.21	42	3811	916	0	47	42	6563	5298	0	59
Bihar	NAWADA	126	85.3308	26.1511	0	1172	21	0	106	0	2208	2059	0	106
Bihar	PASHCHIM CHAMPARAN	132	85.4559	25.2208	10371	9844	0	0	22074	10425	15133	82	0	57413
Bihar	PATNA	134	85.5941	24.811	0	1504	736	0	0	0	6105	7584	0	224
Bihar	PURBA CHAMPARAN	138	84.3412	27.0792	112	13662	114	0	242	112	19173	134	0	6961
Bihar	PURNIA	139	85.2222	25.4564	10675	33098	0	0	0	10675	41450	51	0	0
Bihar	ROHTAS	145	84.9247	26.6185	0	34	0	0	0	0	93	3806	0	0
Bihar	SAHARSA	148	87.4071	25.8161	3323	25001	0	0	0	4187	32997	0	0	21
Bihar	SAMASTIPUR	150	84.0277	24.9794	1430	44832	20	0	105	1555	58954	32	0	2636
Bihar	SARAN	154	86.5898	25.8166	303	11854	56	0	0	303	28690	102	0	0
Bihar	SHEIKHPURA	157	85.9037	25.777	0	70	0	0	0	0	268	1533	0	35
Bihar	SHEOHAR	158	84.8253	25.9047	0	687	0	0	0	0	708	0	0	1854
Bihar	SITAMARHI	164	85.8289	25.1319	20	4164	0	0	22	20	4616	0	0	2467
Bihar	SIWAN	166	85.2899	26.527	90	8421	22	0	312	90	17002	68	0	2723
Bihar	SUPAUL	170	85.5397	26.576	3715	10052	1	0	0	4626	12341	1	0	0
Bihar	VAISHALI	175	84.3895	26.1608	981	18658	50	0	0	981	34113	165	0	126
Bihar	ARWAL	182	86.8001	26.2477	0	376	17	0	69	15	762	768	0	69
Bihar	JEHANABAD	183	85.37	25.7623	0	225	0	0	215	0	786	2152	0	215
Haryana	AMBALA	5	76.9422	30.3285	0	19	0	1153	11054	0	2104	0	1153	11101
Haryana	BHIWANI	30	75.9676	28.7179	0	24	0	0	1217	0	25	0	0	1217
Haryana	FARIDABAD	49	77.3548	28.3327	0	16	0	0	906	0	16	0	0	906
Haryana	FATEHABAD	52	75.5792	29.5764	0	18	0	0	845	0	18	0	0	845
Haryana	GURGAON	66	76.9408	28.3681	0	8	0	0	3	0	8	0	0	3
Haryana	HISAR	71	75.8156	29.2151	0	18	0	0	1341	0	18	0	0	1341
Haryana	JHAJJAR	80	76.6494	28.6048	0	26	0	0	1416	0	30	0	0	1416
Haryana	KAITHAL	87	76.3009	29.4354	0	34	0	0	1743	0	34	0	0	1743
Haryana	KARNAL	93	76.4182	29.814	0	517	0	0	9557	0	583	0	0	9611
Haryana	KURUKSHETRA	100	76.8848	29.6875	0	72	0	5023	11332	0	72	0	5023	11332
Haryana	MAHENDRAGARH	109	76.7862	30.0451	0	0	0	0	0	0	0	0	0	0
Haryana	MEWAT	116	76.1432	28.1729	0	0	0	0	46	0	0	0	0	48
Haryana	PALWAL	129	77.0466	27.9817	0	51	0	0	3597	0	52	0	0	3622
Haryana	PANCHKULA	130	77.3184	28.0475	0	123	0	0	377	0	7115	0	0	413
Haryana	PANIPAT	131	76.9776	30.686	0	24	0	0	3417	0	26	0	0	3423
Haryana	REWARI	143	76.9263	29.3326	0	0	0	0	23	0	1	0	0	23
Haryana	ROHTAK	144	76.5433	28.2358	0	65	0	0	7145	0	65	0	0	7145
Haryana	SIRSA	163	76.5292	28.9145	0	6	0	0	41	0	6	0	0	41
Haryana	SONIPAT	168	74.9015	29.6148	0	275	0	0	5784	0	276	0	0	5784
Haryana	YAMUNANAGAR	177	76.8795	29.0617	0	75	0	368	28236	0	1320	0	368	28839
Haryana	JIND	178	77.305	30.2364	0	0	0	0	2088	0	0	0	0	2088
NCT	Delhi	127	77.1189	28.6412	0	18	0	0	3	0	55	0	0	3
Punjab	AMRITSAR	7	74.9007	31.7046	0	1003	0	488	4382	0	1003	0	488	4382
Punjab	BARNALA	23	75.5048	30.3972	0	184	0	0	229	0	184	0	0	229
Punjab	BATHINDA	25	75.0407	30.1828	0	86	0	0	82	0	86	0	0	82
Punjab	FARIDKOT	50	74.7792	30.6109	0	38	0	26	152	0	38	0	26	152
Punjab	FATEHGARH SAHIB	53	76.3653	30.6322	0	700	0	0	2257	0	700	0	0	2257
Punjab	FIROZPUR	56	74.4009	30.5605	0	210	0	9	1189	0	210	0	9	1189
Punjab	GURDASPUR	65	75.3864	32.0242	0	1839	0	0	18501	0	13133	0	0	21640
Punjab	HOSHIARPUR	72	75.8588	31.626	0	52223	0	3126	20411	0	69999	0	3126	20823
Punjab	JALANDHAR	75	75.5666	31.2126	0	11842	0	6959	9454	0	11886	0	6959	9454
Punjab	KAPURTHALA	92	75.4031	31.3541	0	3337	0	3165	3397	0	3337	0	3165	3397
Punjab	LUDHIANA	105	75.8382	30.8087	0	1806	0	1322	1484	0	1806	0	1322	1484
Punjab	MANSA	112	75.4389	29.9084	0	67	0	0	130	0	67	0	0	130
Punjab	MOGA	118	75.168	30.77	0	208	0	0	36	0	208	0	0	36
Punjab	MUKTSAR	120	74.541	30.2946	0	32	0	0	192	0	32	0	0	192
Punjab	PATIALA	133	76.354	30.2815	0	1514	0	2173	2641	0	1514	0	2173	2641
Punjab	RUPNAGAR	146	76.4864	31.0594	0	3229	0	0	3034	0	22833	0	0	3071
Punjab	SAHIBZADA AJIT SINGH NAGAR	149	76.7378	30.6809	0	2828	0	225	1134	0	5369	0	225	1248
Punjab	SANGRUR	151	75.8686	30.2135	0	558	0	3	2136	0	558	0	3	2136
Punjab	SHAHID BHAGAT SINGH NAGAR	155	76.156	31.1091	0	14773	0	1529	5967	0	17039	0	1529	5968
Punjab	TARN TARAN	171	74.8446	31.3373	0	674	0	0	505	0	674	0	0	505
Rajasthan	AJMER	1	74.7752	26.2299	0	0	0	0	15	0	0	0	0	15
Rajasthan	ALWAR	4	76.606	27.5915	0	0	0	0	75	0	0	0	0	75
Rajasthan	BANSWARA	18	74.3639	23.4752	0	0	0	0	91	0	0	0	0	228
Rajasthan	BARAN	20	76.7566	24.9952	0	0	0	0	32	0	0	0	0	32
Rajasthan	BARMER	22	71.4733	25.7356	0	0	0	0	0	0	0	0	0	0
Rajasthan	BHARATPUR	28	77.2788	27.2457	0	0	0	0	58	0	0	0	0	58
Rajasthan	BHILWARA	29	74.7291	25.48	0	0	0	0	165	0	0	0	0	165
Rajasthan	BIKANER	33	73.1774	28.1777	0	0	0	0	3	0	0	0	0	3
Rajasthan	BUNDI	36	75.7775	25.47	0	0	0	0	1775	0	0	0	0	1775
Rajasthan	CHITTAURGARH	40	74.7798	24.8287	0	0	0	0	881	0	0	0	0	881
Rajasthan	CHURU	41	74.6985	28.3455	0	0	0	0	0	0	0	0	0	0
Rajasthan	DHAULPUR	44	76.5139	26.8561	0	0	0	0	20	0	0	0	0	20
Rajasthan	DUNGARPUR	45	77.7033	26.6808	0	0	0	0	45	0	0	0	0	116
Rajasthan	GANGANAGAR	57	73.8551	23.7325	0	0	0	0	1837	0	0	0	0	1837
Rajasthan	HANUMANGARH	68	73.5632	29.3955	0	0	0	0	10	0	0	0	0	10
Rajasthan	JAIPUR	73	74.549	29.2714	0	0	0	0	18	0	0	0	0	18
Rajasthan	JAISALMER	74	75.7243	26.9805	0	0	0	0	0	0	0	0	0	0
Rajasthan	JALOR	77	70.9034	27.0774	0	0	0	0	0	0	0	0	0	0
Rajasthan	JHALAWAR	81	72.2119	25.0978	0	0	0	0	30	0	0	0	0	30
Rajasthan	JHUNJHUNUN	83	76.1968	24.3289	0	0	0	0	0	0	0	0	0	0
Rajasthan	JODHPUR	84	75.5524	28.0919	0	0	0	0	0	0	0	0	0	0
Rajasthan	KOTA	99	72.788	26.7508	0	0	0	0	14	0	0	0	0	14
Rajasthan	NAGAUR	124	76.9639	26.5207	0	0	0	0	0	0	0	0	0	0
Rajasthan	PALI	128	76.1293	25.1241	0	0	0	0	0	0	0	0	0	0
Rajasthan	PRATAPGARH	136	74.188	27.064	0	0	0	0	9	0	0	0	0	9
Rajasthan	RAJSAMAND	141	73.5206	25.7079	0	0	0	0	523	0	0	0	0	523
Rajasthan	SIKAR	161	74.681	24.0294	0	0	0	0	15	0	0	0	0	15
Rajasthan	SIROHI	162	73.8923	25.2163	0	0	0	0	0	0	0	0	0	1
Rajasthan	TONK	172	76.4679	26.2169	0	0	0	0	35	0	0	0	0	35
Rajasthan	UDAIPUR	173	75.2875	27.6366	0	0	0	0	570	0	0	0	0	579
Rajasthan	DAUSA	179	72.7743	24.7589	0	0	0	0	3	0	0	0	0	3
Rajasthan	KARAULI	180	75.6719	26.1458	0	0	0	0	45	0	0	0	0	45
Rajasthan	SAWAI MADHOPUR	181	73.7064	24.4077	0	0	0	0	39	0	0	0	0	39
UP	AGRA	0	78.0795	27.0377	35	96	1154	0	168	35	120	1633	0	168
UP	ALIGARH	2	78.0793	27.9269	0	20859	58	80	8497	0	26708	59	80	8769
UP	ALLAHABAD	3	81.9717	25.2989	0	3	74	0	738	0	103	15474	0	738
UP	AMBEDKAR NAGAR	6	82.6685	26.4201	0	297	183	0	11410	0	638	1382	0	11410
UP	AURAIYA	9	79.4828	26.6607	1	6070	957	30	758	1	8955	5557	30	758
UP	AZAMGARH	11	83.0697	26.047	0	1033	2972	7	19153	0	6258	3480	17	19665
UP	BAGHPAT	12	77.3129	29.0553	0	25	9	0	73398	0	25	9	0	73398
UP	BAHRAICH	13	81.4519	27.7364	0	2073	66	0	7915	0	79677	260	13	21951
UP	BALLIA	14	84.1055	25.8754	0	1629	557	25	6851	0	7906	3258	25	7286
UP	BALRAMPUR	15	82.3776	27.485	0	328	84	0	23281	0	7822	426	0	52304
UP	BANDA	16	80.5618	25.465	0	0	3428	0	779	0	4	106884	1	781
UP	BARA BANKI	19	81.3274	26.9386	0	512	5	2	9921	0	5255	780	2	11702
UP	BAREILLY	21	79.4223	28.4494	876	80	2	198	75224	876	230	6	199	75939
UP	BASTI	24	82.6311	26.8183	0	475	1132	35	34407	0	3696	1616	35	35197
UP	BIJNOR	32	78.3988	29.387	77	18	28	1	204245	77	18	98	1	214592
UP	BUDAUN	34	78.9454	28.1153	21	1731	42	11	22635	21	12716	96	11	22891
UP	BULANDSHAHR	35	78.0123	28.3576	0	54612	57	3	54942	0	54612	57	3	54942
UP	CHANDAULI	38	83.2611	25.1374	0	0	41	0	707	0	93	1756	0	755
UP	CHITRAKOOT	39	81.0896	25.2051	0	1	895	0	235	0	13	46232	0	235
UP	DEORIA	43	83.8366	26.4227	21	1895	108	0	10043	25	6948	110	0	10091
UP	ETAH	46	78.7132	27.5121	0	24027	833	133	203	0	26195	849	133	207
UP	ETAWAH	47	79.0965	26.7593	0	4293	821	9	504	0	5195	2451	9	504
UP	FAIZABAD	48	81.9924	26.6589	0	1485	700	0	18811	0	2847	1470	0	21087
UP	FARRUKHABAD	51	79.4613	27.4304	0	19046	375	2572	8037	0	38872	680	2572	8039
UP	FATEHPUR	54	80.807	25.8733	0	46	231	4	7099	0	369	46709	23	7099
UP	FIROZABAD	55	78.5399	27.1806	0	6611	610	124	102	0	9047	655	124	102
UP	GAUTAM BUDDHA NAGAR	58	77.5471	28.3979	0	1177	2	0	2276	0	1177	2	0	2276
UP	GHAZIABAD	60	77.7067	28.7389	1	1854	5	1	63396	1	1854	5	1	63396
UP	GHAZIPUR	61	83.5562	25.6224	0	79	1740	7	7303	0	635	4204	7	7303
UP	GONDA	62	82.0256	27.0841	0	2257	762	0	54031	0	51525	770	0	62077
UP	GORAKHPUR	64	83.3614	26.6578	63	247	430	3	2970	89	1991	447	3	3021
UP	HAMIRPUR	67	79.8789	25.7316	0	0	13294	0	1118	0	0	84760	0	1121
UP	HARDOI	69	80.1625	27.3287	42	388	208	135	36983	42	49988	690	135	36997
UP	MAHAMAYA NAGAR	70	79.3874	26.0912	0	3654	50	35	390	0	3659	50	35	390
UP	JALAUN	76	82.5759	25.746	0	0	2139	2	874	0	15	45114	2	875
UP	JAUNPUR	79	78.954	25.5054	0	316	74	16	9830	0	45006	5111	17	9830
UP	JHANSI	82	78.3294	28.8135	0	0	13698	3	35	0	3134	40001	27	39
UP	JYOTIBA PHULE NAGAR	85	79.6879	27.012	2	1977	0	0	73240	2	2190	0	0	73240
UP	KANNAUJ	88	79.8571	26.4448	0	13873	821	1936	273	0	51323	1043	1972	274
UP	KANPUR DEHAT	89	80.2158	26.3805	0	2408	1273	35	2535	0	16034	25805	35	2535
UP	KANPUR NAGAR	90	78.8454	27.7772	0	1268	872	1237	3049	0	21265	16197	1237	3049
UP	KANSIRAM NAGAR	91	81.4536	25.4887	38	31452	59	86	6900	38	36930	60	86	7224
UP	KAUSHAMBI	95	80.667	28.1225	0	125	163	4	1419	0	215	12975	4	1419
UP	KHERI	97	83.9349	26.8617	2771	1392	3	0	193337	2771	9882	88	3	224297
UP	KUSHINAGAR	101	78.5619	24.6533	0	2993	10	0	34749	0	5452	11	0	70323
UP	LALITPUR	103	80.9067	26.8416	0	0	27742	0	140	0	39140	28773	50	143
UP	LUCKNOW	104	78.1616	27.5776	2	120	44	0	350	2	1578	1360	0	356
UP	MAHARAJGANJ	108	83.5333	27.2025	94	345	11	5	15242	94	467	25	13	17847
UP	MAHOBA	110	79.6966	25.3443	0	0	20949	0	1977	0	13	66927	0	1978
UP	MAINPURI	111	79.0591	27.1806	47	55330	942	441	446	47	56329	954	441	446
UP	MATHURA	113	77.6276	27.5968	0	132	22	0	5487	0	157	27	0	5487
UP	MAU	114	83.5629	26.0431	0	172	1271	12	7175	0	446	1336	12	7197
UP	MEERUT	115	77.7939	29.0357	0	508	14	0	132320	0	508	14	0	132320
UP	MIRZAPUR	117	82.6192	24.9854	0	11	164	0	1709	0	1749	13965	1	1716
UP	MORADABAD	119	78.7085	28.7752	376	2532	86	0	66435	376	3129	93	0	66435
UP	MUZAFFARNAGAR	122	77.5923	29.439	28	129	39	6	235408	28	129	39	6	237743
UP	PILIBHIT	135	79.9617	28.5418	7890	101	0	1	55818	8002	360	1	4	55995
UP	PRATAPGARH	137	81.8314	25.8726	0	20	193	0	952	0	677	3354	0	952
UP	RAE BARELI	140	81.2314	26.2288	0	1	271	25	4345	0	127	6429	25	4345
UP	RAMPUR	142	79.1055	28.7955	3295	48	0	873	23406	3295	214	1	889	23406
UP	SAHARANPUR	147	77.5477	29.9496	0	110	9	0	135277	0	8195	9	0	136501
UP	SANT KABIR NAGAR	152	83.0348	26.7902	65	35	381	0	3746	65	1588	451	0	3746
UP	SANT RAVIDAS NAGAR	153	82.4642	25.3481	0	0	19	0	994	0	543	805	0	994
UP	SHAHJAHANPUR	156	79.8449	27.9757	5037	134	25	2	39585	5037	2275	150	2	39590
UP	SHRAWASTI	159	81.884	27.6547	0	134	2	0	7482	0	10032	404	0	7749
UP	SIDDHARTH NAGAR	160	82.8734	27.2741	0	6	212	0	2466	0	860	212	0	2560
UP	SITAPUR	165	80.8574	27.5177	28	226	16	1	118925	28	16991	614	1	122589
UP	SONBHADRA	167	83.0535	24.4021	0	1	61	0	169	0	13290	10797	0	178
UP	SULTANPUR	169	82.0201	26.2749	0	486	220	47	10428	0	4950	6743	47	10428
UP	UNNAO	174	80.5593	26.6092	0	247	641	100	1145	0	35293	3988	103	1146
UP	VARANASI	176	82.9176	25.3881	0	33	120	1	4113	0	3063	2144	1	4113

## Sheet: 2009
State	District	FID_District	District_lon	District_lat	CIA_Rice	CIA_Maize	CIA_Gram	CIA_Sunflower	CIA_Sugarcane	AUC_Rice	AUC_Maize	AUC_Gram	AUC_Sunflower	AUC_Sugarcane
Bihar	ARARIA	8	87.3543	26.1995	11279	14481	0	0	0	12097	21671	96	0	0
Bihar	AURANGABAD	10	84.6904	25.1616	0	38	0	0	70	0	309	7726	0	91
Bihar	BANKA	17	84.4122	24.7929	1	5199	21	0	217	1	11377	2667	0	451
Bihar	BEGUSARAI	26	86.8409	24.8537	208	20568	1	0	124	870	61586	21	0	1112
Bihar	BHAGALPUR	27	86.1308	25.4953	206	17347	1	0	0	327	35278	2548	0	2121
Bihar	BHOJPUR	31	87.0844	25.2705	19	1011	0	0	42	19	4926	5178	0	251
Bihar	BUXAR	37	84.5437	25.469	0	26	0	0	233	0	1564	2352	0	233
Bihar	DARBHANGA	42	84.1018	25.4914	1544	11196	88	0	0	1606	13387	137	0	88
Bihar	GAYA	59	86.0253	26.1138	0	767	121	0	496	0	5660	3893	0	518
Bihar	GOPALGANJ	63	84.936	24.6991	0	7638	2	0	6804	0	15478	4	0	26926
Bihar	JAMUI	78	84.3773	26.4427	0	59	18	0	51	0	2800	376	0	76
Bihar	KAIMUR (BHABUA)	86	86.2952	24.7838	0	0	110	0	365	0	79	6378	0	365
Bihar	KATIHAR	94	85.0301	25.1566	32303	38022	1	0	35	32337	47588	166	0	37
Bihar	KHAGARIA	96	83.6067	24.9911	20	38966	22	0	0	74	55505	251	0	1
Bihar	KISHANGANJ	98	87.645	25.5454	12412	2262	0	0	0	12618	2794	203	0	69
Bihar	LAKHISARAI	102	86.6031	25.5122	0	622	0	0	0	0	4465	3072	0	0
Bihar	MADHEPURA	106	87.9353	26.2956	424	43736	0	0	0	424	47615	0	0	268
Bihar	MADHUBANI	107	86.1312	25.1555	1436	1201	0	0	0	2092	1943	11	0	198
Bihar	MUNGER	121	86.8963	25.8259	119	1981	97	0	0	119	5841	993	0	0
Bihar	MUZAFFARPUR	123	86.2179	26.4057	0	17713	0	0	0	235	23962	0	0	1123
Bihar	NALANDA	125	86.5274	25.21	17	3358	1	0	99	17	6343	3729	0	112
Bihar	NAWADA	126	85.3308	26.1511	0	1207	0	0	96	0	2127	0	0	96
Bihar	PASHCHIM CHAMPARAN	132	85.4559	25.2208	6712	9646	0	0	2993	6712	14375	0	0	21226
Bihar	PATNA	134	85.5941	24.811	25	1567	963	0	63	25	6743	6819	0	303
Bihar	PURBA CHAMPARAN	138	84.3412	27.0792	116	13243	118	0	147	116	17871	140	0	5540
Bihar	PURNIA	139	85.2222	25.4564	16086	31360	0	0	0	16086	39757	35	0	0
Bihar	ROHTAS	145	84.9247	26.6185	0	52	0	0	20	0	103	3348	0	23
Bihar	SAHARSA	148	87.4071	25.8161	4188	26076	0	0	0	5346	38543	0	0	6
Bihar	SAMASTIPUR	150	84.0277	24.9794	0	46362	0	0	106	0	58017	25	0	2957
Bihar	SARAN	154	86.5898	25.8166	88	11808	0	0	0	88	25223	122	0	98
Bihar	SHEIKHPURA	157	85.9037	25.777	0	181	8	0	31	0	306	1271	0	31
Bihar	SHEOHAR	158	84.8253	25.9047	0	1035	0	0	0	0	1058	0	0	3192
Bihar	SITAMARHI	164	85.8289	25.1319	26	4413	0	0	24	26	4875	0	0	2521
Bihar	SIWAN	166	85.2899	26.527	90	7736	119	0	259	90	16300	173	0	2519
Bihar	SUPAUL	170	85.5397	26.576	3512	9152	0	0	0	4312	10400	0	0	0
Bihar	VAISHALI	175	84.3895	26.1608	45	18450	50	0	0	45	33323	61	0	121
Bihar	ARWAL	182	86.8001	26.2477	0	475	247	0	27	0	743	910	0	27
Bihar	JEHANABAD	183	85.37	25.7623	0	230	0	0	216	0	768	1998	0	216
Haryana	AMBALA	5	76.9422	30.3285	0	14	0	414	9618	0	1971	0	414	9639
Haryana	BHIWANI	30	75.9676	28.7179	0	49	0	0	909	0	52	0	0	909
Haryana	FARIDABAD	49	77.3548	28.3327	0	0	0	0	801	0	0	0	0	801
Haryana	FATEHABAD	52	75.5792	29.5764	0	18	0	0	176	0	18	0	0	176
Haryana	GURGAON	66	76.9408	28.3681	0	3	0	0	5	0	3	0	0	5
Haryana	HISAR	71	75.8156	29.2151	0	48	0	0	757	0	48	0	0	757
Haryana	JHAJJAR	80	76.6494	28.6048	0	95	0	0	791	0	99	0	0	791
Haryana	KAITHAL	87	76.3009	29.4354	0	10	0	0	2926	0	10	0	0	2926
Haryana	KARNAL	93	76.4182	29.814	0	254	0	0	7967	0	287	0	0	8000
Haryana	KURUKSHETRA	100	76.8848	29.6875	0	57	0	5099	13833	0	57	0	5099	13833
Haryana	MAHENDRAGARH	109	76.7862	30.0451	0	0	0	0	0	0	0	0	0	0
Haryana	MEWAT	116	76.1432	28.1729	0	3	0	0	83	0	3	0	0	83
Haryana	PALWAL	129	77.0466	27.9817	0	14	0	0	2218	0	16	0	0	2218
Haryana	PANCHKULA	130	77.3184	28.0475	0	53	0	0	380	0	6190	0	0	426
Haryana	PANIPAT	131	76.9776	30.686	0	15	0	0	3960	0	15	0	0	3960
Haryana	REWARI	143	76.9263	29.3326	0	2	0	0	26	0	2	0	0	26
Haryana	ROHTAK	144	76.5433	28.2358	0	978	0	0	4291	0	980	0	0	4291
Haryana	SIRSA	163	76.5292	28.9145	0	3	0	0	38	0	3	0	0	38
Haryana	SONIPAT	168	74.9015	29.6148	0	1200	0	0	3716	0	1200	0	0	3718
Haryana	YAMUNANAGAR	177	76.8795	29.0617	0	108	0	676	25107	0	1245	0	676	25373
Haryana	JIND	178	77.305	30.2364	0	0	0	0	1201	0	0	0	0	1201
NCT	Delhi	127	77.1189	28.6412	0	18	0	0	2	0	48	0	0	2
Punjab	AMRITSAR	7	74.9007	31.7046	0	1003	0	0	3362	0	1003	0	0	3362
Punjab	BARNALA	23	75.5048	30.3972	0	71	0	0	121	0	71	0	0	121
Punjab	BATHINDA	25	75.0407	30.1828	0	109	0	0	24	0	109	0	0	24
Punjab	FARIDKOT	50	74.7792	30.6109	0	133	0	0	59	0	133	0	0	59
Punjab	FATEHGARH SAHIB	53	76.3653	30.6322	0	539	0	3	1728	0	539	0	3	1728
Punjab	FIROZPUR	56	74.4009	30.5605	0	255	0	2	502	0	255	0	2	502
Punjab	GURDASPUR	65	75.3864	32.0242	0	1309	0	0	16561	0	11226	0	0	19351
Punjab	HOSHIARPUR	72	75.8588	31.626	0	58136	0	1262	14243	0	67425	0	1262	14330
Punjab	JALANDHAR	75	75.5666	31.2126	0	10461	0	8425	7356	0	10473	0	8425	7358
Punjab	KAPURTHALA	92	75.4031	31.3541	0	3264	0	2859	2574	0	3264	0	2859	2574
Punjab	LUDHIANA	105	75.8382	30.8087	0	2181	0	1508	1049	0	2181	0	1508	1049
Punjab	MANSA	112	75.4389	29.9084	0	61	0	0	47	0	61	0	0	47
Punjab	MOGA	118	75.168	30.77	0	110	0	0	33	0	110	0	0	33
Punjab	MUKTSAR	120	74.541	30.2946	0	4	0	0	76	0	5	0	0	76
Punjab	PATIALA	133	76.354	30.2815	0	1110	0	1041	1409	0	1112	0	1041	1409
Punjab	RUPNAGAR	146	76.4864	31.0594	0	2688	0	0	2109	0	21338	0	0	2123
Punjab	SAHIBZADA AJIT SINGH NAGAR	149	76.7378	30.6809	0	2743	0	389	881	0	5188	0	389	961
Punjab	SANGRUR	151	75.8686	30.2135	0	307	0	1	1114	0	307	0	1	1114
Punjab	SHAHID BHAGAT SINGH NAGAR	155	76.156	31.1091	0	14717	0	1587	4745	0	16351	0	1587	4745
Punjab	TARN TARAN	171	74.8446	31.3373	0	688	0	35	358	0	688	0	35	358
Rajasthan	AJMER	1	74.7752	26.2299	0	0	0	0	14	0	0	0	0	14
Rajasthan	ALWAR	4	76.606	27.5915	0	0	0	0	101	0	0	0	0	101
Rajasthan	BANSWARA	18	74.3639	23.4752	0	0	0	0	47	0	0	0	0	140
Rajasthan	BARAN	20	76.7566	24.9952	0	0	0	0	10	0	0	0	0	10
Rajasthan	BARMER	22	71.4733	25.7356	0	0	0	0	0	0	0	0	0	0
Rajasthan	BHARATPUR	28	77.2788	27.2457	0	0	0	0	16	0	0	0	0	16
Rajasthan	BHILWARA	29	74.7291	25.48	0	0	0	0	75	0	0	0	0	75
Rajasthan	BIKANER	33	73.1774	28.1777	0	0	0	0	0	0	0	0	0	0
Rajasthan	BUNDI	36	75.7775	25.47	0	0	0	0	1360	0	0	0	0	1360
Rajasthan	CHITTAURGARH	40	74.7798	24.8287	0	0	0	0	989	0	0	0	0	989
Rajasthan	CHURU	41	74.6985	28.3455	0	0	0	0	0	0	0	0	0	0
Rajasthan	DHAULPUR	44	76.5139	26.8561	0	0	0	0	13	0	0	0	0	13
Rajasthan	DUNGARPUR	45	77.7033	26.6808	0	0	0	0	30	0	0	0	0	68
Rajasthan	GANGANAGAR	57	73.8551	23.7325	0	0	0	0	2338	0	0	0	0	2338
Rajasthan	HANUMANGARH	68	73.5632	29.3955	0	0	0	0	2	0	0	0	0	2
Rajasthan	JAIPUR	73	74.549	29.2714	0	0	0	0	31	0	0	0	0	31
Rajasthan	JAISALMER	74	75.7243	26.9805	0	0	0	0	1	0	0	0	0	1
Rajasthan	JALOR	77	70.9034	27.0774	0	0	0	0	0	0	0	0	0	0
Rajasthan	JHALAWAR	81	72.2119	25.0978	0	0	0	0	16	0	0	0	0	16
Rajasthan	JHUNJHUNUN	83	76.1968	24.3289	0	0	0	0	0	0	0	0	0	0
Rajasthan	JODHPUR	84	75.5524	28.0919	0	0	0	0	0	0	0	0	0	0
Rajasthan	KOTA	99	72.788	26.7508	0	0	0	0	9	0	0	0	0	9
Rajasthan	NAGAUR	124	76.9639	26.5207	0	0	0	0	2	0	0	0	0	2
Rajasthan	PALI	128	76.1293	25.1241	0	0	0	0	0	0	0	0	0	0
Rajasthan	PRATAPGARH	136	74.188	27.064	0	0	0	0	8	0	0	0	0	8
Rajasthan	RAJSAMAND	141	73.5206	25.7079	0	0	0	0	301	0	0	0	0	301
Rajasthan	SIKAR	161	74.681	24.0294	0	0	0	0	12	0	0	0	0	12
Rajasthan	SIROHI	162	73.8923	25.2163	0	0	0	0	0	0	0	0	0	0
Rajasthan	TONK	172	76.4679	26.2169	0	0	0	0	32	0	0	0	0	32
Rajasthan	UDAIPUR	173	75.2875	27.6366	0	0	0	0	390	0	0	0	0	391
Rajasthan	DAUSA	179	72.7743	24.7589	0	0	0	0	2	0	0	0	0	2
Rajasthan	KARAULI	180	75.6719	26.1458	0	0	0	0	28	0	0	0	0	28
Rajasthan	SAWAI MADHOPUR	181	73.7064	24.4077	0	0	0	0	27	0	0	0	0	27
UP	AGRA	0	78.0795	27.0377	30	99	1024	2	127	30	124	1546	2	127
UP	ALIGARH	2	78.0793	27.9269	0	22093	25	76	7122	0	23747	30	76	7374
UP	ALLAHABAD	3	81.9717	25.2989	0	0	47	0	639	0	145	15420	0	640
UP	AMBEDKAR NAGAR	6	82.6685	26.4201	0	358	172	0	10780	0	714	1332	0	10780
UP	AURAIYA	9	79.4828	26.6607	0	7433	965	17	529	0	8277	5923	17	529
UP	AZAMGARH	11	83.0697	26.047	1	1372	3008	10	18134	1	6859	3410	10	18418
UP	BAGHPAT	12	77.3129	29.0553	0	8	1	0	74910	0	8	1	0	74910
UP	BAHRAICH	13	81.4519	27.7364	0	2009	96	1	7042	0	80295	312	166	20802
UP	BALLIA	14	84.1055	25.8754	0	1834	627	24	5630	0	29891	3430	24	6131
UP	BALRAMPUR	15	82.3776	27.485	0	332	85	0	23006	0	7848	422	0	51917
UP	BANDA	16	80.5618	25.465	0	0	2174	0	461	0	9	99188	1	468
UP	BARA BANKI	19	81.3274	26.9386	2	582	103	7	7676	2	5074	1035	11	8692
UP	BAREILLY	21	79.4223	28.4494	797	145	5	85	62387	797	262	8	90	62679
UP	BASTI	24	82.6311	26.8183	0	466	1289	35	30684	0	3686	1659	35	31474
UP	BIJNOR	32	78.3988	29.387	54	10	18	0	204704	54	10	60	3	216544
UP	BUDAUN	34	78.9454	28.1153	20	4797	38	2	21658	20	13803	119	2	21895
UP	BULANDSHAHR	35	78.0123	28.3576	1	53745	54	22	49841	1	53745	54	22	49841
UP	CHANDAULI	38	83.2611	25.1374	0	0	48	0	675	0	154	1858	0	675
UP	CHITRAKOOT	39	81.0896	25.2051	0	5	495	0	109	0	9	46319	2	112
UP	DEORIA	43	83.8366	26.4227	18	1769	105	0	9477	21	6723	107	0	9535
UP	ETAH	46	78.7132	27.5121	0	23551	705	95	187	0	23615	715	95	187
UP	ETAWAH	47	79.0965	26.7593	0	4452	917	13	339	0	5007	2363	13	339
UP	FAIZABAD	48	81.9924	26.6589	0	1516	636	16	17291	0	2868	1411	16	18477
UP	FARRUKHABAD	51	79.4613	27.4304	0	17361	355	1459	7218	0	32601	532	1459	7339
UP	FATEHPUR	54	80.807	25.8733	0	68	174	3	5923	0	298	45601	4	5923
UP	FIROZABAD	55	78.5399	27.1806	0	7126	525	66	84	0	8268	568	66	84
UP	GAUTAM BUDDHA NAGAR	58	77.5471	28.3979	0	1007	2	0	1778	0	1007	2	0	1778
UP	GHAZIABAD	60	77.7067	28.7389	0	2051	6	3	56091	0	2051	6	3	56091
UP	GHAZIPUR	61	83.5562	25.6224	0	71	1693	24	7181	0	638	4217	24	7181
UP	GONDA	62	82.0256	27.0841	0	3803	731	0	59404	0	54611	731	0	67745
UP	GORAKHPUR	64	83.3614	26.6578	114	264	538	0	2900	147	3007	558	0	2986
UP	HAMIRPUR	67	79.8789	25.7316	0	2	7543	0	1002	0	5	76728	0	1002
UP	HARDOI	69	80.1625	27.3287	10	1573	211	144	28335	10	39179	749	159	28339
UP	MAHAMAYA NAGAR	70	79.3874	26.0912	2	3175	39	16	186	2	3175	40	16	186
UP	JALAUN	76	82.5759	25.746	0	14	1445	0	1221	0	30	42593	0	1229
UP	JAUNPUR	79	78.954	25.5054	0	316	77	18	9679	0	43248	5087	19	9679
UP	JHANSI	82	78.3294	28.8135	0	1	9855	0	24	0	2216	40027	22	29
UP	JYOTIBA PHULE NAGAR	85	79.6879	27.012	0	1489	1	0	71781	0	2518	1	0	71782
UP	KANNAUJ	88	79.8571	26.4448	0	19343	751	950	184	0	39443	1005	952	184
UP	KANPUR DEHAT	89	80.2158	26.3805	0	2016	1282	29	2419	0	12185	25820	29	2419
UP	KANPUR NAGAR	90	78.8454	27.7772	0	1696	604	488	3027	0	21054	16021	488	3027
UP	KANSIRAM NAGAR	91	81.4536	25.4887	8	31297	50	30	5448	8	31495	50	30	5589
UP	KAUSHAMBI	95	80.667	28.1225	0	126	172	4	1480	0	204	13172	4	1481
UP	KHERI	97	83.9349	26.8617	2982	1321	2	0	191879	2982	9687	90	6	219412
UP	KUSHINAGAR	101	78.5619	24.6533	0	3071	8	1	34741	0	5228	10	1	68804
UP	LALITPUR	103	80.9067	26.8416	0	0	24710	7	122	0	36588	27337	12	122
UP	LUCKNOW	104	78.1616	27.5776	0	130	33	0	203	0	1536	1312	0	203
UP	MAHARAJGANJ	108	83.5333	27.2025	19	305	6	1	14529	19	365	18	12	17540
UP	MAHOBA	110	79.6966	25.3443	0	0	17127	0	1380	0	7	67848	0	1380
UP	MAINPURI	111	79.0591	27.1806	21	31910	879	589	426	21	32552	879	589	426
UP	MATHURA	113	77.6276	27.5968	0	82	30	1	4983	0	90	33	1	4983
UP	MAU	114	83.5629	26.0431	0	255	1292	12	6641	0	438	1348	12	6647
UP	MEERUT	115	77.7939	29.0357	0	500	19	3	128034	0	500	19	3	128034
UP	MIRZAPUR	117	82.6192	24.9854	0	3	122	0	1575	0	1604	13831	1	1587
UP	MORADABAD	119	78.7085	28.7752	410	2317	9	0	62028	410	2954	16	0	62028
UP	MUZAFFARNAGAR	122	77.5923	29.439	34	156	39	0	222920	34	158	39	0	225917
UP	PILIBHIT	135	79.9617	28.5418	7121	79	1	12	48240	7211	198	2	33	48332
UP	PRATAPGARH	137	81.8314	25.8726	0	19	260	0	913	0	604	3723	0	913
UP	RAE BARELI	140	81.2314	26.2288	2	2	269	24	3004	2	70	6029	26	3004
UP	RAMPUR	142	79.1055	28.7955	3884	31	14	10	19114	3884	110	16	12	19115
UP	SAHARANPUR	147	77.5477	29.9496	1	127	14	0	136006	1	8107	17	0	137196
UP	SANT KABIR NAGAR	152	83.0348	26.7902	65	20	410	0	3668	65	1518	473	0	3668
UP	SANT RAVIDAS NAGAR	153	82.4642	25.3481	0	0	40	12	992	0	637	865	12	992
UP	SHAHJAHANPUR	156	79.8449	27.9757	5273	472	40	4	37565	5273	1954	78	4	37566
UP	SHRAWASTI	159	81.884	27.6547	0	93	10	4	6046	0	16041	110	4	6436
UP	SIDDHARTH NAGAR	160	82.8734	27.2741	0	87	15	0	2279	0	722	15	0	2373
UP	SITAPUR	165	80.8574	27.5177	26	332	18	0	110834	26	17470	847	0	112550
UP	SONBHADRA	167	83.0535	24.4021	0	1	98	0	142	0	13483	11258	1	149
UP	SULTANPUR	169	82.0201	26.2749	0	465	224	43	10263	0	5342	6769	43	10263
UP	UNNAO	174	80.5593	26.6092	11	615	577	41	795	11	25288	4042	45	797
UP	VARANASI	176	82.9176	25.3881	0	38	86	0	3972	0	2943	2179	0	3972

## Sheet: 2010
State	District	FID_District	District_lon	District_lat	CIA_Rice	CIA_Maize	CIA_Gram	CIA_Sunflower	CIA_Sugarcane	AUC_Rice	AUC_Maize	AUC_Gram	AUC_Sunflower	AUC_Sugarcane
Bihar	ARARIA	8	87.3543	26.1995	12204	14505	1	0	0	13075	20479	72	0	147
Bihar	AURANGABAD	10	84.6904	25.1616	0	9	0	0	895	0	284	6346	0	895
Bihar	BANKA	17	84.4122	24.7929	0	4687	80	0	1267	0	11274	1966	0	3256
Bihar	BEGUSARAI	26	86.8409	24.8537	209	19055	0	0	1030	1070	57099	15	0	6256
Bihar	BHAGALPUR	27	86.1308	25.4953	202	21028	18	0	0	322	39467	2173	0	6607
Bihar	BHOJPUR	31	87.0844	25.2705	19	1010	0	0	42	19	4928	5561	0	251
Bihar	BUXAR	37	84.5437	25.469	0	32	0	0	502	0	1879	2048	0	502
Bihar	DARBHANGA	42	84.1018	25.4914	2262	18387	4	0	1203	2317	20506	66	0	1443
Bihar	GAYA	59	86.0253	26.1138	15	731	91	0	320	15	3544	3429	0	320
Bihar	GOPALGANJ	63	84.936	24.6991	0	8235	0	0	6782	0	16366	0	0	30872
Bihar	JAMUI	78	84.3773	26.4427	0	64	17	0	2390	0	2800	458	0	2390
Bihar	KAIMUR (BHABUA)	86	86.2952	24.7838	0	0	121	0	317	0	225	6716	0	317
Bihar	KATIHAR	94	85.0301	25.1566	28035	42570	0	0	100	28956	51537	76	0	161
Bihar	KHAGARIA	96	83.6067	24.9911	20	39135	24	0	0	73	55735	221	0	221
Bihar	KISHANGANJ	98	87.645	25.5454	12618	2262	0	0	0	12618	2745	200	0	70
Bihar	LAKHISARAI	102	86.6031	25.5122	0	414	0	0	0	0	2714	5092	0	60
Bihar	MADHEPURA	106	87.9353	26.2956	475	38444	0	0	0	475	42194	0	0	5060
Bihar	MADHUBANI	107	86.1312	25.1555	1436	1093	0	0	0	2091	1596	9	0	173
Bihar	MUNGER	121	86.8963	25.8259	89	2142	15	0	266	89	5713	1188	0	266
Bihar	MUZAFFARPUR	123	86.2179	26.4057	43	23645	69	0	0	260	29163	70	0	4952
Bihar	NALANDA	125	86.5274	25.21	90	6122	827	0	203	90	7359	4386	0	203
Bihar	NAWADA	126	85.3308	26.1511	0	952	0	0	0	0	2416	2786	0	673
Bihar	PASHCHIM CHAMPARAN	132	85.4559	25.2208	2375	6764	0	0	45736	2447	11160	75	0	125208
Bihar	PATNA	134	85.5941	24.811	0	1857	430	0	1004	0	7108	6055	0	1865
Bihar	PURBA CHAMPARAN	138	84.3412	27.0792	116	10452	0	0	16264	116	15866	32	0	16264
Bihar	PURNIA	139	85.2222	25.4564	10256	32130	162	0	348	10256	38113	251	0	471
Bihar	ROHTAS	145	84.9247	26.6185	20	27	21	0	898	20	181	3607	0	1027
Bihar	SAHARSA	148	87.4071	25.8161	2579	35537	0	0	4	2615	46089	0	0	4
Bihar	SAMASTIPUR	150	84.0277	24.9794	893	42043	0	0	2100	893	52784	26	0	4980
Bihar	SARAN	154	86.5898	25.8166	286	10900	0	0	166	286	28434	63	0	3566
Bihar	SHEIKHPURA	157	85.9037	25.777	0	217	0	0	730	0	442	976	0	739
Bihar	SHEOHAR	158	84.8253	25.9047	0	876	0	0	0	0	1098	0	0	3383
Bihar	SITAMARHI	164	85.8289	25.1319	9	4265	0	0	510	9	4803	0	0	21590
Bihar	SIWAN	166	85.2899	26.527	0	8940	14	0	778	0	21084	50	0	5778
Bihar	SUPAUL	170	85.5397	26.576	4564	11029	3	0	3	6196	12306	3	0	131
Bihar	VAISHALI	175	84.3895	26.1608	157	18281	50	0	0	157	32670	61	0	337
Bihar	ARWAL	182	86.8001	26.2477	0	462	248	0	32	0	775	913	0	32
Bihar	JEHANABAD	183	85.37	25.7623	0	248	0	0	202	0	766	1905	0	202
Haryana	AMBALA	5	76.9422	30.3285	0	9	0	414	9608	0	1511	0	414	9608
Haryana	BHIWANI	30	75.9676	28.7179	0	33	0	0	1047	0	35	0	0	1047
Haryana	FARIDABAD	49	77.3548	28.3327	0	3	0	0	809	0	3	0	0	809
Haryana	FATEHABAD	52	75.5792	29.5764	0	6	0	1	183	0	6	0	1	183
Haryana	GURGAON	66	76.9408	28.3681	0	1	0	0	42	0	2	0	0	42
Haryana	HISAR	71	75.8156	29.2151	0	59	0	0	1120	0	59	0	0	1120
Haryana	JHAJJAR	80	76.6494	28.6048	0	38	0	0	1968	0	38	0	0	1973
Haryana	KAITHAL	87	76.3009	29.4354	0	4	0	0	1981	0	4	0	0	1981
Haryana	KARNAL	93	76.4182	29.814	0	232	0	2	11444	0	252	0	2	11587
Haryana	KURUKSHETRA	100	76.8848	29.6875	0	34	0	3194	8451	0	34	0	3194	8451
Haryana	MAHENDRAGARH	109	76.7862	30.0451	0	0	0	0	0	0	0	0	0	0
Haryana	MEWAT	116	76.1432	28.1729	0	0	0	0	162	0	0	0	0	162
Haryana	PALWAL	129	77.0466	27.9817	0	27	0	0	2129	0	27	0	0	2129
Haryana	PANCHKULA	130	77.3184	28.0475	0	113	0	0	312	0	5528	0	0	355
Haryana	PANIPAT	131	76.9776	30.686	0	11	0	0	5827	0	11	0	0	5827
Haryana	REWARI	143	76.9263	29.3326	0	0	0	0	26	0	0	0	0	26
Haryana	ROHTAK	144	76.5433	28.2358	0	695	0	0	5961	0	700	0	0	5961
Haryana	SIRSA	163	76.5292	28.9145	0	0	0	0	68	0	0	0	0	68
Haryana	SONIPAT	168	74.9015	29.6148	0	516	0	0	5733	0	516	0	0	5733
Haryana	YAMUNANAGAR	177	76.8795	29.0617	0	47	0	391	25272	0	936	0	391	25391
Haryana	JIND	178	77.305	30.2364	0	0	0	0	2064	0	0	0	0	2064
NCT	Delhi	127	77.1189	28.6412	0	10	0	0	3	0	40	0	0	3
Punjab	AMRITSAR	7	74.9007	31.7046	0	936	0	363	2758	0	936	0	363	2758
Punjab	BARNALA	23	75.5048	30.3972	0	75	0	0	144	0	75	0	0	144
Punjab	BATHINDA	25	75.0407	30.1828	0	182	0	0	35	0	182	0	0	35
Punjab	FARIDKOT	50	74.7792	30.6109	0	74	0	0	68	0	74	0	0	68
Punjab	FATEHGARH SAHIB	53	76.3653	30.6322	0	350	0	4	2094	0	350	0	4	2094
Punjab	FIROZPUR	56	74.4009	30.5605	0	9	0	0	933	0	9	0	0	933
Punjab	GURDASPUR	65	75.3864	32.0242	0	1236	0	0	18185	0	11117	0	0	20754
Punjab	HOSHIARPUR	72	75.8588	31.626	0	49652	0	1132	16209	0	62510	0	1132	16304
Punjab	JALANDHAR	75	75.5666	31.2126	0	8996	0	6867	8625	0	8996	0	6867	8625
Punjab	KAPURTHALA	92	75.4031	31.3541	0	2397	0	1635	2847	0	2397	0	1635	2847
Punjab	LUDHIANA	105	75.8382	30.8087	0	2175	0	1861	1758	0	2175	0	1861	1758
Punjab	MANSA	112	75.4389	29.9084	0	27	0	0	50	0	27	0	0	50
Punjab	MOGA	118	75.168	30.77	0	120	0	0	38	0	120	0	0	38
Punjab	MUKTSAR	120	74.541	30.2946	0	9	0	0	1476	0	10	0	0	1476
Punjab	PATIALA	133	76.354	30.2815	0	860	0	948	2089	0	860	0	948	2089
Punjab	RUPNAGAR	146	76.4864	31.0594	0	9304	0	0	2226	0	22740	0	0	2238
Punjab	SAHIBZADA AJIT SINGH NAGAR	149	76.7378	30.6809	0	3743	0	889	880	0	6188	0	889	960
Punjab	SANGRUR	151	75.8686	30.2135	0	327	0	1	1729	0	327	0	1	1729
Punjab	SHAHID BHAGAT SINGH NAGAR	155	76.156	31.1091	0	12742	0	803	5169	0	14236	0	803	5169
Punjab	TARN TARAN	171	74.8446	31.3373	0	914	0	145	324	0	914	0	145	324
Rajasthan	AJMER	1	74.7752	26.2299	0	0	0	0	18	0	0	0	0	18
Rajasthan	ALWAR	4	76.606	27.5915	0	0	0	0	36	0	0	0	0	36
Rajasthan	BANSWARA	18	74.3639	23.4752	0	0	0	0	67	0	0	0	0	132
Rajasthan	BARAN	20	76.7566	24.9952	0	0	0	0	36	0	0	0	0	36
Rajasthan	BARMER	22	71.4733	25.7356	0	0	0	0	0	0	0	0	0	0
Rajasthan	BHARATPUR	28	77.2788	27.2457	0	0	0	0	48	0	0	0	0	49
Rajasthan	BHILWARA	29	74.7291	25.48	0	0	0	0	33	0	0	0	0	33
Rajasthan	BIKANER	33	73.1774	28.1777	0	0	0	0	2	0	0	0	0	2
Rajasthan	BUNDI	36	75.7775	25.47	0	0	0	0	786	0	0	0	0	786
Rajasthan	CHITTAURGARH	40	74.7798	24.8287	0	0	0	0	1089	0	0	0	0	1089
Rajasthan	CHURU	41	74.6985	28.3455	0	0	0	0	0	0	0	0	0	0
Rajasthan	DHAULPUR	44	76.5139	26.8561	0	0	0	0	65	0	0	0	0	65
Rajasthan	DUNGARPUR	45	77.7033	26.6808	0	0	0	0	42	0	0	0	0	76
Rajasthan	GANGANAGAR	57	73.8551	23.7325	0	0	0	0	2500	0	0	0	0	2500
Rajasthan	HANUMANGARH	68	73.5632	29.3955	0	0	0	0	18	0	0	0	0	18
Rajasthan	JAIPUR	73	74.549	29.2714	0	0	0	0	36	0	0	0	0	37
Rajasthan	JAISALMER	74	75.7243	26.9805	0	0	0	0	1	0	0	0	0	1
Rajasthan	JALOR	77	70.9034	27.0774	0	0	0	0	0	0	0	0	0	0
Rajasthan	JHALAWAR	81	72.2119	25.0978	0	0	0	0	19	0	0	0	0	19
Rajasthan	JHUNJHUNUN	83	76.1968	24.3289	0	0	0	0	0	0	0	0	0	0
Rajasthan	JODHPUR	84	75.5524	28.0919	0	0	0	0	0	0	0	0	0	0
Rajasthan	KOTA	99	72.788	26.7508	0	0	0	0	5	0	0	0	0	5
Rajasthan	NAGAUR	124	76.9639	26.5207	0	0	0	0	1	0	0	0	0	1
Rajasthan	PALI	128	76.1293	25.1241	0	0	0	0	0	0	0	0	0	0
Rajasthan	PRATAPGARH	136	74.188	27.064	0	0	0	0	4	0	0	0	0	4
Rajasthan	RAJSAMAND	141	73.5206	25.7079	0	0	0	0	182	0	0	0	0	183
Rajasthan	SIKAR	161	74.681	24.0294	0	0	0	0	15	0	0	0	0	15
Rajasthan	SIROHI	162	73.8923	25.2163	0	0	0	0	0	0	0	0	0	0
Rajasthan	TONK	172	76.4679	26.2169	0	0	0	0	32	0	0	0	0	32
Rajasthan	UDAIPUR	173	75.2875	27.6366	0	0	0	0	290	0	0	0	0	293
Rajasthan	DAUSA	179	72.7743	24.7589	0	0	0	0	1	0	0	0	0	1
Rajasthan	KARAULI	180	75.6719	26.1458	0	0	0	0	45	0	0	0	0	45
Rajasthan	SAWAI MADHOPUR	181	73.7064	24.4077	0	0	0	0	36	0	0	0	0	36
UP	AGRA	0	78.0795	27.0377	0	106	930	0	149	0	129	1281	0	149
UP	ALIGARH	2	78.0793	27.9269	0	20527	38	63	7334	0	22078	44	63	7544
UP	ALLAHABAD	3	81.9717	25.2989	0	0	39	0	683	0	165	14508	0	683
UP	AMBEDKAR NAGAR	6	82.6685	26.4201	0	322	173	0	11157	0	679	1287	0	11157
UP	AURAIYA	9	79.4828	26.6607	0	7292	797	15	544	0	8850	5516	15	544
UP	AZAMGARH	11	83.0697	26.047	0	1432	2788	9	17258	0	6735	3127	9	17609
UP	BAGHPAT	12	77.3129	29.0553	0	6	9	0	72472	0	6	9	0	72472
UP	BAHRAICH	13	81.4519	27.7364	0	2001	100	0	7509	0	79581	268	18	21639
UP	BALLIA	14	84.1055	25.8754	0	1804	432	21	5546	0	29913	3241	21	6019
UP	BALRAMPUR	15	82.3776	27.485	0	323	88	0	22961	0	7816	425	0	51895
UP	BANDA	16	80.5618	25.465	0	0	2858	0	386	0	6	94475	1	392
UP	BARA BANKI	19	81.3274	26.9386	3	515	16	3	6429	3	4749	878	3	9198
UP	BAREILLY	21	79.4223	28.4494	26	149	0	47	71705	909	279	21	93	71900
UP	BASTI	24	82.6311	26.8183	0	463	631	0	38480	0	2696	1038	0	39325
UP	BIJNOR	32	78.3988	29.387	399	0	10	0	206833	64	0	52	3	216768
UP	BUDAUN	34	78.9454	28.1153	5244	2445	71	7	25336	26	13372	116	7	25537
UP	BULANDSHAHR	35	78.0123	28.3576	0	53783	19	2	51473	0	53783	19	2	51473
UP	CHANDAULI	38	83.2611	25.1374	0	0	41	1	713	0	68	1789	1	713
UP	CHITRAKOOT	39	81.0896	25.2051	0	2	704	0	226	0	9	46422	0	226
UP	DEORIA	43	83.8366	26.4227	19	1032	84	0	8667	24	6125	84	2	8728
UP	ETAH	46	78.7132	27.5121	0	22898	482	5	291	0	25599	482	15	299
UP	ETAWAH	47	79.0965	26.7593	0	4142	870	18	402	1	5015	2248	18	402
UP	FAIZABAD	48	81.9924	26.6589	0	1194	620	0	18771	0	2524	1521	0	20536
UP	FARRUKHABAD	51	79.4613	27.4304	0	15122	387	557	7487	0	31581	767	557	7537
UP	FATEHPUR	54	80.807	25.8733	0	40	97	0	5972	0	347	44727	6	5972
UP	FIROZABAD	55	78.5399	27.1806	50	4923	392	182	71	4	8184	425	182	71
UP	GAUTAM BUDDHA NAGAR	58	77.5471	28.3979	0	964	1	0	2148	0	964	1	0	2148
UP	GHAZIABAD	60	77.7067	28.7389	0	1864	5	19	55162	0	1864	5	19	55162
UP	GHAZIPUR	61	83.5562	25.6224	0	91	1677	22	7310	0	659	4201	22	7310
UP	GONDA	62	82.0256	27.0841	0	2618	711	0	62132	0	54309	715	0	69689
UP	GORAKHPUR	64	83.3614	26.6578	39	253	532	0	2632	77	2744	554	0	2657
UP	HAMIRPUR	67	79.8789	25.7316	0	0	8613	0	1680	0	0	74784	1	1684
UP	HARDOI	69	80.1625	27.3287	9	783	138	375	28563	9	39700	705	379	28563
UP	MAHAMAYA NAGAR	70	79.3874	26.0912	0	3452	16	64	206	0	3455	16	64	206
UP	JALAUN	76	82.5759	25.746	0	8	1638	1	1146	0	19	39231	1	1159
UP	JAUNPUR	79	78.954	25.5054	0	365	110	17	9608	0	45348	5062	18	9608
UP	JHANSI	82	78.3294	28.8135	0	0	8581	0	60	0	2011	39935	22	71
UP	JYOTIBA PHULE NAGAR	85	79.6879	27.012	4206	1917	0	1	73478	0	2105	0	1	73478
UP	KANNAUJ	88	79.8571	26.4448	1	22502	813	856	204	0	45139	1055	859	204
UP	KANPUR DEHAT	89	80.2158	26.3805	0	2445	1356	32	2422	0	12785	23670	32	2422
UP	KANPUR NAGAR	90	78.8454	27.7772	0	2359	809	345	2934	0	21926	16940	345	2934
UP	KANSIRAM NAGAR	91	81.4536	25.4887	0	31780	57	15	6878	0	33929	59	15	7069
UP	KAUSHAMBI	95	80.667	28.1225	0	148	146	5	1487	0	227	13438	5	1487
UP	KHERI	97	83.9349	26.8617	2663	1404	6	0	197048	2663	9811	122	1	223817
UP	KUSHINAGAR	101	78.5619	24.6533	0	3062	7	1	37723	0	5473	8	1	70854
UP	LALITPUR	103	80.9067	26.8416	0	0	23066	0	89	0	36409	25024	5	90
UP	LUCKNOW	104	78.1616	27.5776	0	114	64	0	143	0	1474	1187	0	144
UP	MAHARAJGANJ	108	83.5333	27.2025	110	371	6	1	15209	110	450	30	12	17815
UP	MAHOBA	110	79.6966	25.3443	0	0	14697	0	1759	0	9	65608	1	1763
UP	MAINPURI	111	79.0591	27.1806	909	44128	816	4	521	50	44775	816	4	521
UP	MATHURA	113	77.6276	27.5968	4	187	19	0	4375	0	218	22	0	4375
UP	MAU	114	83.5629	26.0431	0	246	1287	12	6601	0	451	1346	13	6607
UP	MEERUT	115	77.7939	29.0357	0	347	17	5	128541	0	347	17	5	128541
UP	MIRZAPUR	117	82.6192	24.9854	0	2	100	0	1643	0	1330	13633	1	1651
UP	MORADABAD	119	78.7085	28.7752	0	2217	12	0	63252	399	2707	17	0	63252
UP	MUZAFFARNAGAR	122	77.5923	29.439	15	134	26	2	227535	15	134	26	2	230488
UP	PILIBHIT	135	79.9617	28.5418	64	42	0	7	50186	9829	167	1	7	50239
UP	PRATAPGARH	137	81.8314	25.8726	0	21	245	0	1079	0	865	3708	0	1079
UP	RAE BARELI	140	81.2314	26.2288	1	3	182	19	2420	1	58	5758	21	2420
UP	RAMPUR	142	79.1055	28.7955	0	41	1	591	21727	4206	102	42	591	21727
UP	SAHARANPUR	147	77.5477	29.9496	0	81	11	0	136791	0	7865	13	0	137975
UP	SANT KABIR NAGAR	152	83.0348	26.7902	68	34	407	0	3628	68	1658	462	0	3628
UP	SANT RAVIDAS NAGAR	153	82.4642	25.3481	0	0	27	12	944	0	627	850	12	944
UP	SHAHJAHANPUR	156	79.8449	27.9757	9762	234	41	3	37712	5244	1837	61	3	37712
UP	SHRAWASTI	159	81.884	27.6547	0	118	20	0	5562	0	14242	71	0	5856
UP	SIDDHARTH NAGAR	160	82.8734	27.2741	0	76	15	0	1824	0	681	15	0	2068
UP	SITAPUR	165	80.8574	27.5177	45	280	22	0	115580	45	15932	564	1	116729
UP	SONBHADRA	167	83.0535	24.4021	0	0	63	0	158	0	13571	11086	0	168
UP	SULTANPUR	169	82.0201	26.2749	0	365	92	18	9061	0	4933	3970	18	9061
UP	UNNAO	174	80.5593	26.6092	5	332	437	37	788	5	30064	3400	37	789
UP	VARANASI	176	82.9176	25.3881	0	46	148	0	3983	0	3019	2184	0	3983

[truncated: 6 more sheets: 2011, 2012, 2013, 2014, 2015, 2016]
